# Supplementary material for: Tyrosine pathway regulation is host-mediated in the pea aphid symbiosis during late embryonic and early larval development
Source: BMC Genomics. 2013 Apr 10;14:235. doi: 10.1186/1471-2164-14-235 (PMC3660198; doi:10.1186/1471-2164-14-235)
Supplement: Additional file 1: Table S1 — List of genes differentially expressed in the three comparisons. A summary of all significant genes identified in this study, with their fold change differences, using a one-way between groups ANOVA for the three pair-wise comparisons: A) EE vs. IE, B) IE vs. LE, and C) LE vs. L1. D) Venn diagrams of gene lists of the two contrasts: panel (I) = list A vs. list B, panel (II) = list B vs. list C. E) List of genes with shared probes with other genes. [file 1471-2164-14-235-S1.xls]

## Sheet: A) EE-IE comparison
Sheet A) Significant variant genes in the EE-IE comparison
Genes decreasing of expression in the comparison EE-IE			Genes increasing of expression in the comparison EE-IE
mRNA ID	Log2 FC Diff.	adj. p-val	mRNA ID	Log2 FC Diff.	adj. p-val
ACYPI005203-RA	-4.07	0.018	ACYPI54406-RA	7.34	0.018
ACYPI004226-RA	-3.97	0.018	ACYPI006346-RA	7.22	0.018
ACYPI001094-RA	-3.71	0.018	ACYPI000986-RA	7.17	0.018
ACYPI41852-RA	-3.58	0.018	ACYPI000288-RA	7.05	0.018
ACYPI001252-RA	-3.43	0.018	ACYPI008224-RA	6.97	0.018
ACYPI002562-RA	-3.39	0.018	ACYPI29666-RA	6.92	0.018
ACYPI006920-RA	-3.29	0.018	ACYPI000002-RA	6.9	0.018
ACYPI000444-RA	-3.16	0.018	ACYPI55148-RA	6.26	0.018
ACYPI000484-RA	-2.85	0.018	ACYPI001446-RA	6.23	0.018
ACYPI007152-RA	-2.84	0.018	ACYPI003601-RA	6.18	0.018
ACYPI010140-RA	-2.7	0.018	ACYPI001630-RA	6.16	0.018
ACYPI009701-RA	-2.63	0.018	ACYPI004904-RA	6.14	0.018
ACYPI53658-RA	-2.62	0.018	ACYPI001719-RA	6.06	0.018
ACYPI49687-RA	-2.6	0.018	ACYPI38102-RA	6.02	0.018
ACYPI004123-RA	-2.59	0.018	ACYPI002990-RA	6.02	0.018
ACYPI008752-RA	-2.55	0.018	ACYPI001325-RA	5.98	0.018
ACYPI46187-RA	-2.52	0.018	ACYPI24615-RA	5.95	0.018
ACYPI003107-RA	-2.49	0.018	ACYPI37729-RA	5.87	0.018
ACYPI43755-RA	-2.42	0.018	ACYPI003087-RA	5.78	0.018
ACYPI33027-RA	-2.42	0.018	ACYPI008042-RA	5.75	0.018
ACYPI009255-RA	-2.31	0.018	ACYPI31490-RA	5.67	0.018
ACYPI003652-RA	-2.3	0.018	ACYPI009042-RA	5.66	0.018
ACYPI009345-RA	-2.29	0.018	ACYPI007553-RA	5.62	0.018
ACYPI37791-RA	-2.28	0.018	ACYPI56502-RA	5.52	0.018
ACYPI21836-RA	-2.23	0.018	ACYPI55147-RA	5.5	0.018
ACYPI006063-RA	-2.16	0.018	ACYPI002830-RA	5.47	0.018
ACYPI001394-RA	-2.15	0.043	ACYPI001843-RA	5.46	0.018
ACYPI48527-RA	-2.11	0.018	ACYPI52702-RA	5.44	0.018
ACYPI44407-RA	-2.1	0.043	ACYPI21896-RA	5.44	0.018
ACYPI38832-RA	-2.09	0.018	ACYPI000013-RA	5.42	0.018
ACYPI52155-RA	-2.09	0.018	ACYPI007878-RA	5.36	0.018
ACYPI50086-RA	-2.06	0.018	ACYPI004591-RA	5.3	0.018
ACYPI007478-RA*	-2.04	0.018	ACYPI45102-RA	5.19	0.018
ACYPI002628-RA	-2.01	0.018	ACYPI002746-RA	5.16	0.018
ACYPI004668-RA	-2	0.018	ACYPI005957-RA	5.16	0.018
ACYPI007337-RA	-1.93	0.018	ACYPI007553-RB	5.16	0.018
ACYPI53591-RA	-1.9	0.018	ACYPI008667-RA	5.14	0.018
ACYPI002568-RA	-1.89	0.018	ACYPI000132-RA	5.14	0.018
ACYPI001962-RA	-1.89	0.018	ACYPI005652-RA	5.14	0.018
ACYPI24905-RA	-1.88	0.018	ACYPI000558-RA	5.13	0.018
ACYPI005027-RA	-1.87	0.018	ACYPI23752-RA	5.13	0.018
ACYPI009848-RA	-1.86	0.018	ACYPI003695-RA	5.1	0.018
ACYPI37587-RA	-1.84	0.018	ACYPI009733-RA	5.1	0.018
ACYPI009849-RA	-1.83	0.018	ACYPI000379-RA	5.09	0.018
ACYPI29544-RA	-1.83	0.018	ACYPI004819-RA	5.08	0.018
ACYPI37262-RA	-1.79	0.032	ACYPI003561-RB	5.07	0.018
ACYPI010031-RA	-1.78	0.018	ACYPI003310-RA	5.07	0.018
ACYPI008013-RA	-1.78	0.018	ACYPI003561-RA	5.03	0.018
ACYPI24182-RA	-1.78	0.018	ACYPI54405-RA	5	0.018
ACYPI55616-RA	-1.78	0.018	ACYPI001436-RA	4.99	0.018
ACYPI27728-RA	-1.78	0.018	ACYPI001711-RA	4.97	0.018
ACYPI008008-RA	-1.77	0.018	ACYPI006048-RA	4.96	0.018
ACYPI002105-RA	-1.76	0.018	ACYPI008898-RA	4.92	0.018
ACYPI47614-RA	-1.76	0.043	ACYPI006372-RA	4.91	0.018
ACYPI56674-RA_0	-1.75	0.043	ACYPI26537-RA	4.88	0.018
ACYPI42493-RA	-1.74	0.018	ACYPI30207-RA	4.86	0.018
ACYPI006334-RA	-1.74	0.018	ACYPI009351-RA	4.82	0.018
ACYPI001213-RA	-1.73	0.018	ACYPI001271-RA	4.8	0.018
ACYPI51200-RA	-1.72	0.018	ACYPI53117-RA	4.79	0.018
ACYPI002459-RA	-1.72	0.018	ACYPI47142-RA	4.78	0.018
ACYPI000653-RA	-1.72	0.018	ACYPI27398-RA	4.77	0.018
ACYPI25269-RA	-1.7	0.018	ACYPI31589-RA	4.77	0.018
ACYPI45871-RA	-1.7	0.018	ACYPI26400-RA	4.76	0.018
ACYPI004193-RA	-1.69	0.018	ACYPI009261-RA	4.73	0.018
ACYPI001215-RA	-1.68	0.018	ACYPI007467-RA	4.61	0.018
ACYPI37104-RA	-1.66	0.018	ACYPI41180-RA	4.61	0.018
ACYPI008172-RA	-1.66	0.018	ACYPI003917-RA	4.59	0.018
ACYPI009435-RA	-1.66	0.032	ACYPI001775-RA	4.56	0.018
ACYPI009127-RA	-1.64	0.018	ACYPI003143-RA	4.54	0.018
ACYPI54260-RA	-1.63	0.018	ACYPI005014-RA	4.51	0.018
ACYPI25268-RA	-1.62	0.018	ACYPI44594-RA	4.46	0.018
ACYPI004459-RA	-1.61	0.018	ACYPI000606-RA	4.41	0.018
ACYPI33432-RA	-1.6	0.018	ACYPI005508-RA	4.4	0.018
ACYPI29703-RA	-1.59	0.018	ACYPI004394-RA	4.39	0.018
ACYPI006605-RA	-1.59	0.018	ACYPI009346-RA	4.38	0.018
ACYPI48982-RA	-1.59	0.018	ACYPI008736-RA	4.38	0.018
ACYPI002019-RA	-1.57	0.018	ACYPI002609-RA	4.34	0.018
ACYPI007173-RA	-1.57	0.018	ACYPI006680-RA	4.34	0.018
ACYPI43891-RA	-1.57	0.043	ACYPI23644-RA	4.33	0.018
ACYPI003775-RA	-1.56	0.018	ACYPI26976-RA	4.31	0.018
ACYPI000299-RA	-1.56	0.018	ACYPI005049-RA	4.29	0.018
ACYPI40572-RA	-1.55	0.043	ACYPI002419-RA	4.28	0.018
ACYPI010017-RA	-1.53	0.018	ACYPI24679-RA	4.26	0.018
ACYPI009811-RA	-1.52	0.018	ACYPI001887-RA	4.25	0.018
ACYPI51626-RA	-1.52	0.018	ACYPI55275-RA	4.23	0.018
ACYPI002610-RA	-1.51	0.018	ACYPI001235-RA	4.21	0.018
ACYPI29702-RA	-1.51	0.018	ACYPI009586-RA	4.21	0.018
ACYPI005398-RA	-1.51	0.032	ACYPI001516-RA	4.2	0.018
ACYPI46379-RA	-1.49	0.018	ACYPI004462-RA	4.2	0.018
ACYPI002753-RA	-1.48	0.018	ACYPI43232-RA	4.2	0.018
ACYPI29975-RA	-1.47	0.018	ACYPI006328-RA	4.17	0.018
ACYPI008780-RA	-1.47	0.018	ACYPI007406-RA	4.17	0.018
ACYPI010230-RA	-1.47	0.018	ACYPI002337-RA	4.17	0.018
ACYPI44353-RA	-1.46	0.018	ACYPI006143-RA	4.13	0.018
ACYPI007080-RA	-1.46	0.032	ACYPI008265-RA	4.12	0.018
ACYPI001830-RA	-1.45	0.018	ACYPI002540-RA	4.12	0.018
ACYPI21077-RA	-1.44	0.018	ACYPI008402-RA	4.11	0.018
ACYPI003071-RA	-1.42	0.018	ACYPI000889-RA	4.1	0.018
ACYPI25842-RA	-1.42	0.018	ACYPI004721-RA	4.1	0.018
ACYPI005129-RA	-1.41	0.018	ACYPI44926-RA	4.08	0.018
ACYPI003536-RA	-1.41	0.018	ACYPI006379-RA	4.08	0.018
ACYPI000856-RA	-1.4	0.018	ACYPI004099-RA	4.04	0.018
ACYPI007850-RA	-1.4	0.018	ACYPI008635-RA	4.03	0.018
ACYPI009598-RA	-1.4	0.018	ACYPI008868-RA	4.03	0.018
ACYPI40919-RA	-1.4	0.032	ACYPI000018-RA	3.98	0.018
ACYPI34905-RA	-1.38	0.018	ACYPI008370-RA	3.98	0.018
ACYPI40810-RA	-1.38	0.018	ACYPI006429-RA	3.97	0.018
ACYPI45942-RA	-1.38	0.018	ACYPI000014-RA	3.95	0.018
ACYPI28321-RA	-1.38	0.018	ACYPI23351-RA	3.93	0.018
ACYPI006414-RA	-1.38	0.032	ACYPI002942-RA	3.93	0.018
ACYPI47344-RA	-1.37	0.018	ACYPI001128-RA	3.92	0.018
ACYPI006336-RA	-1.37	0.018	ACYPI007493-RA	3.91	0.018
ACYPI009244-RA	-1.36	0.018	ACYPI21413-RA	3.91	0.018
ACYPI003346-RA	-1.36	0.018	ACYPI50300-RA	3.91	0.018
ACYPI46506-RA	-1.36	0.018	ACYPI006450-RA	3.91	0.018
ACYPI25166-RA	-1.36	0.018	ACYPI006569-RA	3.9	0.018
ACYPI20829-RA	-1.36	0.018	ACYPI000008-RA	3.89	0.018
ACYPI41687-RA	-1.34	0.018	ACYPI005549-RA	3.89	0.018
ACYPI51262-RA	-1.34	0.032	ACYPI001092-RA	3.86	0.018
ACYPI008728-RA	-1.33	0.018	ACYPI21557-RA	3.85	0.018
ACYPI23090-RA	-1.33	0.018	ACYPI002020-RA	3.84	0.018
ACYPI39773-RA	-1.32	0.018	ACYPI005252-RA	3.84	0.018
ACYPI45495-RA	-1.32	0.018	ACYPI36061-RA	3.83	0.018
ACYPI001588-RA	-1.31	0.018	ACYPI007762-RA	3.83	0.018
ACYPI000710-RA	-1.31	0.018	ACYPI003476-RA	3.82	0.018
ACYPI002058-RA	-1.3	0.018	ACYPI002498-RA	3.8	0.018
ACYPI47681-RA	-1.3	0.018	ACYPI007753-RA	3.78	0.018
ACYPI003215-RA	-1.3	0.032	ACYPI21414-RA	3.78	0.018
ACYPI43431-RA	-1.3	0.043	ACYPI006995-RA	3.76	0.018
ACYPI25114-RA	-1.29	0.018	ACYPI000490-RA	3.75	0.018
ACYPI27448-RA	-1.29	0.043	ACYPI000699-RA	3.75	0.018
ACYPI21899-RA	-1.28	0.018	ACYPI006533-RA	3.74	0.018
ACYPI003424-RA	-1.28	0.018	ACYPI009772-RA	3.73	0.018
ACYPI45608-RA	-1.27	0.032	ACYPI38933-RA	3.72	0.018
ACYPI29620-RA	-1.26	0.018	ACYPI003338-RA	3.71	0.018
ACYPI24629-RA	-1.24	0.018	ACYPI22565-RA	3.71	0.018
ACYPI42803-RA	-1.24	0.018	ACYPI007505-RA	3.69	0.018
ACYPI56511-RA	-1.24	0.018	ACYPI010037-RA	3.66	0.018
ACYPI32837-RA	-1.24	0.018	ACYPI003892-RA	3.65	0.018
ACYPI35649-RA	-1.23	0.043	ACYPI010080-RA	3.64	0.018
ACYPI000772-RA	-1.22	0.018	ACYPI44154-RA	3.64	0.018
ACYPI26160-RA	-1.22	0.018	ACYPI002003-RA	3.63	0.018
ACYPI008434-RA	-1.22	0.018	ACYPI38757-RA	3.63	0.018
ACYPI002137-RA	-1.22	0.032	ACYPI002172-RA	3.63	0.018
ACYPI20065-RA	-1.22	0.032	ACYPI006232-RA	3.62	0.018
ACYPI49713-RA	-1.22	0.043	ACYPI39989-RA	3.61	0.018
ACYPI38516-RA	-1.21	0.018	ACYPI001937-RA	3.6	0.018
ACYPI004821-RA	-1.21	0.018	ACYPI006979-RA	3.58	0.018
ACYPI34337-RA	-1.21	0.018	ACYPI000223-RA	3.57	0.018
ACYPI44468-RA	-1.21	0.018	ACYPI002306-RA	3.56	0.018
ACYPI005379-RA	-1.21	0.032	ACYPI003587-RA	3.55	0.018
ACYPI42677-RA	-1.21	0.032	ACYPI32584-RA	3.55	0.018
ACYPI32843-RA	-1.21	0.043	ACYPI21415-RA	3.55	0.018
ACYPI009828-RC	-1.21	0.043	ACYPI000852-RA	3.54	0.018
ACYPI004072-RA	-1.2	0.018	ACYPI007645-RA	3.53	0.018
ACYPI26066-RA	-1.2	0.018	ACYPI002892-RA	3.52	0.018
ACYPI001448-RA	-1.2	0.018	ACYPI001857-RA	3.52	0.018
ACYPI26986-RA	-1.2	0.018	ACYPI004407-RA	3.5	0.018
ACYPI28821-RA	-1.2	0.018	ACYPI007392-RA	3.48	0.018
ACYPI35584-RA	-1.2	0.043	ACYPI001150-RA	3.48	0.018
ACYPI43427-RA	-1.19	0.018	ACYPI006734-RA	3.48	0.018
ACYPI002992-RA	-1.19	0.018	ACYPI001271-RB	3.46	0.018
ACYPI51926-RA	-1.19	0.018	ACYPI55598-RA	3.45	0.018
ACYPI22479-RA	-1.19	0.018	ACYPI20563-RA	3.45	0.018
ACYPI003360-RA	-1.19	0.032	ACYPI41611-RA	3.43	0.018
ACYPI25516-RA	-1.18	0.018	ACYPI45597-RA	3.42	0.018
ACYPI44781-RA	-1.18	0.018	ACYPI50301-RA	3.42	0.018
ACYPI008433-RA	-1.18	0.018	ACYPI003240-RA	3.41	0.018
ACYPI008784-RA	-1.18	0.018	ACYPI000015-RA	3.39	0.018
ACYPI006455-RA	-1.18	0.032	ACYPI009926-RA	3.39	0.018
ACYPI009934-RA	-1.18	0.032	ACYPI001112-RA	3.38	0.018
ACYPI43381-RA	-1.17	0.018	ACYPI48621-RA	3.38	0.018
ACYPI34728-RA	-1.17	0.032	ACYPI21417-RA	3.38	0.018
ACYPI23979-RA	-1.17	0.043	ACYPI006529-RA	3.37	0.018
ACYPI006800-RA	-1.16	0.018	ACYPI009269-RA	3.37	0.018
ACYPI49694-RA	-1.16	0.018	ACYPI002583-RA	3.35	0.018
ACYPI55358-RA	-1.16	0.018	ACYPI000422-RA	3.32	0.018
ACYPI37880-RA	-1.16	0.032	ACYPI000608-RA	3.31	0.018
ACYPI40640-RA	-1.16	0.032	ACYPI008595-RA	3.31	0.018
ACYPI001911-RA	-1.16	0.043	ACYPI009131-RA	3.31	0.018
ACYPI32909-RA	-1.15	0.018	ACYPI005110-RA	3.3	0.018
ACYPI002308-RA	-1.15	0.018	ACYPI008843-RA	3.29	0.018
ACYPI003223-RA	-1.15	0.018	ACYPI000334-RA	3.29	0.018
ACYPI004730-RA	-1.15	0.018	ACYPI009764-RA	3.28	0.018
ACYPI41981-RA	-1.15	0.018	ACYPI008521-RA	3.27	0.018
ACYPI002409-RA	-1.15	0.018	ACYPI003078-RA	3.26	0.018
ACYPI008837-RA	-1.15	0.032	ACYPI010198-RA	3.26	0.018
ACYPI005396-RA	-1.15	0.032	ACYPI000458-RA	3.26	0.018
ACYPI46132-RA	-1.15	0.032	ACYPI009504-RA	3.26	0.018
ACYPI005168-RA*	-1.15	0.032	ACYPI004176-RA	3.25	0.018
ACYPI51874-RA	-1.15	0.043	ACYPI50394-RA	3.24	0.018
ACYPI43711-RA	-1.15	0.043	ACYPI008199-RA	3.24	0.018
ACYPI40044-RA	-1.14	0.018	ACYPI002609-RB	3.23	0.018
ACYPI002748-RA	-1.14	0.018	ACYPI007057-RA	3.23	0.018
ACYPI000394-RA	-1.14	0.018	ACYPI007754-RA	3.23	0.018
ACYPI25078-RA	-1.14	0.018	ACYPI007026-RA	3.23	0.018
ACYPI24649-RA	-1.14	0.018	ACYPI007624-RA	3.23	0.018
ACYPI44191-RA	-1.14	0.032	ACYPI008803-RA	3.21	0.018
ACYPI25759-RA	-1.14	0.032	ACYPI004953-RA	3.21	0.018
ACYPI006969-RB	-1.14	0.043	ACYPI004032-RA	3.21	0.018
ACYPI39300-RA	-1.14	0.043	ACYPI004295-RA	3.2	0.018
ACYPI35656-RA	-1.14	0.043	ACYPI002561-RA	3.19	0.018
ACYPI008231-RA	-1.13	0.018	ACYPI003034-RA	3.18	0.018
ACYPI26338-RA	-1.13	0.018	ACYPI006035-RA	3.17	0.018
ACYPI55485-RA	-1.13	0.018	ACYPI51153-RA	3.17	0.018
ACYPI49086-RA	-1.12	0.018	ACYPI008422-RA	3.16	0.018
ACYPI35172-RA	-1.12	0.018	ACYPI007755-RA	3.16	0.018
ACYPI42378-RA	-1.12	0.032	ACYPI007654-RA	3.14	0.018
ACYPI33094-RA	-1.12	0.032	ACYPI30405-RA	3.14	0.018
ACYPI36305-RA	-1.12	0.043	ACYPI38673-RA	3.13	0.018
ACYPI33081-RA	-1.12	0.043	ACYPI000211-RA	3.12	0.018
ACYPI002581-RA	-1.12	0.043	ACYPI009858-RA	3.11	0.018
ACYPI000661-RA	-1.11	0.018	ACYPI008897-RA	3.11	0.018
ACYPI000261-RA	-1.11	0.018	ACYPI000603-RA	3.09	0.018
ACYPI29929-RA	-1.11	0.018	ACYPI43454-RA	3.08	0.018
ACYPI008412-RA	-1.11	0.018	ACYPI005818-RB	3.08	0.018
ACYPI35566-RA	-1.11	0.018	ACYPI004921-RA	3.08	0.018
ACYPI22817-RA	-1.11	0.032	ACYPI56624-RA_0	3.07	0.018
ACYPI24763-RA	-1.11	0.032	ACYPI21512-RA	3.06	0.018
ACYPI43367-RA	-1.11	0.032	ACYPI46731-RA	3.05	0.018
ACYPI27044-RA	-1.1	0.032	ACYPI010215-RA	3.03	0.018
ACYPI008133-RA	-1.1	0.032	ACYPI001302-RA	3.03	0.018
ACYPI21407-RA	-1.09	0.018	ACYPI004442-RA	3.02	0.018
ACYPI43859-RA	-1.09	0.018	ACYPI49582-RA	3.02	0.018
ACYPI55671-RA	-1.09	0.018	ACYPI48345-RA	3.02	0.018
ACYPI007008-RA	-1.09	0.018	ACYPI003175-RA	3.01	0.018
ACYPI23662-RA	-1.08	0.018	ACYPI45293-RA	3.01	0.018
ACYPI56376-RA	-1.08	0.018	ACYPI000359-RA	3.01	0.018
ACYPI49800-RA	-1.08	0.018	ACYPI000285-RA	3.01	0.018
ACYPI004128-RA	-1.08	0.032	ACYPI003789-RA	3.01	0.018
ACYPI43561-RA	-1.08	0.032	ACYPI009623-RA	3.01	0.018
ACYPI53153-RA	-1.08	0.032	ACYPI39506-RA	3	0.018
ACYPI53136-RA	-1.07	0.018	ACYPI000159-RA	2.99	0.018
ACYPI001131-RA	-1.07	0.018	ACYPI21412-RA	2.99	0.018
ACYPI22892-RA	-1.07	0.018	ACYPI27428-RA	2.99	0.018
ACYPI53604-RA	-1.07	0.018	ACYPI001479-RA	2.98	0.018
ACYPI49245-RA	-1.07	0.018	ACYPI35893-RA	2.98	0.018
ACYPI49763-RA	-1.07	0.018	ACYPI26090-RA	2.97	0.018
ACYPI20644-RA	-1.07	0.032	ACYPI001710-RA	2.97	0.018
ACYPI24903-RA	-1.07	0.043	ACYPI32634-RA	2.96	0.018
ACYPI39145-RA	-1.06	0.018	ACYPI45769-RA	2.96	0.018
ACYPI55099-RA	-1.06	0.018	ACYPI48302-RA	2.96	0.018
ACYPI21902-RA	-1.06	0.043	ACYPI37213-RA	2.96	0.018
ACYPI29163-RA	-1.05	0.018	ACYPI54398-RA	2.94	0.018
ACYPI24500-RA	-1.05	0.018	ACYPI003242-RA	2.94	0.018
ACYPI37347-RA	-1.05	0.043	ACYPI009083-RA	2.92	0.018
ACYPI003880-RA	-1.04	0.018	ACYPI008972-RA	2.92	0.018
ACYPI007571-RA	-1.04	0.018	ACYPI000947-RA	2.92	0.018
ACYPI31552-RA	-1.04	0.043	ACYPI005893-RA	2.91	0.018
ACYPI23452-RA	-1.03	0.018	ACYPI008303-RA	2.9	0.018
ACYPI003739-RA	-1.03	0.032	ACYPI000251-RA	2.9	0.018
ACYPI007604-RB	-1.03	0.032	ACYPI001236-RA	2.89	0.018
ACYPI23065-RA	-1.03	0.043	ACYPI004302-RA	2.89	0.018
ACYPI43782-RA	-1.03	0.043	ACYPI009468-RA	2.88	0.018
ACYPI006704-RA	-1.02	0.018	ACYPI22564-RA	2.88	0.018
ACYPI005630-RA	-1.02	0.018	ACYPI009543-RA	2.87	0.018
ACYPI008450-RA	-1.02	0.018	ACYPI004595-RA	2.87	0.018
ACYPI001068-RA	-1.02	0.018	ACYPI34975-RA	2.86	0.018
ACYPI44661-RA	-1.02	0.018	ACYPI001590-RA	2.86	0.018
ACYPI48102-RA	-1.02	0.018	ACYPI27571-RA	2.86	0.043
ACYPI22108-RA	-1.02	0.032	ACYPI007901-RA	2.85	0.018
ACYPI009496-RA	-1.01	0.018	ACYPI001019-RA	2.85	0.018
ACYPI48666-RA	-1.01	0.018	ACYPI004741-RA	2.85	0.018
ACYPI39906-RA	-1.01	0.018	ACYPI33244-RA	2.85	0.018
ACYPI002316-RA	-1.01	0.018	ACYPI001248-RA	2.84	0.018
ACYPI006144-RA	-1.01	0.032	ACYPI008269-RA	2.83	0.018
ACYPI28990-RA	-1	0.018	ACYPI003873-RA	2.83	0.018
ACYPI53038-RA	-1	0.018	ACYPI005278-RA	2.83	0.018
ACYPI23212-RA	-1	0.018	ACYPI48357-RA	2.83	0.018
ACYPI31903-RA	-1	0.043	ACYPI006655-RA	2.83	0.018
			ACYPI41167-RA	2.83	0.018
			ACYPI004475-RA	2.82	0.018
			ACYPI010234-RA	2.82	0.018
			ACYPI54505-RA	2.82	0.018
			ACYPI002761-RA	2.82	0.018
			ACYPI56347-RA	2.81	0.018
			ACYPI006536-RA	2.8	0.018
			ACYPI005629-RA	2.8	0.018
			ACYPI002642-RA	2.8	0.018
			ACYPI007558-RA	2.8	0.018
			ACYPI000669-RA	2.8	0.018
			ACYPI003870-RA	2.78	0.018
			ACYPI005003-RA	2.78	0.018
			ACYPI36344-RA	2.78	0.018
			ACYPI002703-RA	2.78	0.018
			ACYPI008775-RA	2.77	0.018
			ACYPI008994-RA	2.77	0.018
			ACYPI004985-RA	2.77	0.018
			ACYPI39361-RA	2.76	0.018
			ACYPI004083-RA	2.76	0.018
			ACYPI009391-RA	2.76	0.018
			ACYPI009567-RA	2.76	0.018
			ACYPI009505-RA	2.75	0.018
			ACYPI009152-RA	2.75	0.018
			ACYPI54799-RA	2.75	0.043
			ACYPI008207-RA	2.73	0.018
			ACYPI003846-RA	2.73	0.018
			ACYPI001606-RA	2.73	0.018
			ACYPI010065-RA	2.72	0.018
			ACYPI36951-RA	2.72	0.018
			ACYPI005091-RA	2.69	0.018
			ACYPI008469-RA	2.69	0.018
			ACYPI000094-RA	2.68	0.018
			ACYPI009743-RA	2.66	0.018
			ACYPI002451-RA	2.66	0.018
			ACYPI007430-RA	2.66	0.018
			ACYPI006690-RA	2.66	0.018
			ACYPI004931-RA	2.65	0.018
			ACYPI006235-RA	2.65	0.018
			ACYPI34724-RA	2.64	0.018
			ACYPI007423-RA	2.64	0.018
			ACYPI002079-RA	2.64	0.018
			ACYPI008179-RA	2.63	0.018
			ACYPI007318-RA	2.63	0.018
			ACYPI005582-RA	2.61	0.018
			ACYPI24846-RA	2.61	0.018
			ACYPI003935-RA	2.61	0.018
			ACYPI000928-RA	2.6	0.018
			ACYPI000635-RA	2.6	0.018
			ACYPI000526-RA	2.6	0.018
			ACYPI003597-RA	2.6	0.018
			ACYPI008178-RA*	2.59	0.018
			ACYPI44911-RA	2.59	0.018
			ACYPI002751-RA	2.57	0.018
			ACYPI000700-RA	2.57	0.018
			ACYPI005413-RA	2.57	0.018
			ACYPI40130-RA	2.56	0.018
			ACYPI008503-RA	2.56	0.018
			ACYPI006835-RA	2.56	0.018
			ACYPI48724-RA	2.56	0.018
			ACYPI006599-RA	2.56	0.018
			ACYPI003837-RA	2.55	0.018
			ACYPI46732-RA	2.55	0.018
			ACYPI000560-RA	2.55	0.018
			ACYPI001904-RA	2.55	0.018
			ACYPI32304-RA	2.54	0.018
			ACYPI001447-RA	2.54	0.018
			ACYPI37458-RA	2.53	0.018
			ACYPI001814-RA	2.52	0.018
			ACYPI006017-RA	2.51	0.018
			ACYPI002508-RA	2.51	0.018
			ACYPI008617-RA	2.5	0.018
			ACYPI008726-RA	2.5	0.018
			ACYPI009920-RA	2.49	0.018
			ACYPI005879-RA	2.49	0.018
			ACYPI005042-RA	2.48	0.018
			ACYPI001926-RA	2.47	0.018
			ACYPI000733-RA	2.47	0.018
			ACYPI006024-RA	2.47	0.018
			ACYPI29376-RA	2.46	0.018
			ACYPI39649-RA	2.46	0.018
			ACYPI22605-RA	2.45	0.018
			ACYPI34974-RA	2.45	0.018
			ACYPI49590-RA	2.45	0.018
			ACYPI005238-RA	2.45	0.032
			ACYPI010172-RA	2.44	0.018
			ACYPI002544-RA	2.44	0.018
			ACYPI001599-RA*	2.44	0.018
			ACYPI008180-RA	2.44	0.018
			ACYPI001276-RA	2.43	0.018
			ACYPI004233-RA	2.43	0.018
			ACYPI009813-RA	2.42	0.018
			ACYPI000779-RA	2.42	0.018
			ACYPI004943-RA	2.42	0.043
			ACYPI003523-RA	2.41	0.018
			ACYPI41786-RA	2.41	0.018
			ACYPI007782-RA	2.4	0.018
			ACYPI004518-RA	2.4	0.018
			ACYPI008910-RA	2.4	0.032
			ACYPI009947-RA	2.39	0.018
			ACYPI002898-RA	2.39	0.018
			ACYPI008581-RA	2.39	0.018
			ACYPI003807-RA	2.39	0.018
			ACYPI003217-RA	2.39	0.018
			ACYPI26199-RA	2.39	0.018
			ACYPI007532-RA	2.38	0.018
			ACYPI40806-RA	2.38	0.018
			ACYPI008945-RA	2.38	0.018
			ACYPI008565-RA	2.38	0.018
			ACYPI45356-RA	2.38	0.032
			ACYPI24814-RA	2.37	0.018
			ACYPI004955-RA	2.37	0.018
			ACYPI001291-RA	2.36	0.018
			ACYPI38671-RA	2.36	0.018
			ACYPI009996-RA	2.36	0.018
			ACYPI52642-RA	2.35	0.018
			ACYPI42083-RA	2.35	0.043
			ACYPI26020-RA	2.34	0.018
			ACYPI004778-RA	2.33	0.018
			ACYPI009429-RA	2.33	0.018
			ACYPI009919-RA	2.33	0.018
			ACYPI005217-RA	2.33	0.018
			ACYPI25843-RA	2.32	0.018
			ACYPI002872-RA	2.32	0.018
			ACYPI43145-RA	2.32	0.018
			ACYPI005154-RA	2.31	0.018
			ACYPI001138-RA	2.31	0.018
			ACYPI25503-RA	2.31	0.018
			ACYPI21657-RA	2.3	0.018
			ACYPI30809-RA	2.3	0.018
			ACYPI006005-RA	2.3	0.018
			ACYPI36985-RA	2.29	0.018
			ACYPI003838-RA	2.29	0.018
			ACYPI53825-RA	2.28	0.018
			ACYPI008760-RA	2.28	0.018
			ACYPI006314-RA	2.27	0.018
			ACYPI002659-RA	2.26	0.018
			ACYPI009164-RA	2.26	0.018
			ACYPI001913-RA	2.26	0.018
			ACYPI003609-RA	2.26	0.018
			ACYPI006078-RA	2.26	0.018
			ACYPI30469-RA	2.25	0.018
			ACYPI003116-RA	2.25	0.018
			ACYPI005672-RA	2.24	0.018
			ACYPI33557-RA	2.24	0.018
			ACYPI004716-RA	2.24	0.018
			ACYPI34486-RA	2.24	0.018
			ACYPI000692-RA	2.23	0.018
			ACYPI009332-RA	2.23	0.018
			ACYPI009881-RA	2.23	0.018
			ACYPI007181-RA	2.23	0.018
			ACYPI42194-RA	2.23	0.018
			ACYPI26623-RA	2.23	0.018
			ACYPI007389-RA	2.23	0.018
			ACYPI002352-RA	2.22	0.018
			ACYPI010204-RA	2.21	0.018
			ACYPI002573-RA	2.21	0.018
			ACYPI010150-RA	2.21	0.018
			ACYPI24207-RA	2.21	0.018
			ACYPI003490-RA	2.21	0.018
			ACYPI010081-RA	2.21	0.018
			ACYPI000435-RA	2.2	0.018
			ACYPI003458-RA	2.2	0.018
			ACYPI30083-RA	2.2	0.018
			ACYPI001038-RA	2.19	0.018
			ACYPI44497-RA	2.19	0.018
			ACYPI001009-RA	2.19	0.018
			ACYPI007614-RA	2.19	0.018
			ACYPI25076-RA	2.19	0.018
			ACYPI007286-RA	2.19	0.018
			ACYPI003503-RA	2.19	0.018
			ACYPI007514-RA	2.17	0.018
			ACYPI001944-RA	2.17	0.018
			ACYPI001772-RA	2.17	0.018
			ACYPI009517-RA	2.17	0.018
			ACYPI006220-RA	2.17	0.032
			ACYPI001166-RA	2.16	0.018
			ACYPI004196-RA	2.16	0.018
			ACYPI004815-RA	2.15	0.018
			ACYPI006115-RA	2.15	0.018
			ACYPI001262-RA	2.15	0.018
			ACYPI007077-RA	2.14	0.018
			ACYPI009022-RA	2.13	0.018
			ACYPI005242-RA	2.13	0.018
			ACYPI006559-RA	2.13	0.018
			ACYPI003533-RA	2.13	0.018
			ACYPI29243-RA	2.13	0.043
			ACYPI005810-RA	2.13	0.043
			ACYPI005384-RA	2.12	0.018
			ACYPI009605-RA	2.11	0.018
			ACYPI004563-RA	2.11	0.018
			ACYPI007420-RA	2.11	0.018
			ACYPI002505-RA	2.11	0.018
			ACYPI28611-RA*	2.11	0.018
			ACYPI33592-RA	2.1	0.018
			ACYPI007669-RA	2.1	0.032
			ACYPI000010-RA	2.09	0.018
			ACYPI001471-RA	2.08	0.018
			ACYPI008571-RA	2.08	0.018
			ACYPI23366-RA	2.07	0.018
			ACYPI000825-RA	2.07	0.018
			ACYPI44498-RA	2.07	0.018
			ACYPI001041-RA	2.07	0.018
			ACYPI004837-RA	2.07	0.018
			ACYPI010177-RA	2.07	0.018
			ACYPI35135-RA	2.06	0.018
			ACYPI004957-RA	2.06	0.018
			ACYPI002620-RA	2.06	0.018
			ACYPI004066-RA	2.05	0.018
			ACYPI003412-RA	2.05	0.018
			ACYPI20504-RA	2.04	0.018
			ACYPI004893-RA	2.04	0.032
			ACYPI000027-RA	2.03	0.018
			ACYPI010083-RA	2.03	0.018
			ACYPI007957-RA	2.03	0.018
			ACYPI007772-RA	2.03	0.018
			ACYPI005750-RA	2.03	0.018
			ACYPI30064-RA	2.02	0.018
			ACYPI003046-RA	2.02	0.018
			ACYPI007472-RA	2.02	0.018
			ACYPI27958-RA	2.02	0.043
			ACYPI000650-RA	2.01	0.018
			ACYPI005205-RA	2.01	0.018
			ACYPI005785-RA	2.01	0.018
			ACYPI002284-RA	2.01	0.018
			ACYPI001533-RA	2	0.018
			ACYPI32813-RA	2	0.018
			ACYPI009180-RA	2	0.018
			ACYPI003165-RA	2	0.043
			ACYPI009349-RA	1.99	0.018
			ACYPI007414-RA	1.99	0.018
			ACYPI54397-RA	1.99	0.018
			ACYPI005783-RA	1.99	0.018
			ACYPI008851-RA	1.99	0.018
			ACYPI008297-RA	1.98	0.018
			ACYPI000001-RA	1.98	0.018
			ACYPI50666-RA	1.98	0.018
			ACYPI007419-RA	1.97	0.018
			ACYPI000755-RA	1.97	0.018
			ACYPI34424-RA	1.97	0.018
			ACYPI41476-RA	1.97	0.018
			ACYPI010038-RA	1.96	0.018
			ACYPI006873-RA	1.96	0.018
			ACYPI002224-RA	1.96	0.032
			ACYPI25940-RA	1.95	0.018
			ACYPI003474-RA	1.94	0.018
			ACYPI005156-RA	1.94	0.018
			ACYPI38850-RA	1.94	0.018
			ACYPI29886-RA	1.93	0.018
			ACYPI003699-RA	1.93	0.018
			ACYPI33593-RA	1.93	0.018
			ACYPI44058-RA	1.92	0.018
			ACYPI32993-RA	1.91	0.018
			ACYPI007122-RA	1.91	0.018
			ACYPI001610-RA	1.91	0.018
			ACYPI009240-RA	1.91	0.018
			ACYPI33102-RA	1.9	0.018
			ACYPI005160-RA	1.9	0.018
			ACYPI52218-RA	1.9	0.032
			ACYPI003792-RA	1.89	0.018
			ACYPI006845-RA	1.89	0.018
			ACYPI001305-RA	1.89	0.018
			ACYPI50842-RA	1.89	0.018
			ACYPI37215-RA	1.89	0.043
			ACYPI006356-RA	1.88	0.018
			ACYPI42351-RA	1.88	0.018
			ACYPI003827-RA	1.88	0.043
			ACYPI007418-RA	1.87	0.018
			ACYPI27396-RA	1.87	0.018
			ACYPI27581-RA	1.87	0.043
			ACYPI001990-RA	1.86	0.018
			ACYPI001551-RA	1.86	0.018
			ACYPI007076-RA	1.86	0.018
			ACYPI007126-RA	1.85	0.018
			ACYPI008289-RA	1.85	0.018
			ACYPI006014-RA	1.85	0.018
			ACYPI47266-RA	1.85	0.018
			ACYPI54924-RA	1.85	0.018
			ACYPI005472-RA	1.85	0.018
			ACYPI56656-RA_0	1.85	0.018
			ACYPI008413-RA	1.85	0.032
			ACYPI000969-RA	1.84	0.018
			ACYPI009142-RA	1.84	0.018
			ACYPI007199-RA	1.84	0.018
			ACYPI008696-RA	1.84	0.018
			ACYPI001545-RA	1.84	0.018
			ACYPI005602-RA	1.84	0.018
			ACYPI006905-RA	1.84	0.018
			ACYPI51025-RA	1.84	0.018
			ACYPI000537-RA	1.84	0.018
			ACYPI42353-RA	1.83	0.018
			ACYPI007464-RA	1.83	0.032
			ACYPI54429-RA	1.83	0.043
			ACYPI005885-RA	1.82	0.018
			ACYPI009427-RA	1.82	0.018
			ACYPI55859-RA	1.82	0.018
			ACYPI001367-RA	1.82	0.018
			ACYPI005181-RA	1.82	0.032
			ACYPI42591-RA	1.81	0.018
			ACYPI30975-RA	1.81	0.018
			ACYPI003755-RA	1.81	0.018
			ACYPI004533-RA	1.81	0.018
			ACYPI003459-RA	1.81	0.018
			ACYPI008423-RA	1.8	0.018
			ACYPI002196-RA	1.8	0.018
			ACYPI32024-RA	1.8	0.018
			ACYPI21367-RA	1.79	0.018
			ACYPI008093-RA	1.79	0.018
			ACYPI000670-RA	1.79	0.032
			ACYPI005394-RA	1.78	0.018
			ACYPI23367-RA	1.78	0.018
			ACYPI001143-RA	1.78	0.018
			ACYPI32959-RA	1.78	0.018
			ACYPI003202-RA	1.78	0.018
			ACYPI007095-RA	1.78	0.043
			ACYPI007502-RA	1.77	0.018
			ACYPI39497-RA	1.77	0.018
			ACYPI004249-RA	1.76	0.018
			ACYPI004484-RA	1.76	0.018
			ACYPI010182-RA	1.76	0.018
			ACYPI39656-RA	1.76	0.018
			ACYPI005371-RA	1.76	0.018
			ACYPI004850-RA	1.76	0.018
			ACYPI002182-RA	1.76	0.032
			ACYPI42586-RA	1.75	0.018
			ACYPI38332-RA	1.75	0.018
			ACYPI33132-RA	1.75	0.018
			ACYPI000021-RA	1.75	0.018
			ACYPI006219-RA	1.75	0.018
			ACYPI009251-RA	1.75	0.043
			ACYPI001845-RA	1.74	0.018
			ACYPI000017-RA	1.74	0.018
			ACYPI007435-RA	1.74	0.018
			ACYPI31144-RA	1.73	0.018
			ACYPI007583-RA	1.73	0.018
			ACYPI000144-RA	1.72	0.018
			ACYPI007746-RA	1.72	0.018
			ACYPI48299-RA	1.71	0.018
			ACYPI36660-RA	1.71	0.018
			ACYPI000180-RA	1.71	0.018
			ACYPI008217-RA	1.71	0.018
			ACYPI008471-RA	1.71	0.018
			ACYPI40374-RA	1.71	0.018
			ACYPI40807-RA	1.71	0.043
			ACYPI003774-RA	1.7	0.018
			ACYPI000631-RA	1.69	0.018
			ACYPI001517-RA	1.69	0.018
			ACYPI52058-RA	1.69	0.018
			ACYPI42532-RA	1.69	0.032
			ACYPI007145-RA	1.68	0.018
			ACYPI55354-RA	1.68	0.018
			ACYPI008969-RA	1.68	0.018
			ACYPI003061-RA	1.68	0.018
			ACYPI31683-RA	1.67	0.018
			ACYPI007568-RA*	1.67	0.043
			ACYPI40342-RA	1.67	0.043
			ACYPI28961-RA	1.66	0.018
			ACYPI005888-RA	1.66	0.032
			ACYPI007906-RA	1.65	0.018
			ACYPI38121-RA	1.65	0.018
			ACYPI002011-RA	1.64	0.018
			ACYPI008454-RA	1.64	0.018
			ACYPI004403-RA	1.64	0.018
			ACYPI009545-RA	1.64	0.018
			ACYPI000113-RA	1.63	0.018
			ACYPI006848-RA	1.63	0.032
			ACYPI24315-RA	1.62	0.018
			ACYPI004438-RA	1.62	0.018
			ACYPI005682-RA	1.62	0.018
			ACYPI003719-RA	1.62	0.018
			ACYPI005639-RA	1.62	0.018
			ACYPI008092-RA	1.62	0.018
			ACYPI003092-RA	1.62	0.032
			ACYPI004106-RA	1.62	0.032
			ACYPI003526-RA	1.61	0.018
			ACYPI002464-RA	1.61	0.018
			ACYPI008343-RA	1.6	0.018
			ACYPI003147-RA	1.6	0.018
			ACYPI28317-RA	1.6	0.018
			ACYPI007977-RA	1.6	0.018
			ACYPI006200-RA	1.6	0.018
			ACYPI23897-RA	1.6	0.018
			ACYPI46919-RA	1.59	0.018
			ACYPI26584-RA	1.59	0.018
			ACYPI006355-RA	1.59	0.018
			ACYPI24700-RA	1.59	0.018
			ACYPI53276-RA	1.59	0.018
			ACYPI000020-RA	1.59	0.018
			ACYPI005583-RA	1.59	0.018
			ACYPI000243-RA	1.58	0.018
			ACYPI21682-RA	1.58	0.018
			ACYPI008763-RA	1.58	0.018
			ACYPI24720-RA	1.58	0.018
			ACYPI008911-RA	1.57	0.018
			ACYPI004486-RA*	1.57	0.018
			ACYPI005310-RA	1.57	0.018
			ACYPI008918-RA	1.57	0.018
			ACYPI004856-RA	1.57	0.018
			ACYPI40129-RA	1.57	0.018
			ACYPI004165-RA	1.57	0.032
			ACYPI55336-RA	1.56	0.018
			ACYPI007335-RA	1.56	0.018
			ACYPI009905-RA	1.56	0.018
			ACYPI001615-RA	1.56	0.018
			ACYPI007154-RA	1.56	0.018
			ACYPI006639-RA	1.56	0.018
			ACYPI006072-RA	1.55	0.018
			ACYPI008173-RA	1.55	0.018
			ACYPI006799-RA	1.55	0.018
			ACYPI002403-RA	1.55	0.018
			ACYPI56627-RA_0	1.55	0.018
			ACYPI56144-RA	1.55	0.032
			ACYPI26368-RA	1.55	0.043
			ACYPI001001-RA	1.54	0.018
			ACYPI004674-RA	1.54	0.018
			ACYPI008819-RA	1.54	0.018
			ACYPI002439-RA	1.54	0.018
			ACYPI50883-RA	1.54	0.018
			ACYPI35976-RA	1.54	0.043
			ACYPI003149-RA	1.53	0.018
			ACYPI006775-RA	1.53	0.018
			ACYPI010121-RA	1.53	0.018
			ACYPI004320-RA	1.53	0.018
			ACYPI007680-RB	1.52	0.018
			ACYPI005866-RA	1.52	0.018
			ACYPI43510-RA	1.52	0.018
			ACYPI000814-RA	1.52	0.018
			ACYPI42894-RA	1.52	0.032
			ACYPI46737-RA	1.52	0.043
			ACYPI000615-RA	1.52	0.043
			ACYPI004151-RA	1.52	0.043
			ACYPI50196-RA	1.51	0.018
			ACYPI008761-RA	1.51	0.018
			ACYPI003694-RA	1.51	0.018
			ACYPI47895-RA	1.51	0.018
			ACYPI003056-RA	1.51	0.018
			ACYPI004244-RA	1.51	0.018
			ACYPI003520-RA	1.5	0.018
			ACYPI006043-RA	1.5	0.018
			ACYPI003889-RA	1.5	0.018
			ACYPI52607-RA	1.5	0.018
			ACYPI001546-RA	1.49	0.018
			ACYPI008718-RA	1.49	0.018
			ACYPI27928-RA	1.49	0.018
			ACYPI006011-RA	1.49	0.018
			ACYPI005376-RA	1.49	0.043
			ACYPI003995-RA	1.48	0.018
			ACYPI003731-RA	1.48	0.018
			ACYPI005268-RA	1.48	0.018
			ACYPI006697-RA	1.48	0.018
			ACYPI001101-RA	1.48	0.043
			ACYPI002106-RA	1.47	0.018
			ACYPI28630-RA	1.47	0.018
			ACYPI005229-RA	1.47	0.018
			ACYPI40990-RA	1.47	0.018
			ACYPI006567-RA	1.47	0.018
			ACYPI55154-RA	1.47	0.018
			ACYPI003089-RA	1.47	0.018
			ACYPI007573-RA	1.47	0.043
			ACYPI004213-RA	1.46	0.018
			ACYPI008223-RA	1.46	0.018
			ACYPI002633-RA	1.46	0.018
			ACYPI001435-RA	1.46	0.018
			ACYPI001283-RA	1.46	0.018
			ACYPI29715-RA	1.46	0.018
			ACYPI003684-RA	1.46	0.032
			ACYPI000715-RA	1.45	0.018
			ACYPI009944-RA	1.45	0.018
			ACYPI009818-RA	1.45	0.018
			ACYPI55810-RA	1.45	0.018
			ACYPI005411-RA	1.45	0.018
			ACYPI42869-RA	1.45	0.032
			ACYPI009397-RA	1.45	0.032
			ACYPI000202-RA	1.44	0.018
			ACYPI55697-RA	1.44	0.018
			ACYPI35440-RA	1.44	0.018
			ACYPI008779-RA	1.44	0.018
			ACYPI000671-RA	1.44	0.018
			ACYPI005263-RA	1.44	0.018
			ACYPI004519-RA	1.44	0.032
			ACYPI001709-RA	1.43	0.018
			ACYPI001415-RA	1.43	0.018
			ACYPI51469-RA	1.43	0.018
			ACYPI003639-RA	1.43	0.018
			ACYPI010022-RA	1.43	0.018
			ACYPI26998-RA	1.43	0.018
			ACYPI32374-RA	1.43	0.018
			ACYPI007930-RA	1.43	0.018
			ACYPI009414-RA	1.43	0.043
			ACYPI003766-RA	1.42	0.018
			ACYPI005935-RA	1.42	0.018
			ACYPI007835-RA	1.42	0.018
			ACYPI003067-RA	1.42	0.032
			ACYPI006633-RA	1.42	0.043
			ACYPI000573-RA	1.41	0.018
			ACYPI24701-RA	1.41	0.018
			ACYPI004529-RA	1.41	0.018
			ACYPI001226-RA	1.41	0.018
			ACYPI53824-RA	1.41	0.018
			ACYPI39258-RA	1.41	0.043
			ACYPI006475-RA	1.4	0.018
			ACYPI007138-RA	1.4	0.018
			ACYPI49677-RA	1.4	0.032
			ACYPI004239-RA	1.39	0.018
			ACYPI007197-RA	1.39	0.018
			ACYPI009927-RA	1.39	0.018
			ACYPI22165-RA	1.39	0.018
			ACYPI50290-RA	1.38	0.018
			ACYPI000475-RA	1.38	0.018
			ACYPI009471-RA	1.38	0.018
			ACYPI006081-RA	1.38	0.043
			ACYPI42000-RA	1.38	0.043
			ACYPI006147-RA	1.37	0.018
			ACYPI005720-RA	1.37	0.018
			ACYPI45604-RA	1.37	0.018
			ACYPI31197-RA	1.37	0.018
			ACYPI002545-RD*	1.37	0.032
			ACYPI002875-RA	1.37	0.032
			ACYPI002788-RA	1.36	0.018
			ACYPI40381-RA	1.36	0.018
			ACYPI55326-RA	1.36	0.018
			ACYPI001095-RA	1.36	0.018
			ACYPI004641-RA	1.36	0.018
			ACYPI54528-RA	1.36	0.018
			ACYPI004338-RA	1.35	0.018
			ACYPI000609-RA	1.35	0.032
			ACYPI001433-RA	1.35	0.032
			ACYPI009023-RA	1.35	0.032
			ACYPI31842-RA	1.34	0.018
			ACYPI53590-RA	1.34	0.018
			ACYPI002572-RA	1.34	0.018
			ACYPI48083-RA	1.34	0.018
			ACYPI31693-RA	1.34	0.018
			ACYPI24475-RA	1.34	0.018
			ACYPI001243-RA	1.33	0.018
			ACYPI29958-RA	1.33	0.018
			ACYPI004531-RA	1.32	0.018
			ACYPI006801-RA	1.32	0.018
			ACYPI009533-RA	1.32	0.032
			ACYPI38314-RA	1.31	0.018
			ACYPI001404-RA	1.31	0.018
			ACYPI52643-RA	1.31	0.018
			ACYPI004647-RA	1.31	0.018
			ACYPI29746-RA	1.31	0.018
			ACYPI000142-RA	1.31	0.018
			ACYPI006221-RA	1.31	0.032
			ACYPI22005-RA	1.31	0.032
			ACYPI003746-RA	1.3	0.018
			ACYPI004572-RA	1.3	0.018
			ACYPI45446-RA	1.3	0.018
			ACYPI005009-RA	1.3	0.018
			ACYPI005641-RA	1.3	0.018
			ACYPI009912-RA	1.3	0.018
			ACYPI004691-RA	1.3	0.018
			ACYPI003026-RA	1.3	0.032
			ACYPI26636-RA	1.29	0.018
			ACYPI000332-RA	1.29	0.018
			ACYPI002298-RA	1.28	0.018
			ACYPI31143-RA	1.28	0.018
			ACYPI007114-RA	1.28	0.018
			ACYPI000707-RA	1.28	0.018
			ACYPI004662-RA	1.28	0.018
			ACYPI25970-RA	1.28	0.018
			ACYPI004162-RA	1.28	0.018
			ACYPI001874-RA	1.28	0.018
			ACYPI004654-RA	1.27	0.018
			ACYPI008074-RA	1.27	0.018
			ACYPI005264-RA	1.27	0.018
			ACYPI43530-RA	1.27	0.018
			ACYPI003119-RA	1.26	0.018
			ACYPI003546-RA	1.26	0.018
			ACYPI46847-RA	1.26	0.018
			ACYPI29600-RA	1.26	0.018
			ACYPI003600-RA	1.26	0.018
			ACYPI005400-RA	1.26	0.043
			ACYPI002466-RA	1.26	0.043
			ACYPI002528-RA	1.26	0.043
			ACYPI000270-RA	1.25	0.018
			ACYPI008542-RA	1.25	0.032
			ACYPI002002-RA	1.24	0.018
			ACYPI38852-RA	1.24	0.018
			ACYPI28737-RA	1.24	0.018
			ACYPI48957-RA	1.24	0.032
			ACYPI55587-RA	1.24	0.032
			ACYPI48305-RA	1.24	0.043
			ACYPI009503-RA	1.23	0.018
			ACYPI002349-RA	1.23	0.018
			ACYPI000584-RA	1.23	0.018
			ACYPI29519-RA	1.23	0.018
			ACYPI49750-RA	1.23	0.018
			ACYPI50739-RA	1.23	0.032
			ACYPI004536-RA	1.22	0.018
			ACYPI47797-RA	1.22	0.018
			ACYPI23663-RA	1.22	0.018
			ACYPI004298-RA	1.22	0.018
			ACYPI55625-RA	1.22	0.018
			ACYPI52878-RA	1.22	0.018
			ACYPI30062-RA	1.22	0.018
			ACYPI38914-RA	1.22	0.032
			ACYPI004483-RA	1.22	0.032
			ACYPI001000-RA	1.22	0.043
			ACYPI005228-RA	1.21	0.018
			ACYPI005823-RA	1.21	0.018
			ACYPI005055-RA	1.21	0.018
			ACYPI008126-RA	1.21	0.018
			ACYPI003450-RA	1.21	0.018
			ACYPI008849-RA	1.21	0.018
			ACYPI002512-RA	1.21	0.018
			ACYPI37927-RA	1.21	0.018
			ACYPI56700-RA_0	1.21	0.018
			ACYPI007698-RA	1.21	0.032
			ACYPI001993-RA	1.21	0.032
			ACYPI009569-RA	1.21	0.032
			ACYPI000939-RA	1.2	0.018
			ACYPI006411-RA	1.2	0.018
			ACYPI001816-RA	1.2	0.018
			ACYPI54656-RA	1.2	0.018
			ACYPI49127-RA	1.2	0.018
			ACYPI007573-RB	1.2	0.018
			ACYPI38851-RA	1.2	0.018
			ACYPI006269-RA	1.2	0.043
			ACYPI36313-RA	1.19	0.018
			ACYPI006387-RA	1.19	0.032
			ACYPI008094-RA	1.19	0.032
			ACYPI010163-RA	1.19	0.032
			ACYPI51811-RA	1.18	0.018
			ACYPI009267-RA	1.18	0.018
			ACYPI32924-RA*	1.18	0.032
			ACYPI000794-RA	1.18	0.043
			ACYPI007232-RA	1.17	0.018
			ACYPI004597-RA	1.17	0.018
			ACYPI006916-RA	1.17	0.018
			ACYPI25350-RA	1.17	0.018
			ACYPI007549-RA	1.17	0.032
			ACYPI56612-RA_0	1.17	0.032
			ACYPI005328-RA	1.16	0.018
			ACYPI010147-RA	1.16	0.018
			ACYPI004148-RA	1.16	0.018
			ACYPI008871-RA	1.16	0.018
			ACYPI33281-RA	1.16	0.018
			ACYPI009492-RA	1.16	0.043
			ACYPI002007-RA	1.15	0.018
			ACYPI004914-RA	1.15	0.018
			ACYPI55872-RA	1.15	0.018
			ACYPI24769-RA	1.15	0.018
			ACYPI56623-RA_0	1.15	0.018
			ACYPI33379-RA	1.15	0.018
			ACYPI41640-RA	1.15	0.043
			ACYPI23874-RA	1.14	0.018
			ACYPI31325-RA	1.14	0.018
			ACYPI000871-RA	1.14	0.032
			ACYPI010036-RA	1.14	0.032
			ACYPI005779-RA	1.13	0.018
			ACYPI007020-RA	1.13	0.018
			ACYPI26026-RA	1.13	0.018
			ACYPI44130-RA	1.13	0.018
			ACYPI30803-RA	1.13	0.018
			ACYPI004093-RA	1.13	0.018
			ACYPI29278-RA	1.13	0.032
			ACYPI008112-RA	1.12	0.018
			ACYPI008550-RA	1.12	0.018
			ACYPI31074-RA	1.12	0.032
			ACYPI32434-RA	1.12	0.043
			ACYPI004993-RA	1.11	0.018
			ACYPI009293-RA	1.11	0.018
			ACYPI002976-RA	1.11	0.018
			ACYPI003231-RA	1.11	0.018
			ACYPI007942-RA	1.11	0.018
			ACYPI000527-RA	1.11	0.018
			ACYPI000925-RA	1.11	0.018
			ACYPI002258-RA	1.11	0.018
			ACYPI000535-RA	1.11	0.018
			ACYPI30717-RA	1.11	0.018
			ACYPI008393-RA	1.11	0.032
			ACYPI001167-RA	1.11	0.043
			ACYPI008082-RA	1.11	0.043
			ACYPI37786-RA	1.1	0.018
			ACYPI000289-RA	1.09	0.018
			ACYPI007227-RA	1.09	0.018
			ACYPI006250-RB	1.09	0.018
			ACYPI005756-RA	1.09	0.018
			ACYPI004371-RA	1.09	0.018
			ACYPI006578-RA	1.09	0.018
			ACYPI009335-RA	1.09	0.032
			ACYPI004450-RA	1.09	0.043
			ACYPI002340-RA	1.08	0.018
			ACYPI004409-RA	1.08	0.043
			ACYPI001473-RA	1.07	0.018
			ACYPI004432-RA	1.07	0.018
			ACYPI006975-RA	1.07	0.018
			ACYPI004270-RA	1.07	0.018
			ACYPI009967-RA	1.07	0.043
			ACYPI001414-RA	1.06	0.018
			ACYPI006788-RA	1.06	0.032
			ACYPI010095-RA	1.06	0.032
			ACYPI22338-RA	1.06	0.043
			ACYPI29940-RA	1.05	0.018
			ACYPI007307-RA	1.05	0.018
			ACYPI29744-RA	1.05	0.032
			ACYPI008582-RA	1.04	0.018
			ACYPI002000-RA	1.04	0.018
			ACYPI001653-RA*	1.04	0.018
			ACYPI009696-RA	1.04	0.032
			ACYPI48641-RA	1.04	0.032
			ACYPI010214-RA	1.04	0.043
			ACYPI001572-RA	1.03	0.018
			ACYPI007664-RA	1.03	0.018
			ACYPI003783-RA	1.03	0.018
			ACYPI007757-RA	1.03	0.018
			ACYPI001223-RA	1.03	0.032
			ACYPI39946-RA	1.03	0.043
			ACYPI39347-RA	1.02	0.018
			ACYPI43362-RA	1.02	0.018
			ACYPI33265-RA	1.02	0.018
			ACYPI56587-RA	1.02	0.032
			ACYPI002101-RA	1.02	0.043
			ACYPI38135-RA	1.01	0.018
			ACYPI002654-RA	1.01	0.032
			ACYPI28998-RA	1.01	0.032
			ACYPI005204-RA	1.01	0.043
			ACYPI008839-RA	1	0.018
			ACYPI002217-RA	1	0.018
			ACYPI004020-RA	1	0.018
			ACYPI001457-RA	1	0.032

## Sheet: B) IE-LE comparison
Sheet B) Significant variant genes in the IE-LE comparison
Genes decreasing of expression in the comparison IE-LE			Genes increasing of expression in the comparison IE-LE
mRNA ID	Log2 FC Diff.	adj. p-val	mRNA ID	Log2 FC Diff.	adj. p-val
ACYPI009517-RA	-5.78	0.015	ACYPI001035-RA	9.15	0.015
ACYPI37616-RA	-5.63	0.015	ACYPI25522-RA	8.89	0.015
ACYPI006355-RA	-4.82	0.015	ACYPI006282-RA	7.99	0.015
ACYPI005591-RA	-4.7	0.015	ACYPI24182-RA	7.92	0.015
ACYPI008154-RA	-4.59	0.015	ACYPI009260-RA	7.82	0.015
ACYPI007624-RA	-4.31	0.015	ACYPI006872-RA	7.49	0.015
ACYPI009813-RA	-4.14	0.015	ACYPI006046-RA	7.44	0.015
ACYPI005371-RA	-4.09	0.015	ACYPI008524-RA	7.36	0.015
ACYPI36350-RA	-3.98	0.015	ACYPI39140-RA	7.34	0.015
ACYPI000603-RA	-3.96	0.015	ACYPI004113-RA	7.27	0.015
ACYPI007126-RA	-3.71	0.015	ACYPI003395-RA	7.19	0.015
ACYPI009731-RA	-3.71	0.015	ACYPI006265-RA	7.02	0.015
ACYPI008458-RA	-3.69	0.015	ACYPI000097-RA	6.98	0.015
ACYPI009105-RA	-3.63	0.015	ACYPI006250-RA	6.95	0.015
ACYPI43145-RA	-3.59	0.015	ACYPI000817-RA	6.94	0.015
ACYPI000153-RA	-3.53	0.015	ACYPI010002-RA	6.72	0.015
ACYPI000560-RA	-3.44	0.015	ACYPI007433-RA	6.64	0.015
ACYPI000814-RA	-3.4	0.015	ACYPI007329-RA	6.35	0.015
ACYPI24615-RA	-3.39	0.015	ACYPI001095-RA	6.33	0.015
ACYPI38314-RA	-3.39	0.015	ACYPI005160-RA	6.31	0.015
ACYPI009967-RA	-3.38	0.015	ACYPI006608-RA	6.3	0.015
ACYPI37208-RA	-3.38	0.015	ACYPI008608-RA	6.28	0.015
ACYPI009986-RA	-3.37	0.015	ACYPI005828-RA	6.27	0.015
ACYPI006048-RA	-3.34	0.015	ACYPI003866-RA	6.23	0.015
ACYPI005141-RA	-3.3	0.015	ACYPI002781-RA	6.15	0.015
ACYPI006523-RA	-3.24	0.015	ACYPI009027-RA	6.13	0.015
ACYPI001519-RA	-3.24	0.015	ACYPI53847-RA	6.08	0.015
ACYPI007707-RA	-3.21	0.015	ACYPI003765-RA	6.01	0.015
ACYPI004165-RA	-3.21	0.015	ACYPI005681-RA	5.99	0.015
ACYPI009702-RA	-3.11	0.015	ACYPI001245-RA	5.94	0.015
ACYPI54380-RA	-3.1	0.015	ACYPI000713-RA	5.88	0.015
ACYPI26368-RA	-3.06	0.015	ACYPI007963-RA	5.87	0.015
ACYPI006202-RA	-3.04	0.015	ACYPI001541-RA	5.82	0.015
ACYPI008994-RA	-3.01	0.015	ACYPI007792-RA	5.82	0.015
ACYPI008914-RA	-2.98	0.015	ACYPI005742-RA	5.82	0.015
ACYPI005049-RA	-2.98	0.015	ACYPI002212-RA	5.72	0.015
ACYPI009505-RA	-2.96	0.015	ACYPI001657-RA	5.71	0.015
ACYPI005663-RA	-2.93	0.015	ACYPI008534-RA	5.71	0.015
ACYPI005068-RA	-2.89	0.015	ACYPI007130-RA	5.7	0.015
ACYPI005969-RA	-2.88	0.015	ACYPI006495-RA	5.69	0.015
ACYPI001305-RA	-2.82	0.015	ACYPI009525-RA	5.65	0.015
ACYPI000166-RA	-2.78	0.015	ACYPI005278-RA	5.59	0.015
ACYPI27660-RA	-2.73	0.015	ACYPI002005-RA	5.58	0.015
ACYPI30405-RA	-2.7	0.015	ACYPI000019-RA	5.58	0.015
ACYPI49087-RA	-2.7	0.015	ACYPI004810-RA	5.54	0.015
ACYPI008752-RA	-2.69	0.015	ACYPI005387-RA	5.53	0.015
ACYPI004092-RA	-2.69	0.015	ACYPI008661-RA	5.51	0.015
ACYPI003916-RA	-2.62	0.015	ACYPI009804-RA	5.49	0.015
ACYPI000389-RA	-2.62	0.015	ACYPI38350-RA	5.46	0.015
ACYPI009889-RA	-2.62	0.015	ACYPI000021-RA	5.45	0.015
ACYPI34820-RA	-2.61	0.025	ACYPI001559-RA	5.44	0.015
ACYPI003193-RA	-2.58	0.015	ACYPI26727-RA	5.43	0.015
ACYPI001904-RA	-2.58	0.015	ACYPI002264-RA	5.43	0.015
ACYPI002086-RA	-2.53	0.015	ACYPI008779-RA	5.36	0.015
ACYPI008529-RA	-2.53	0.025	ACYPI006250-RB	5.36	0.015
ACYPI003113-RA	-2.52	0.015	ACYPI008168-RA	5.34	0.015
ACYPI008952-RA	-2.51	0.015	ACYPI009959-RA	5.34	0.015
ACYPI007669-RA	-2.51	0.015	ACYPI000970-RA	5.32	0.015
ACYPI002762-RA	-2.5	0.015	ACYPI007463-RA	5.3	0.015
ACYPI000598-RA	-2.48	0.015	ACYPI000461-RA	5.29	0.015
ACYPI52893-RA	-2.48	0.015	ACYPI56625-RA_0	5.23	0.015
ACYPI004676-RA	-2.47	0.015	ACYPI002172-RA	5.23	0.015
ACYPI000319-RA	-2.46	0.015	ACYPI000372-RA	5.21	0.015
ACYPI008837-RA	-2.45	0.015	ACYPI007782-RA	5.2	0.015
ACYPI009701-RA	-2.43	0.015	ACYPI004215-RA	5.2	0.015
ACYPI23730-RA	-2.42	0.015	ACYPI009231-RA	5.19	0.015
ACYPI003870-RA	-2.42	0.015	ACYPI002876-RA	5.19	0.015
ACYPI003873-RA	-2.41	0.015	ACYPI004280-RA	5.19	0.015
ACYPI005765-RA	-2.4	0.015	ACYPI002243-RA	5.17	0.015
ACYPI008017-RA	-2.39	0.015	ACYPI004087-RA	5.14	0.015
ACYPI26472-RA	-2.38	0.015	ACYPI007575-RA	5.12	0.015
ACYPI006115-RA	-2.33	0.015	ACYPI000483-RA	5.12	0.015
ACYPI005974-RA	-2.32	0.015	ACYPI001863-RA	5.11	0.015
ACYPI008792-RA	-2.32	0.015	ACYPI004377-RA	5.1	0.015
ACYPI001419-RA	-2.31	0.015	ACYPI003453-RA	5.07	0.015
ACYPI009264-RA	-2.3	0.015	ACYPI007169-RA	5.07	0.015
ACYPI008897-RA	-2.29	0.015	ACYPI000473-RA	5.02	0.015
ACYPI001297-RA	-2.28	0.015	ACYPI006175-RA	5.02	0.015
ACYPI001302-RA	-2.28	0.015	ACYPI45536-RA	5	0.015
ACYPI004907-RA	-2.27	0.015	ACYPI007580-RA	4.99	0.015
ACYPI001240-RA	-2.25	0.015	ACYPI000472-RA	4.98	0.015
ACYPI000594-RA	-2.24	0.015	ACYPI003478-RA	4.98	0.015
ACYPI002508-RA	-2.2	0.015	ACYPI007614-RA	4.97	0.015
ACYPI002894-RA	-2.19	0.015	ACYPI003692-RA	4.97	0.015
ACYPI008307-RA	-2.18	0.015	ACYPI34318-RA	4.96	0.015
ACYPI009022-RA	-2.18	0.015	ACYPI006081-RA	4.93	0.015
ACYPI007464-RA	-2.18	0.015	ACYPI009389-RA	4.92	0.015
ACYPI001007-RA	-2.17	0.015	ACYPI37842-RA	4.89	0.015
ACYPI002352-RA	-2.17	0.015	ACYPI009754-RA	4.87	0.015
ACYPI23921-RA	-2.15	0.015	ACYPI005002-RA	4.87	0.015
ACYPI007095-RA	-2.15	0.015	ACYPI002889-RA	4.86	0.015
ACYPI006835-RA	-2.15	0.015	ACYPI55440-RA	4.84	0.015
ACYPI23275-RA	-2.15	0.015	ACYPI56046-RA	4.83	0.015
ACYPI000357-RA	-2.14	0.015	ACYPI010012-RA	4.83	0.015
ACYPI51460-RA	-2.14	0.015	ACYPI008570-RA	4.81	0.015
ACYPI005714-RA	-2.14	0.015	ACYPI001681-RA	4.8	0.015
ACYPI000452-RA	-2.13	0.015	ACYPI007563-RA	4.79	0.015
ACYPI55830-RA	-2.13	0.015	ACYPI005575-RA	4.77	0.015
ACYPI41428-RA	-2.13	0.015	ACYPI006848-RA	4.74	0.015
ACYPI001674-RA	-2.1	0.015	ACYPI001278-RA	4.74	0.015
ACYPI49096-RA	-2.1	0.015	ACYPI004074-RA	4.73	0.015
ACYPI006559-RA	-2.09	0.015	ACYPI002234-RA	4.71	0.015
ACYPI005401-RA	-2.08	0.015	ACYPI003698-RA	4.7	0.015
ACYPI001196-RA	-2.05	0.015	ACYPI007888-RA	4.69	0.015
ACYPI003251-RA	-2.04	0.015	ACYPI002949-RA	4.68	0.015
ACYPI001050-RA	-2.04	0.015	ACYPI31408-RA	4.67	0.015
ACYPI009481-RA	-2.04	0.015	ACYPI002672-RA	4.65	0.015
ACYPI004063-RA	-2.03	0.015	ACYPI26958-RA	4.64	0.015
ACYPI26438-RA	-2.02	0.015	ACYPI45775-RA	4.63	0.025
ACYPI005467-RA	-2.02	0.015	ACYPI009116-RA	4.63	0.015
ACYPI34905-RA	-2.01	0.015	ACYPI23348-RA	4.63	0.015
ACYPI009097-RA	-2.01	0.015	ACYPI39434-RA	4.62	0.015
ACYPI004055-RA	-2	0.015	ACYPI38292-RA	4.61	0.015
ACYPI20504-RA	-1.99	0.015	ACYPI47337-RA	4.61	0.015
ACYPI008166-RA	-1.98	0.015	ACYPI002309-RA	4.59	0.015
ACYPI005273-RA	-1.97	0.015	ACYPI003935-RA	4.58	0.015
ACYPI001019-RA	-1.96	0.049	ACYPI001253-RA	4.58	0.025
ACYPI000263-RA	-1.95	0.015	ACYPI000755-RA	4.57	0.015
ACYPI009737-RA	-1.94	0.015	ACYPI007928-RA	4.56	0.015
ACYPI000498-RA	-1.94	0.015	ACYPI003229-RA	4.56	0.015
ACYPI008821-RA	-1.93	0.015	ACYPI55439-RA	4.54	0.015
ACYPI43842-RA	-1.92	0.015	ACYPI39267-RA	4.54	0.015
ACYPI004359-RA	-1.92	0.015	ACYPI005009-RA	4.54	0.015
ACYPI000219-RA	-1.92	0.015	ACYPI004644-RA	4.53	0.015
ACYPI39079-RA	-1.89	0.015	ACYPI008945-RA	4.53	0.015
ACYPI003639-RA	-1.88	0.015	ACYPI44102-RA	4.52	0.015
ACYPI31099-RA	-1.87	0.015	ACYPI001800-RA	4.5	0.015
ACYPI33592-RA	-1.87	0.015	ACYPI003523-RA	4.5	0.015
ACYPI32061-RA	-1.87	0.015	ACYPI56614-RA_0	4.49	0.015
ACYPI007568-RA*	-1.86	0.025	ACYPI009637-RA	4.48	0.015
ACYPI002567-RA	-1.86	0.015	ACYPI008283-RA	4.46	0.015
ACYPI000143-RA	-1.86	0.043	ACYPI005879-RA	4.46	0.015
ACYPI000285-RA	-1.85	0.015	ACYPI008643-RA	4.46	0.015
ACYPI007459-RA	-1.85	0.015	ACYPI003900-RA	4.45	0.015
ACYPI002099-RA	-1.85	0.015	ACYPI000010-RA	4.45	0.015
ACYPI36519-RA	-1.85	0.015	ACYPI008538-RA	4.45	0.015
ACYPI004275-RA	-1.85	0.049	ACYPI000297-RA	4.44	0.015
ACYPI007518-RA	-1.84	0.015	ACYPI000547-RA	4.43	0.015
ACYPI001458-RA	-1.84	0.015	ACYPI001271-RB	4.42	0.015
ACYPI53104-RA	-1.84	0.015	ACYPI53288-RA	4.42	0.015
ACYPI29197-RA	-1.83	0.015	ACYPI41787-RA	4.41	0.015
ACYPI005398-RA	-1.83	0.015	ACYPI003190-RA	4.4	0.015
ACYPI008268-RA	-1.8	0.015	ACYPI42532-RA	4.4	0.015
ACYPI004381-RA	-1.8	0.015	ACYPI001640-RA	4.39	0.015
ACYPI001187-RA	-1.8	0.015	ACYPI001390-RA	4.39	0.015
ACYPI33974-RA	-1.8	0.015	ACYPI54799-RA	4.39	0.015
ACYPI001856-RA	-1.79	0.015	ACYPI34679-RA	4.38	0.015
ACYPI40454-RA	-1.79	0.015	ACYPI004690-RA	4.37	0.015
ACYPI32155-RA	-1.79	0.015	ACYPI49903-RA	4.37	0.015
ACYPI53294-RA	-1.79	0.025	ACYPI001961-RA	4.37	0.015
ACYPI008031-RA	-1.78	0.015	ACYPI007573-RB	4.36	0.015
ACYPI38561-RA	-1.77	0.025	ACYPI49554-RA	4.36	0.015
ACYPI006264-RA	-1.76	0.015	ACYPI002543-RA	4.35	0.015
ACYPI003414-RA	-1.76	0.015	ACYPI004943-RA	4.35	0.015
ACYPI001803-RA	-1.76	0.015	ACYPI004232-RA	4.34	0.015
ACYPI009800-RA	-1.76	0.015	ACYPI000422-RA	4.34	0.015
ACYPI45868-RA	-1.76	0.015	ACYPI008967-RA	4.34	0.015
ACYPI005301-RA	-1.76	0.043	ACYPI000619-RA	4.33	0.015
ACYPI008851-RA	-1.75	0.043	ACYPI006690-RA	4.33	0.015
ACYPI001652-RA	-1.74	0.015	ACYPI29885-RA	4.3	0.015
ACYPI002307-RA	-1.74	0.015	ACYPI007573-RA	4.29	0.015
ACYPI009049-RA	-1.74	0.015	ACYPI005054-RA	4.29	0.015
ACYPI41397-RA	-1.73	0.015	ACYPI007347-RA	4.28	0.015
ACYPI49750-RA	-1.73	0.015	ACYPI003917-RA	4.28	0.015
ACYPI004296-RA*	-1.73	0.015	ACYPI006791-RA	4.28	0.015
ACYPI001198-RA	-1.73	0.015	ACYPI007496-RA	4.26	0.015
ACYPI006434-RA	-1.72	0.015	ACYPI001427-RA	4.26	0.015
ACYPI003956-RA	-1.72	0.034	ACYPI22564-RA	4.24	0.015
ACYPI001038-RA	-1.71	0.015	ACYPI000915-RA	4.24	0.015
ACYPI006817-RA	-1.7	0.043	ACYPI005957-RA	4.23	0.015
ACYPI002813-RA	-1.7	0.015	ACYPI44373-RA	4.23	0.015
ACYPI47548-RA	-1.7	0.015	ACYPI000020-RA	4.21	0.015
ACYPI006661-RA	-1.7	0.015	ACYPI56605-RA_0	4.2	0.015
ACYPI005530-RA	-1.7	0.025	ACYPI003003-RA	4.19	0.015
ACYPI007658-RA	-1.69	0.015	ACYPI003827-RA	4.17	0.015
ACYPI009172-RA	-1.69	0.015	ACYPI006529-RA	4.17	0.015
ACYPI003064-RA	-1.69	0.015	ACYPI000983-RA	4.17	0.015
ACYPI34788-RA	-1.68	0.034	ACYPI002609-RB	4.16	0.015
ACYPI48245-RA	-1.68	0.015	ACYPI48682-RA	4.16	0.015
ACYPI009852-RA	-1.67	0.043	ACYPI002442-RA	4.15	0.015
ACYPI004818-RA	-1.67	0.015	ACYPI24218-RA	4.14	0.015
ACYPI008676-RA	-1.67	0.015	ACYPI000871-RA	4.14	0.015
ACYPI006811-RA	-1.67	0.043	ACYPI003217-RA	4.14	0.015
ACYPI003197-RA	-1.67	0.015	ACYPI009026-RA	4.14	0.025
ACYPI006963-RA	-1.66	0.043	ACYPI009835-RA	4.13	0.015
ACYPI009696-RA	-1.66	0.015	ACYPI47189-RA	4.13	0.015
ACYPI006390-RA	-1.66	0.043	ACYPI000513-RA	4.13	0.015
ACYPI009007-RA	-1.66	0.043	ACYPI001610-RA	4.11	0.015
ACYPI009897-RA	-1.65	0.015	ACYPI002477-RB	4.11	0.015
ACYPI56167-RA	-1.65	0.015	ACYPI56615-RA_0	4.1	0.015
ACYPI26984-RA	-1.65	0.015	ACYPI008746-RA	4.1	0.015
ACYPI000745-RA	-1.64	0.015	ACYPI000599-RA	4.09	0.015
ACYPI005998-RA	-1.64	0.015	ACYPI20348-RA	4.07	0.015
ACYPI002813-RB	-1.63	0.015	ACYPI002200-RA	4.06	0.015
ACYPI29703-RA	-1.62	0.015	ACYPI001084-RA	4.05	0.015
ACYPI008452-RA	-1.62	0.015	ACYPI002788-RA	4.05	0.015
ACYPI000982-RA	-1.62	0.015	ACYPI004518-RA	4.05	0.015
ACYPI002713-RA	-1.62	0.049	ACYPI008413-RA	4.05	0.015
ACYPI006110-RA	-1.61	0.015	ACYPI29093-RA	4.01	0.025
ACYPI38289-RA	-1.61	0.015	ACYPI56622-RA_0	4.01	0.025
ACYPI008957-RA	-1.61	0.015	ACYPI009609-RA	4	0.015
ACYPI005417-RA	-1.6	0.015	ACYPI002250-RA	3.99	0.015
ACYPI52139-RA	-1.6	0.025	ACYPI40849-RA	3.99	0.015
ACYPI008391-RA	-1.6	0.015	ACYPI002161-RA	3.95	0.015
ACYPI002547-RA	-1.59	0.015	ACYPI004722-RA	3.95	0.015
ACYPI001345-RA	-1.59	0.015	ACYPI006016-RA	3.95	0.015
ACYPI003997-RA	-1.59	0.049	ACYPI000802-RA	3.95	0.015
ACYPI45156-RA	-1.59	0.015	ACYPI44594-RA	3.93	0.015
ACYPI49187-RA	-1.58	0.015	ACYPI005108-RA	3.92	0.015
ACYPI51111-RA	-1.58	0.025	ACYPI004662-RA	3.92	0.015
ACYPI005384-RA	-1.57	0.015	ACYPI003837-RA	3.92	0.015
ACYPI001931-RA	-1.57	0.015	ACYPI000291-RA	3.92	0.015
ACYPI50813-RA	-1.57	0.015	ACYPI49251-RA	3.91	0.015
ACYPI004037-RA	-1.57	0.015	ACYPI000093-RA	3.9	0.015
ACYPI002019-RA	-1.56	0.015	ACYPI009803-RA	3.89	0.015
ACYPI007898-RA	-1.56	0.015	ACYPI000009-RA	3.89	0.015
ACYPI004128-RA	-1.56	0.015	ACYPI004176-RA	3.86	0.015
ACYPI009779-RA	-1.55	0.015	ACYPI000094-RA	3.85	0.015
ACYPI003206-RA	-1.55	0.015	ACYPI003240-RA	3.85	0.034
ACYPI005262-RA	-1.55	0.015	ACYPI006916-RA	3.85	0.015
ACYPI001102-RA	-1.55	0.015	ACYPI002983-RA	3.84	0.015
ACYPI43075-RA	-1.55	0.015	ACYPI000510-RA	3.84	0.015
ACYPI29702-RA	-1.54	0.015	ACYPI004233-RA	3.84	0.015
ACYPI004543-RA	-1.54	0.049	ACYPI005263-RA	3.83	0.015
ACYPI32232-RA	-1.53	0.015	ACYPI005199-RA	3.83	0.015
ACYPI42458-RA	-1.53	0.015	ACYPI008893-RA	3.82	0.015
ACYPI42077-RA	-1.53	0.043	ACYPI35894-RA	3.81	0.015
ACYPI002355-RA	-1.53	0.015	ACYPI005411-RA	3.81	0.015
ACYPI005170-RA	-1.53	0.025	ACYPI45769-RA	3.81	0.015
ACYPI001981-RA	-1.53	0.015	ACYPI001176-RA	3.8	0.015
ACYPI21206-RA	-1.52	0.015	ACYPI001703-RA	3.8	0.015
ACYPI006466-RA	-1.52	0.015	ACYPI007609-RA	3.8	0.015
ACYPI002373-RA	-1.52	0.015	ACYPI000189-RA	3.79	0.049
ACYPI005498-RA	-1.52	0.043	ACYPI001644-RA	3.79	0.015
ACYPI000502-RA	-1.51	0.025	ACYPI009919-RA	3.79	0.015
ACYPI009267-RA	-1.51	0.015	ACYPI001564-RA	3.78	0.015
ACYPI46836-RA	-1.5	0.015	ACYPI009284-RA	3.78	0.015
ACYPI003897-RA	-1.5	0.034	ACYPI006280-RA	3.77	0.015
ACYPI002874-RA	-1.49	0.015	ACYPI003527-RA	3.76	0.015
ACYPI47383-RA	-1.49	0.034	ACYPI002477-RA	3.76	0.015
ACYPI32800-RA	-1.49	0.015	ACYPI000435-RA	3.76	0.015
ACYPI002702-RA	-1.49	0.015	ACYPI000015-RA	3.75	0.015
ACYPI48681-RA	-1.48	0.015	ACYPI56718-RA_0	3.73	0.015
ACYPI001986-RA	-1.48	0.015	ACYPI007423-RA	3.73	0.015
ACYPI22428-RA	-1.48	0.015	ACYPI006015-RA	3.73	0.015
ACYPI37207-RA	-1.48	0.015	ACYPI003684-RA	3.72	0.015
ACYPI008129-RA	-1.48	0.043	ACYPI007406-RA	3.72	0.015
ACYPI004870-RA	-1.47	0.015	ACYPI004807-RA	3.72	0.015
ACYPI008205-RA	-1.47	0.015	ACYPI009352-RA	3.71	0.015
ACYPI24157-RA	-1.47	0.025	ACYPI005252-RA	3.7	0.015
ACYPI000398-RA	-1.47	0.015	ACYPI005771-RA	3.7	0.015
ACYPI54724-RA	-1.47	0.049	ACYPI35061-RA	3.69	0.015
ACYPI48680-RA	-1.47	0.025	ACYPI003533-RA	3.68	0.015
ACYPI40232-RA	-1.47	0.015	ACYPI50434-RA	3.68	0.015
ACYPI53499-RA	-1.46	0.025	ACYPI002746-RA	3.67	0.015
ACYPI000844-RA	-1.46	0.015	ACYPI006168-RA	3.67	0.015
ACYPI003364-RA	-1.45	0.049	ACYPI002492-RA	3.67	0.015
ACYPI005894-RA	-1.45	0.015	ACYPI004955-RA	3.67	0.015
ACYPI007656-RA	-1.44	0.015	ACYPI31715-RA	3.66	0.015
ACYPI28497-RA	-1.44	0.034	ACYPI005058-RA	3.64	0.015
ACYPI29327-RA	-1.44	0.034	ACYPI006349-RA	3.62	0.025
ACYPI000917-RA	-1.44	0.025	ACYPI005547-RA	3.6	0.015
ACYPI001398-RA	-1.44	0.015	ACYPI35004-RA	3.6	0.015
ACYPI007865-RA	-1.44	0.015	ACYPI004345-RA	3.59	0.015
ACYPI21611-RA	-1.43	0.043	ACYPI007927-RA	3.59	0.015
ACYPI003948-RA	-1.43	0.015	ACYPI009763-RA	3.59	0.015
ACYPI002171-RA	-1.43	0.025	ACYPI002564-RA	3.58	0.015
ACYPI009564-RA	-1.42	0.025	ACYPI005024-RA	3.58	0.015
ACYPI004268-RA	-1.42	0.015	ACYPI004114-RA	3.58	0.034
ACYPI007525-RA	-1.42	0.015	ACYPI007753-RA	3.57	0.015
ACYPI008999-RA	-1.41	0.015	ACYPI004476-RA	3.57	0.015
ACYPI004824-RA	-1.41	0.015	ACYPI39278-RA	3.57	0.015
ACYPI004570-RA	-1.41	0.015	ACYPI56616-RA_0	3.56	0.015
ACYPI002285-RA	-1.41	0.015	ACYPI002314-RA	3.55	0.015
ACYPI005380-RA	-1.39	0.015	ACYPI001474-RA	3.55	0.049
ACYPI004499-RA	-1.39	0.015	ACYPI47859-RA	3.55	0.015
ACYPI001588-RA	-1.39	0.025	ACYPI001802-RA	3.54	0.015
ACYPI006221-RA	-1.39	0.015	ACYPI008910-RA	3.53	0.015
ACYPI37262-RA	-1.39	0.049	ACYPI43512-RA	3.52	0.025
ACYPI006755-RA	-1.38	0.015	ACYPI000889-RA	3.5	0.015
ACYPI22479-RA	-1.38	0.034	ACYPI006850-RA	3.5	0.043
ACYPI23518-RA	-1.38	0.025	ACYPI006869-RA	3.48	0.015
ACYPI003909-RA	-1.38	0.034	ACYPI002872-RA	3.48	0.015
ACYPI005150-RA	-1.38	0.025	ACYPI004952-RA	3.47	0.015
ACYPI51476-RA	-1.37	0.043	ACYPI56624-RA_0	3.47	0.015
ACYPI003521-RA	-1.37	0.015	ACYPI31876-RA	3.47	0.015
ACYPI007689-RA	-1.37	0.015	ACYPI008270-RA	3.46	0.015
ACYPI55123-RA	-1.37	0.015	ACYPI007964-RA	3.46	0.015
ACYPI007775-RA	-1.37	0.015	ACYPI31722-RA	3.44	0.015
ACYPI004458-RA	-1.36	0.025	ACYPI000364-RA	3.43	0.015
ACYPI48691-RA	-1.36	0.015	ACYPI004291-RA	3.42	0.015
ACYPI000370-RA	-1.36	0.015	ACYPI003000-RA*	3.39	0.015
ACYPI37196-RA	-1.36	0.034	ACYPI003587-RA	3.39	0.015
ACYPI000963-RA	-1.36	0.049	ACYPI46085-RA	3.38	0.015
ACYPI33593-RA	-1.36	0.025	ACYPI35893-RA	3.37	0.015
ACYPI005722-RA	-1.36	0.015	ACYPI36660-RA	3.37	0.015
ACYPI008484-RA	-1.36	0.015	ACYPI002943-RA	3.36	0.015
ACYPI009430-RA	-1.36	0.015	ACYPI52392-RA	3.36	0.015
ACYPI006236-RA	-1.36	0.043	ACYPI32967-RA	3.35	0.015
ACYPI36061-RA	-1.35	0.015	ACYPI000014-RA	3.34	0.015
ACYPI001225-RA	-1.35	0.034	ACYPI010224-RA	3.34	0.025
ACYPI007216-RA	-1.35	0.049	ACYPI002577-RA	3.33	0.015
ACYPI002336-RA	-1.35	0.025	ACYPI49006-RA	3.33	0.015
ACYPI001914-RA	-1.35	0.015	ACYPI001438-RA	3.33	0.015
ACYPI006353-RA	-1.35	0.015	ACYPI007648-RA	3.33	0.015
ACYPI52737-RA	-1.35	0.015	ACYPI004893-RA	3.33	0.015
ACYPI009847-RA	-1.35	0.043	ACYPI009131-RA	3.31	0.015
ACYPI004694-RA	-1.34	0.015	ACYPI001545-RA	3.31	0.015
ACYPI008322-RA	-1.34	0.015	ACYPI33205-RA	3.3	0.015
ACYPI005816-RA	-1.34	0.015	ACYPI003242-RA	3.29	0.015
ACYPI003220-RA	-1.34	0.015	ACYPI003752-RA	3.28	0.015
ACYPI003637-RA	-1.33	0.015	ACYPI50047-RA	3.27	0.015
ACYPI29559-RA	-1.33	0.015	ACYPI000796-RA	3.27	0.025
ACYPI009360-RA	-1.33	0.015	ACYPI008265-RA	3.26	0.015
ACYPI000170-RA	-1.33	0.034	ACYPI007878-RA	3.25	0.015
ACYPI34460-RA	-1.33	0.034	ACYPI004882-RA	3.24	0.015
ACYPI51907-RA	-1.32	0.025	ACYPI003340-RA	3.21	0.015
ACYPI007659-RA	-1.32	0.025	ACYPI004394-RA	3.19	0.015
ACYPI36782-RA	-1.32	0.015	ACYPI006799-RA	3.19	0.015
ACYPI000565-RA	-1.31	0.025	ACYPI52393-RA	3.17	0.015
ACYPI37245-RA	-1.31	0.015	ACYPI008029-RA	3.17	0.015
ACYPI25870-RA	-1.31	0.015	ACYPI39275-RA	3.17	0.015
ACYPI005162-RA	-1.31	0.015	ACYPI001340-RA	3.17	0.015
ACYPI25269-RA	-1.31	0.015	ACYPI42531-RA	3.16	0.015
ACYPI46719-RA	-1.31	0.015	ACYPI000537-RA	3.16	0.015
ACYPI001004-RA	-1.31	0.015	ACYPI003310-RA	3.15	0.015
ACYPI001215-RA	-1.3	0.015	ACYPI004778-RA	3.14	0.015
ACYPI005059-RA	-1.3	0.015	ACYPI002602-RA	3.14	0.015
ACYPI32235-RA	-1.3	0.025	ACYPI007177-RA	3.14	0.015
ACYPI010029-RA	-1.3	0.034	ACYPI55161-RA	3.13	0.015
ACYPI003452-RA	-1.3	0.025	ACYPI008889-RA	3.13	0.015
ACYPI28184-RA	-1.3	0.015	ACYPI007931-RA	3.13	0.015
ACYPI21896-RA	-1.3	0.049	ACYPI006955-RA	3.12	0.015
ACYPI001275-RA	-1.3	0.015	ACYPI010088-RA	3.11	0.015
ACYPI007709-RA	-1.3	0.015	ACYPI006845-RA	3.09	0.015
ACYPI007134-RA	-1.3	0.015	ACYPI001772-RA	3.08	0.015
ACYPI55872-RA	-1.3	0.015	ACYPI35873-RA	3.07	0.015
ACYPI20476-RA	-1.29	0.015	ACYPI008370-RA	3.07	0.015
ACYPI009711-RA	-1.29	0.043	ACYPI009435-RA	3.07	0.015
ACYPI004564-RA	-1.29	0.015	ACYPI007026-RA	3.06	0.015
ACYPI34688-RA	-1.29	0.015	ACYPI009977-RA	3.05	0.015
ACYPI004989-RA*	-1.29	0.015	ACYPI001213-RA	3.05	0.015
ACYPI009712-RA	-1.29	0.043	ACYPI33988-RA	3.05	0.015
ACYPI001576-RA	-1.29	0.025	ACYPI003138-RA	3.05	0.015
ACYPI007893-RA	-1.29	0.015	ACYPI002100-RA	3.04	0.025
ACYPI009215-RA	-1.29	0.049	ACYPI008289-RA	3.04	0.015
ACYPI45853-RA	-1.28	0.034	ACYPI24811-RA	3.04	0.034
ACYPI50826-RA	-1.28	0.015	ACYPI45356-RA	3.04	0.015
ACYPI002045-RA	-1.28	0.025	ACYPI004302-RA	3.03	0.015
ACYPI006194-RA	-1.28	0.025	ACYPI32811-RA	3.03	0.015
ACYPI002596-RA	-1.28	0.015	ACYPI37353-RA	3.03	0.015
ACYPI55234-RA	-1.28	0.034	ACYPI006111-RA	3.02	0.015
ACYPI42894-RA	-1.28	0.025	ACYPI005435-RA	3	0.015
ACYPI008375-RA	-1.28	0.034	ACYPI007843-RA	2.99	0.015
ACYPI29620-RA	-1.28	0.015	ACYPI56607-RA_0	2.99	0.034
ACYPI33587-RA	-1.27	0.025	ACYPI006988-RA	2.98	0.015
ACYPI36894-RA	-1.26	0.025	ACYPI48957-RA	2.98	0.015
ACYPI47420-RA	-1.26	0.015	ACYPI002185-RA	2.98	0.015
ACYPI001631-RA	-1.26	0.015	ACYPI002703-RA	2.98	0.043
ACYPI004424-RA	-1.26	0.015	ACYPI006232-RA	2.98	0.015
ACYPI005539-RA	-1.26	0.034	ACYPI007430-RA	2.98	0.015
ACYPI004849-RA	-1.26	0.015	ACYPI002333-RA*	2.97	0.015
ACYPI006143-RA	-1.26	0.015	ACYPI56618-RA_0	2.97	0.015
ACYPI49091-RA	-1.25	0.043	ACYPI000018-RA	2.97	0.015
ACYPI27300-RA	-1.25	0.025	ACYPI53749-RA	2.97	0.025
ACYPI005548-RA	-1.25	0.015	ACYPI009960-RA	2.96	0.015
ACYPI002766-RA	-1.25	0.025	ACYPI001775-RA	2.96	0.015
ACYPI001820-RA	-1.25	0.034	ACYPI005018-RA	2.95	0.015
ACYPI33387-RA	-1.25	0.015	ACYPI004787-RA	2.94	0.015
ACYPI31511-RA	-1.25	0.049	ACYPI003073-RA	2.93	0.015
ACYPI48850-RA	-1.25	0.015	ACYPI000761-RA	2.93	0.015
ACYPI009466-RA	-1.24	0.015	ACYPI26959-RA	2.92	0.015
ACYPI005211-RA	-1.24	0.043	ACYPI002451-RA	2.92	0.015
ACYPI47797-RA	-1.24	0.015	ACYPI001065-RA	2.91	0.015
ACYPI53264-RA	-1.24	0.015	ACYPI44154-RA	2.91	0.015
ACYPI008007-RA	-1.24	0.015	ACYPI003913-RA	2.91	0.043
ACYPI49654-RA	-1.24	0.015	ACYPI004591-RA	2.91	0.015
ACYPI001472-RA	-1.24	0.025	ACYPI005625-RA	2.9	0.015
ACYPI28321-RA	-1.24	0.015	ACYPI001226-RA	2.9	0.015
ACYPI009975-RA	-1.24	0.043	ACYPI000190-RA	2.9	0.015
ACYPI001529-RA	-1.24	0.025	ACYPI006825-RA	2.9	0.015
ACYPI29525-RA	-1.23	0.025	ACYPI010222-RA	2.89	0.025
ACYPI007007-RA	-1.23	0.015	ACYPI000292-RA	2.89	0.015
ACYPI005764-RA	-1.23	0.015	ACYPI001944-RA	2.88	0.015
ACYPI004140-RA	-1.23	0.015	ACYPI44101-RA	2.88	0.015
ACYPI000709-RA	-1.23	0.015	ACYPI001144-RA	2.88	0.015
ACYPI003089-RA	-1.22	0.034	ACYPI24618-RA	2.88	0.015
ACYPI004356-RA	-1.22	0.015	ACYPI000113-RA	2.87	0.015
ACYPI003733-RA	-1.22	0.015	ACYPI001868-RA	2.87	0.015
ACYPI002157-RA	-1.22	0.025	ACYPI34635-RA	2.87	0.015
ACYPI007727-RA	-1.22	0.049	ACYPI47692-RA	2.87	0.015
ACYPI29539-RA	-1.22	0.015	ACYPI001271-RA	2.87	0.015
ACYPI48535-RA	-1.21	0.015	ACYPI009623-RA	2.87	0.015
ACYPI007298-RA	-1.21	0.015	ACYPI001281-RA	2.86	0.015
ACYPI003010-RA	-1.21	0.015	ACYPI000139-RA	2.86	0.015
ACYPI51933-RA	-1.21	0.034	ACYPI007754-RA	2.84	0.015
ACYPI001881-RA	-1.21	0.015	ACYPI006305-RA	2.83	0.015
ACYPI000741-RA	-1.21	0.015	ACYPI003849-RA	2.83	0.015
ACYPI002666-RA	-1.21	0.043	ACYPI006327-RA	2.83	0.015
ACYPI008841-RA	-1.21	0.034	ACYPI006091-RA	2.83	0.015
ACYPI33315-RA	-1.21	0.015	ACYPI003649-RA	2.83	0.015
ACYPI004209-RA	-1.21	0.015	ACYPI004721-RA	2.82	0.015
ACYPI43931-RA	-1.2	0.015	ACYPI24814-RA	2.82	0.015
ACYPI001635-RA	-1.2	0.025	ACYPI008428-RA	2.82	0.015
ACYPI003976-RA	-1.2	0.015	ACYPI56619-RA_0	2.82	0.015
ACYPI001210-RA	-1.2	0.015	ACYPI007338-RA	2.8	0.015
ACYPI005973-RA	-1.2	0.015	ACYPI001081-RA	2.79	0.015
ACYPI51004-RA	-1.2	0.049	ACYPI47693-RA	2.79	0.015
ACYPI009230-RA	-1.2	0.015	ACYPI38341-RA	2.79	0.015
ACYPI000674-RA	-1.2	0.015	ACYPI003041-RA	2.79	0.015
ACYPI29958-RA	-1.2	0.015	ACYPI35925-RA	2.78	0.015
ACYPI28048-RA	-1.2	0.049	ACYPI001599-RA*	2.77	0.015
ACYPI20517-RA	-1.2	0.034	ACYPI33244-RA	2.77	0.015
ACYPI006729-RA	-1.2	0.015	ACYPI002137-RA	2.76	0.015
ACYPI49771-RA	-1.19	0.034	ACYPI004595-RA	2.76	0.015
ACYPI005883-RA	-1.19	0.015	ACYPI005818-RB	2.75	0.015
ACYPI001990-RA	-1.19	0.025	ACYPI005463-RA	2.75	0.015
ACYPI005063-RA	-1.19	0.015	ACYPI001814-RA	2.74	0.015
ACYPI008285-RA	-1.19	0.015	ACYPI000856-RA	2.74	0.015
ACYPI009233-RA	-1.19	0.015	ACYPI003865-RA	2.74	0.015
ACYPI006801-RA	-1.18	0.015	ACYPI56609-RA_0	2.74	0.015
ACYPI51346-RA	-1.18	0.015	ACYPI47344-RA	2.73	0.015
ACYPI006179-RA	-1.18	0.015	ACYPI001860-RA	2.72	0.015
ACYPI009061-RA	-1.18	0.015	ACYPI006712-RA	2.72	0.015
ACYPI48467-RA	-1.17	0.015	ACYPI003597-RA	2.72	0.015
ACYPI45168-RA	-1.17	0.043	ACYPI006677-RA	2.72	0.015
ACYPI36006-RA	-1.17	0.034	ACYPI006691-RA	2.72	0.015
ACYPI000103-RA	-1.17	0.025	ACYPI35892-RA	2.71	0.015
ACYPI001899-RA	-1.17	0.015	ACYPI005027-RA	2.71	0.015
ACYPI55143-RA	-1.17	0.015	ACYPI38757-RA	2.71	0.015
ACYPI20625-RA	-1.17	0.015	ACYPI006045-RA	2.71	0.034
ACYPI002826-RA	-1.17	0.015	ACYPI005838-RA	2.7	0.015
ACYPI007520-RA	-1.17	0.015	ACYPI008955-RA	2.69	0.015
ACYPI34911-RA	-1.16	0.015	ACYPI21663-RA	2.69	0.015
ACYPI32843-RA	-1.16	0.049	ACYPI000465-RA	2.69	0.015
ACYPI007977-RA	-1.16	0.015	ACYPI48955-RA	2.68	0.015
ACYPI34548-RA	-1.16	0.034	ACYPI006519-RA	2.68	0.034
ACYPI005678-RA	-1.16	0.015	ACYPI40957-RA	2.67	0.015
ACYPI000140-RA	-1.16	0.025	ACYPI22820-RA	2.67	0.015
ACYPI009687-RA	-1.16	0.015	ACYPI007867-RA	2.67	0.015
ACYPI008789-RA	-1.15	0.025	ACYPI005732-RA	2.66	0.015
ACYPI003372-RA	-1.15	0.043	ACYPI009152-RA	2.66	0.015
ACYPI001256-RA	-1.15	0.049	ACYPI26020-RA	2.66	0.015
ACYPI26767-RA	-1.15	0.015	ACYPI004229-RA	2.65	0.015
ACYPI008251-RA	-1.14	0.049	ACYPI002244-RA	2.65	0.015
ACYPI55154-RA	-1.14	0.015	ACYPI35003-RA	2.65	0.015
ACYPI34086-RA	-1.14	0.015	ACYPI008767-RA	2.65	0.015
ACYPI010061-RA	-1.14	0.015	ACYPI007756-RA	2.65	0.015
ACYPI23019-RA	-1.14	0.034	ACYPI41716-RA	2.64	0.015
ACYPI29309-RA	-1.14	0.025	ACYPI38586-RA	2.64	0.015
ACYPI25187-RA	-1.14	0.015	ACYPI21131-RA	2.63	0.034
ACYPI006393-RA	-1.13	0.025	ACYPI009366-RA	2.63	0.015
ACYPI26637-RA	-1.13	0.034	ACYPI006005-RA	2.63	0.015
ACYPI003882-RA	-1.13	0.015	ACYPI000017-RA	2.61	0.015
ACYPI28156-RA	-1.13	0.043	ACYPI010230-RA	2.61	0.015
ACYPI003082-RA	-1.13	0.015	ACYPI005818-RA	2.61	0.015
ACYPI52144-RA	-1.13	0.034	ACYPI008446-RA	2.6	0.015
ACYPI002376-RA	-1.13	0.025	ACYPI006276-RA	2.6	0.015
ACYPI35258-RA	-1.13	0.015	ACYPI005156-RA	2.6	0.015
ACYPI56000-RA	-1.13	0.049	ACYPI24207-RA	2.6	0.015
ACYPI51218-RA	-1.13	0.015	ACYPI48365-RA	2.59	0.015
ACYPI007409-RA	-1.13	0.015	ACYPI004407-RA	2.59	0.015
ACYPI006885-RA	-1.13	0.015	ACYPI56714-RA_0	2.59	0.015
ACYPI50618-RA	-1.13	0.049	ACYPI001389-RA	2.58	0.015
ACYPI005421-RA	-1.12	0.034	ACYPI36932-RA	2.58	0.015
ACYPI36893-RA	-1.12	0.049	ACYPI007589-RA	2.58	0.015
ACYPI009555-RA	-1.11	0.015	ACYPI001128-RA	2.57	0.015
ACYPI002621-RA	-1.11	0.025	ACYPI008329-RA	2.57	0.015
ACYPI001303-RA	-1.11	0.049	ACYPI48309-RA	2.57	0.015
ACYPI48588-RA	-1.11	0.043	ACYPI34585-RA	2.57	0.049
ACYPI31983-RA	-1.11	0.049	ACYPI001252-RA	2.56	0.015
ACYPI008376-RA	-1.11	0.034	ACYPI010081-RA	2.55	0.015
ACYPI006925-RA	-1.1	0.015	ACYPI000431-RA	2.55	0.015
ACYPI31033-RA	-1.1	0.034	ACYPI006414-RA	2.54	0.015
ACYPI000677-RB	-1.1	0.015	ACYPI005454-RA	2.53	0.015
ACYPI54595-RA	-1.1	0.049	ACYPI001900-RA	2.53	0.015
ACYPI006772-RA	-1.1	0.034	ACYPI000135-RA	2.53	0.015
ACYPI35784-RA	-1.1	0.049	ACYPI001507-RA	2.53	0.015
ACYPI005344-RA	-1.1	0.015	ACYPI56621-RA_0	2.53	0.015
ACYPI006037-RA	-1.09	0.025	ACYPI000308-RA	2.52	0.015
ACYPI50277-RA	-1.09	0.015	ACYPI007122-RA	2.51	0.015
ACYPI001268-RA	-1.09	0.015	ACYPI008688-RA	2.51	0.025
ACYPI26162-RA	-1.09	0.034	ACYPI006347-RA	2.51	0.015
ACYPI004691-RA	-1.09	0.049	ACYPI005037-RA	2.51	0.015
ACYPI009409-RA	-1.09	0.015	ACYPI008985-RA	2.51	0.015
ACYPI000677-RA	-1.09	0.015	ACYPI005645-RA	2.5	0.015
ACYPI54122-RA	-1.09	0.015	ACYPI009222-RA	2.5	0.015
ACYPI008707-RA	-1.08	0.043	ACYPI002604-RA	2.49	0.043
ACYPI003099-RA	-1.08	0.015	ACYPI001032-RA	2.48	0.015
ACYPI000339-RA	-1.08	0.015	ACYPI008820-RA	2.48	0.015
ACYPI25970-RA	-1.08	0.015	ACYPI53411-RA	2.48	0.015
ACYPI21275-RA	-1.08	0.025	ACYPI002541-RA	2.48	0.015
ACYPI001524-RA	-1.08	0.015	ACYPI008192-RA	2.48	0.015
ACYPI000749-RA	-1.08	0.015	ACYPI007419-RA	2.47	0.015
ACYPI000626-RA	-1.08	0.015	ACYPI001325-RA	2.46	0.015
ACYPI005959-RA	-1.08	0.015	ACYPI37642-RA	2.46	0.015
ACYPI003506-RA	-1.08	0.015	ACYPI56620-RA_0	2.45	0.015
ACYPI003015-RA	-1.07	0.025	ACYPI005400-RA	2.45	0.015
ACYPI47260-RA	-1.07	0.049	ACYPI004659-RA	2.45	0.015
ACYPI50527-RA	-1.07	0.049	ACYPI009456-RA	2.45	0.015
ACYPI42162-RA	-1.07	0.015	ACYPI008551-RA	2.45	0.015
ACYPI004638-RA	-1.07	0.015	ACYPI002877-RA	2.45	0.015
ACYPI010076-RA	-1.07	0.015	ACYPI005887-RA	2.45	0.015
ACYPI008542-RA	-1.07	0.034	ACYPI31751-RA	2.44	0.015
ACYPI001233-RA	-1.07	0.015	ACYPI002399-RA	2.44	0.015
ACYPI004770-RA	-1.07	0.049	ACYPI008571-RA	2.43	0.015
ACYPI004118-RA	-1.06	0.025	ACYPI001937-RA	2.43	0.015
ACYPI40885-RA	-1.06	0.015	ACYPI004901-RA	2.42	0.015
ACYPI001204-RA	-1.06	0.015	ACYPI008404-RA	2.41	0.015
ACYPI006022-RA	-1.06	0.025	ACYPI007392-RA	2.41	0.015
ACYPI005094-RA	-1.06	0.049	ACYPI005582-RA	2.4	0.015
ACYPI005437-RA	-1.06	0.015	ACYPI000223-RA	2.4	0.015
ACYPI009075-RA	-1.06	0.034	ACYPI000845-RA	2.4	0.034
ACYPI009866-RA	-1.06	0.015	ACYPI24679-RA	2.39	0.025
ACYPI004942-RA	-1.06	0.015	ACYPI006366-RA	2.39	0.015
ACYPI38071-RA	-1.05	0.015	ACYPI007553-RA	2.39	0.015
ACYPI34389-RA	-1.05	0.049	ACYPI003647-RA	2.39	0.034
ACYPI49627-RA	-1.05	0.015	ACYPI008617-RA	2.38	0.015
ACYPI26834-RA	-1.05	0.043	ACYPI33394-RA	2.38	0.015
ACYPI005424-RA	-1.05	0.025	ACYPI30846-RA	2.38	0.015
ACYPI56495-RA	-1.05	0.034	ACYPI009491-RA	2.38	0.015
ACYPI003748-RA	-1.05	0.025	ACYPI007325-RA	2.38	0.015
ACYPI003531-RA	-1.05	0.015	ACYPI005339-RA	2.38	0.025
ACYPI25612-RA	-1.04	0.049	ACYPI001336-RA	2.38	0.043
ACYPI007535-RA	-1.04	0.015	ACYPI005938-RA	2.38	0.015
ACYPI008948-RA	-1.04	0.025	ACYPI25540-RA	2.37	0.015
ACYPI52652-RA	-1.04	0.049	ACYPI004243-RA	2.37	0.015
ACYPI25457-RA	-1.04	0.025	ACYPI40459-RA	2.37	0.043
ACYPI000226-RA	-1.04	0.034	ACYPI001394-RA	2.37	0.015
ACYPI28492-RA*	-1.04	0.049	ACYPI56617-RA_0	2.37	0.015
ACYPI006404-RA	-1.04	0.015	ACYPI009626-RA	2.36	0.015
ACYPI51408-RA	-1.04	0.025	ACYPI007803-RA	2.36	0.015
ACYPI37890-RA	-1.04	0.015	ACYPI50714-RA	2.36	0.015
ACYPI010041-RA	-1.04	0.034	ACYPI006995-RA	2.35	0.015
ACYPI000238-RA	-1.03	0.015	ACYPI46737-RA	2.35	0.015
ACYPI000317-RA	-1.03	0.025	ACYPI003026-RA	2.34	0.015
ACYPI27691-RA	-1.03	0.034	ACYPI003695-RA	2.34	0.015
ACYPI009025-RA	-1.03	0.015	ACYPI009042-RA	2.34	0.015
ACYPI001609-RA	-1.02	0.015	ACYPI004187-RA	2.34	0.015
ACYPI50343-RA	-1.02	0.043	ACYPI000095-RA	2.33	0.049
ACYPI002605-RA	-1.02	0.034	ACYPI004227-RA	2.33	0.015
ACYPI006167-RA	-1.02	0.043	ACYPI29376-RA	2.33	0.015
ACYPI24234-RA	-1.02	0.025	ACYPI46566-RA	2.33	0.015
ACYPI003807-RA	-1.02	0.025	ACYPI007553-RB	2.31	0.025
ACYPI010124-RA	-1.01	0.015	ACYPI003590-RA	2.31	0.015
ACYPI56386-RA	-1.01	0.043	ACYPI000490-RA	2.31	0.015
ACYPI002484-RA	-1.01	0.015	ACYPI44881-RA	2.31	0.025
ACYPI004761-RA	-1.01	0.034	ACYPI40841-RA	2.3	0.015
ACYPI25154-RA	-1.01	0.015	ACYPI002815-RA	2.3	0.015
ACYPI36060-RA	-1.01	0.025	ACYPI34486-RA	2.29	0.015
ACYPI009578-RA	-1.01	0.015	ACYPI002440-RA	2.29	0.015
ACYPI37648-RA	-1.01	0.015	ACYPI34724-RA	2.28	0.015
ACYPI009753-RA	-1.01	0.015	ACYPI002964-RA	2.28	0.049
ACYPI006082-RA	-1.01	0.015	ACYPI50120-RA	2.27	0.015
ACYPI008566-RA	-1.01	0.043	ACYPI000849-RA	2.27	0.049
ACYPI004249-RA	-1	0.015	ACYPI005805-RA	2.27	0.015
ACYPI29996-RA	-1	0.034	ACYPI008803-RA	2.26	0.015
ACYPI008935-RA	-1	0.025	ACYPI001013-RA	2.26	0.015
ACYPI001523-RA	-1	0.015	ACYPI001709-RA	2.25	0.015
ACYPI43755-RA	-1	0.025	ACYPI50394-RA	2.25	0.015
ACYPI37360-RA	-1	0.049	ACYPI008595-RA	2.25	0.015
ACYPI002953-RA	-1	0.049	ACYPI007163-RA	2.25	0.015
			ACYPI006787-RA	2.25	0.025
			ACYPI002033-RA	2.25	0.015
			ACYPI000458-RA	2.25	0.015
			ACYPI46331-RA	2.24	0.015
			ACYPI009946-RA	2.23	0.015
			ACYPI000699-RA	2.23	0.015
			ACYPI006670-RA	2.23	0.015
			ACYPI24219-RA	2.23	0.015
			ACYPI28357-RA	2.22	0.015
			ACYPI41441-RA	2.22	0.015
			ACYPI005320-RA	2.22	0.015
			ACYPI002011-RA	2.21	0.015
			ACYPI25673-RA	2.21	0.015
			ACYPI27728-RA	2.21	0.015
			ACYPI009351-RA	2.21	0.049
			ACYPI000300-RA*	2.21	0.015
			ACYPI28630-RA	2.21	0.015
			ACYPI006655-RA	2.21	0.015
			ACYPI006387-RB	2.21	0.015
			ACYPI005733-RA	2.21	0.015
			ACYPI000943-RA	2.2	0.015
			ACYPI005053-RA	2.19	0.015
			ACYPI005154-RA	2.19	0.015
			ACYPI001237-RA	2.19	0.049
			ACYPI008274-RA	2.19	0.025
			ACYPI009605-RA	2.19	0.015
			ACYPI001181-RA	2.18	0.015
			ACYPI001719-RA	2.18	0.015
			ACYPI003892-RA	2.18	0.015
			ACYPI004976-RA	2.18	0.015
			ACYPI49495-RA	2.18	0.015
			ACYPI002594-RA	2.17	0.015
			ACYPI006744-RA	2.16	0.015
			ACYPI48369-RA	2.15	0.015
			ACYPI23874-RA	2.14	0.015
			ACYPI007558-RA	2.14	0.015
			ACYPI003061-RA	2.14	0.015
			ACYPI002311-RA	2.14	0.015
			ACYPI006605-RA	2.14	0.015
			ACYPI008051-RA	2.14	0.015
			ACYPI43454-RA	2.13	0.015
			ACYPI007115-RA	2.13	0.015
			ACYPI002439-RA	2.13	0.015
			ACYPI002505-RA	2.12	0.015
			ACYPI000881-RA	2.12	0.015
			ACYPI005084-RA	2.12	0.015
			ACYPI000639-RA	2.11	0.034
			ACYPI000807-RA	2.11	0.015
			ACYPI006571-RA	2.11	0.015
			ACYPI34376-RA	2.11	0.025
			ACYPI008774-RA	2.11	0.015
			ACYPI45019-RA	2.11	0.015
			ACYPI47564-RA	2.11	0.015
			ACYPI008179-RA	2.1	0.015
			ACYPI25615-RA	2.09	0.025
			ACYPI24120-RA	2.09	0.015
			ACYPI003346-RA	2.09	0.015
			ACYPI008473-RA	2.09	0.015
			ACYPI30083-RA	2.08	0.015
			ACYPI003107-RA	2.08	0.015
			ACYPI000177-RA	2.08	0.015
			ACYPI002989-RA	2.07	0.015
			ACYPI006558-RA	2.07	0.034
			ACYPI003321-RA	2.07	0.015
			ACYPI002709-RA	2.07	0.015
			ACYPI45530-RA	2.06	0.015
			ACYPI48118-RA	2.06	0.015
			ACYPI26024-RA	2.05	0.015
			ACYPI003504-RA	2.05	0.015
			ACYPI40850-RA	2.05	0.034
			ACYPI009006-RA	2.05	0.015
			ACYPI004320-RA	2.04	0.015
			ACYPI47975-RA	2.04	0.015
			ACYPI005841-RA	2.04	0.049
			ACYPI001236-RA	2.04	0.015
			ACYPI41965-RA	2.02	0.015
			ACYPI005679-RA	2.02	0.015
			ACYPI004957-RA	2.02	0.015
			ACYPI26465-RA	2.02	0.015
			ACYPI004099-RA	2.02	0.015
			ACYPI001590-RA	2.02	0.015
			ACYPI003755-RA	2.02	0.015
			ACYPI006014-RA	2.01	0.015
			ACYPI42586-RA	2	0.015
			ACYPI006190-RA	2	0.015
			ACYPI27581-RA	1.99	0.034
			ACYPI44407-RA	1.99	0.049
			ACYPI002030-RA	1.99	0.025
			ACYPI26998-RA	1.99	0.015
			ACYPI23644-RA	1.99	0.015
			ACYPI010215-RA	1.98	0.015
			ACYPI54756-RA	1.98	0.015
			ACYPI008212-RA	1.98	0.025
			ACYPI46597-RA	1.98	0.034
			ACYPI003731-RA	1.98	0.015
			ACYPI51811-RA	1.97	0.015
			ACYPI002434-RA	1.97	0.049
			ACYPI003561-RA	1.96	0.025
			ACYPI009786-RA	1.96	0.015
			ACYPI000794-RA	1.96	0.015
			ACYPI003561-RB	1.96	0.025
			ACYPI45279-RA	1.95	0.015
			ACYPI000267-RA	1.95	0.034
			ACYPI39047-RA	1.95	0.015
			ACYPI25933-RA	1.95	0.025
			ACYPI43770-RA	1.95	0.015
			ACYPI008436-RA	1.95	0.015
			ACYPI000827-RA	1.94	0.015
			ACYPI010204-RA	1.94	0.015
			ACYPI002942-RA	1.94	0.015
			ACYPI001947-RA	1.92	0.015
			ACYPI002996-RA	1.92	0.015
			ACYPI007698-RA	1.91	0.015
			ACYPI008667-RA	1.91	0.015
			ACYPI010097-RA	1.91	0.015
			ACYPI54505-RA	1.91	0.034
			ACYPI21606-RA	1.91	0.015
			ACYPI005549-RA	1.91	0.015
			ACYPI44134-RA	1.91	0.034
			ACYPI41715-RA	1.9	0.015
			ACYPI003420-RA	1.9	0.025
			ACYPI003359-RA	1.9	0.015
			ACYPI000334-RA	1.9	0.025
			ACYPI007478-RA*	1.89	0.043
			ACYPI002843-RA	1.89	0.015
			ACYPI009153-RA	1.89	0.015
			ACYPI007275-RA	1.89	0.015
			ACYPI002131-RA	1.88	0.015
			ACYPI004442-RA	1.88	0.015
			ACYPI44848-RA	1.88	0.015
			ACYPI000499-RA	1.87	0.015
			ACYPI52702-RA	1.87	0.015
			ACYPI001634-RA	1.87	0.015
			ACYPI51884-RA	1.86	0.015
			ACYPI35881-RA	1.86	0.015
			ACYPI49161-RA	1.85	0.015
			ACYPI003329-RA	1.85	0.015
			ACYPI008900-RA	1.85	0.025
			ACYPI40627-RA	1.85	0.015
			ACYPI001504-RA	1.84	0.015
			ACYPI23793-RA	1.84	0.015
			ACYPI34677-RA	1.83	0.034
			ACYPI34275-RA	1.83	0.015
			ACYPI002859-RA	1.83	0.015
			ACYPI39083-RA	1.83	0.015
			ACYPI009078-RA	1.83	0.015
			ACYPI39989-RA	1.82	0.015
			ACYPI009743-RA	1.82	0.015
			ACYPI45399-RA	1.8	0.015
			ACYPI000606-RA	1.8	0.015
			ACYPI001446-RA	1.8	0.015
			ACYPI45179-RA	1.8	0.015
			ACYPI22600-RA	1.8	0.015
			ACYPI34424-RA	1.79	0.015
			ACYPI009519-RA	1.79	0.015
			ACYPI006062-RA	1.79	0.025
			ACYPI20394-RA	1.79	0.034
			ACYPI53982-RA	1.79	0.049
			ACYPI002209-RA	1.79	0.034
			ACYPI21992-RA	1.78	0.015
			ACYPI23335-RA	1.78	0.015
			ACYPI006235-RA	1.78	0.015
			ACYPI008060-RA	1.78	0.015
			ACYPI002573-RA	1.78	0.015
			ACYPI54675-RA	1.77	0.015
			ACYPI34975-RA	1.77	0.015
			ACYPI009002-RA	1.77	0.015
			ACYPI22817-RA	1.77	0.015
			ACYPI007711-RA	1.77	0.015
			ACYPI006650-RA	1.77	0.015
			ACYPI006788-RA	1.77	0.015
			ACYPI003338-RA	1.76	0.015
			ACYPI002354-RA	1.76	0.015
			ACYPI006958-RA	1.76	0.015
			ACYPI002349-RA	1.76	0.015
			ACYPI001846-RA	1.76	0.015
			ACYPI009175-RA	1.75	0.015
			ACYPI008696-RA	1.75	0.015
			ACYPI48450-RA	1.74	0.015
			ACYPI008432-RA	1.74	0.015
			ACYPI53276-RA	1.74	0.034
			ACYPI52286-RA	1.74	0.015
			ACYPI004886-RA	1.73	0.015
			ACYPI001349-RA	1.73	0.034
			ACYPI48724-RA	1.73	0.015
			ACYPI43443-RA	1.72	0.049
			ACYPI46913-RA	1.72	0.015
			ACYPI32921-RA	1.72	0.015
			ACYPI56674-RA_0	1.72	0.015
			ACYPI48377-RA	1.72	0.015
			ACYPI006227-RA*	1.72	0.015
			ACYPI53158-RA	1.72	0.015
			ACYPI54405-RA	1.72	0.015
			ACYPI003889-RA	1.71	0.015
			ACYPI004532-RA	1.71	0.015
			ACYPI53117-RA	1.7	0.015
			ACYPI53377-RA	1.7	0.015
			ACYPI007050-RA	1.7	0.015
			ACYPI000928-RA	1.7	0.015
			ACYPI008918-RA	1.7	0.015
			ACYPI003253-RA	1.69	0.015
			ACYPI55127-RA	1.69	0.015
			ACYPI26754-RA	1.69	0.015
			ACYPI33248-RA	1.69	0.015
			ACYPI41923-RA	1.68	0.015
			ACYPI30975-RA	1.68	0.015
			ACYPI31012-RA	1.68	0.015
			ACYPI39604-RA	1.68	0.015
			ACYPI006346-RA	1.68	0.015
			ACYPI000583-RA	1.67	0.015
			ACYPI41115-RA	1.67	0.015
			ACYPI004533-RA	1.67	0.015
			ACYPI005629-RA	1.67	0.015
			ACYPI004198-RA	1.67	0.034
			ACYPI21682-RA	1.66	0.015
			ACYPI004819-RA	1.65	0.015
			ACYPI010172-RA	1.65	0.015
			ACYPI000655-RA	1.65	0.015
			ACYPI45037-RA	1.65	0.015
			ACYPI000961-RA	1.65	0.015
			ACYPI43232-RA	1.64	0.015
			ACYPI38102-RA	1.64	0.015
			ACYPI003145-RA	1.64	0.015
			ACYPI002083-RA	1.64	0.015
			ACYPI52506-RA	1.64	0.015
			ACYPI52772-RA	1.63	0.043
			ACYPI008397-RA	1.63	0.015
			ACYPI006969-RB	1.63	0.015
			ACYPI56716-RA_0	1.62	0.049
			ACYPI26575-RA	1.62	0.043
			ACYPI002831-RA	1.62	0.015
			ACYPI42929-RA	1.62	0.015
			ACYPI003132-RA	1.61	0.015
			ACYPI000818-RA	1.61	0.015
			ACYPI21512-RA	1.61	0.034
			ACYPI000460-RA	1.61	0.025
			ACYPI002631-RA	1.61	0.015
			ACYPI41116-RA	1.61	0.015
			ACYPI002898-RA	1.61	0.015
			ACYPI45131-RA	1.6	0.015
			ACYPI007852-RA	1.6	0.015
			ACYPI010055-RA	1.6	0.015
			ACYPI006979-RA	1.6	0.015
			ACYPI40577-RA	1.6	0.015
			ACYPI008840-RA	1.6	0.015
			ACYPI008502-RA	1.6	0.015
			ACYPI49582-RA	1.59	0.043
			ACYPI001265-RA	1.59	0.043
			ACYPI001214-RA	1.59	0.015
			ACYPI009261-RA	1.59	0.015
			ACYPI002784-RA	1.59	0.015
			ACYPI000144-RA	1.59	0.015
			ACYPI003822-RA	1.58	0.015
			ACYPI007654-RA	1.58	0.015
			ACYPI003490-RA	1.58	0.043
			ACYPI25503-RA	1.58	0.034
			ACYPI30784-RA	1.58	0.015
			ACYPI004406-RA	1.58	0.015
			ACYPI003087-RA	1.57	0.015
			ACYPI007583-RA	1.57	0.043
			ACYPI51847-RA	1.57	0.034
			ACYPI26939-RA	1.56	0.043
			ACYPI48202-RA	1.56	0.015
			ACYPI32439-RA	1.56	0.015
			ACYPI000485-RA	1.56	0.015
			ACYPI002552-RA	1.55	0.015
			ACYPI56467-RA	1.55	0.049
			ACYPI003601-RA	1.54	0.034
			ACYPI008975-RA	1.54	0.015
			ACYPI52607-RA	1.54	0.025
			ACYPI007783-RA	1.54	0.015
			ACYPI005477-RA	1.53	0.015
			ACYPI002118-RA	1.53	0.015
			ACYPI35619-RA	1.53	0.015
			ACYPI007439-RA	1.53	0.043
			ACYPI006011-RA	1.53	0.015
			ACYPI004459-RA	1.52	0.015
			ACYPI008147-RA	1.52	0.015
			ACYPI003754-RA	1.52	0.025
			ACYPI000511-RA	1.52	0.015
			ACYPI009924-RA	1.52	0.015
			ACYPI007976-RA	1.52	0.015
			ACYPI43192-RA	1.52	0.025
			ACYPI003067-RA	1.51	0.043
			ACYPI007154-RA	1.51	0.015
			ACYPI004486-RA*	1.51	0.015
			ACYPI48807-RA	1.51	0.015
			ACYPI009111-RA	1.51	0.015
			ACYPI008726-RA	1.51	0.015
			ACYPI004083-RA	1.51	0.025
			ACYPI006387-RA	1.51	0.015
			ACYPI001148-RA	1.51	0.015
			ACYPI002830-RA	1.5	0.043
			ACYPI22565-RA	1.5	0.015
			ACYPI000986-RA	1.5	0.015
			ACYPI006969-RA	1.49	0.015
			ACYPI004244-RA	1.49	0.049
			ACYPI001572-RA	1.49	0.015
			ACYPI007532-RA	1.49	0.015
			ACYPI006555-RA	1.49	0.015
			ACYPI008206-RA	1.49	0.015
			ACYPI54406-RA	1.49	0.025
			ACYPI29975-RA	1.48	0.015
			ACYPI004931-RA	1.48	0.015
			ACYPI004647-RA	1.48	0.025
			ACYPI32634-RA	1.48	0.049
			ACYPI001396-RA	1.48	0.015
			ACYPI26306-RA	1.48	0.025
			ACYPI34974-RA	1.48	0.015
			ACYPI002646-RA*	1.47	0.015
			ACYPI008977-RA	1.47	0.049
			ACYPI001193-RA	1.47	0.025
			ACYPI006882-RA	1.47	0.015
			ACYPI24597-RA	1.47	0.015
			ACYPI002751-RA	1.47	0.015
			ACYPI46456-RA	1.46	0.015
			ACYPI26400-RA	1.46	0.015
			ACYPI004632-RA	1.46	0.043
			ACYPI004519-RA	1.46	0.049
			ACYPI007645-RA	1.46	0.015
			ACYPI29354-RA	1.46	0.043
			ACYPI001433-RA	1.45	0.034
			ACYPI002396-RA	1.45	0.025
			ACYPI003128-RA	1.45	0.015
			ACYPI003980-RA	1.45	0.025
			ACYPI27119-RA	1.45	0.015
			ACYPI52491-RA	1.44	0.043
			ACYPI007362-RA	1.44	0.025
			ACYPI002184-RA	1.44	0.015
			ACYPI36344-RA	1.44	0.043
			ACYPI43138-RA	1.44	0.049
			ACYPI006472-RA	1.44	0.043
			ACYPI002881-RA	1.43	0.015
			ACYPI008180-RA	1.42	0.025
			ACYPI23733-RA	1.42	0.015
			ACYPI29519-RA	1.42	0.015
			ACYPI002780-RA	1.42	0.025
			ACYPI004259-RA	1.41	0.015
			ACYPI000710-RA	1.41	0.015
			ACYPI002306-RA	1.4	0.015
			ACYPI002253-RA	1.4	0.015
			ACYPI23367-RA	1.4	0.015
			ACYPI000679-RA	1.4	0.015
			ACYPI47544-RA	1.4	0.049
			ACYPI010140-RA	1.4	0.015
			ACYPI42456-RA	1.39	0.015
			ACYPI009586-RA	1.39	0.034
			ACYPI005337-RA	1.39	0.015
			ACYPI51607-RA	1.39	0.034
			ACYPI23610-RA	1.39	0.049
			ACYPI002659-RA	1.38	0.015
			ACYPI001711-RA	1.38	0.015
			ACYPI002017-RA	1.38	0.015
			ACYPI004641-RA	1.38	0.025
			ACYPI003046-RA	1.38	0.025
			ACYPI002540-RA	1.38	0.034
			ACYPI26090-RA	1.38	0.043
			ACYPI30452-RA	1.37	0.015
			ACYPI009807-RA	1.37	0.034
			ACYPI45446-RA	1.37	0.025
			ACYPI000984-RA	1.37	0.034
			ACYPI56702-RA_0	1.37	0.015
			ACYPI001041-RA	1.36	0.043
			ACYPI007765-RA	1.36	0.049
			ACYPI006990-RA	1.36	0.015
			ACYPI000584-RA	1.36	0.015
			ACYPI000475-RA	1.36	0.015
			ACYPI001471-RA	1.36	0.015
			ACYPI005699-RA	1.36	0.015
			ACYPI006569-RA	1.35	0.015
			ACYPI21996-RA	1.35	0.015
			ACYPI56705-RA_0	1.35	0.043
			ACYPI004765-RA	1.35	0.025
			ACYPI004350-RA	1.35	0.015
			ACYPI008282-RA	1.35	0.025
			ACYPI44728-RA	1.35	0.034
			ACYPI21777-RA	1.35	0.025
			ACYPI31168-RA	1.34	0.034
			ACYPI001615-RA	1.34	0.015
			ACYPI007979-RA*	1.33	0.015
			ACYPI002628-RA	1.33	0.015
			ACYPI52982-RA	1.33	0.015
			ACYPI31683-RA	1.33	0.015
			ACYPI31490-RA	1.33	0.015
			ACYPI48762-RA	1.33	0.025
			ACYPI003714-RA	1.32	0.025
			ACYPI20864-RA	1.32	0.034
			ACYPI002000-RA	1.32	0.015
			ACYPI008008-RA	1.32	0.015
			ACYPI003782-RA	1.32	0.015
			ACYPI55270-RA	1.31	0.015
			ACYPI005205-RA	1.3	0.015
			ACYPI009180-RA	1.3	0.034
			ACYPI003075-RA	1.3	0.015
			ACYPI008503-RA	1.29	0.015
			ACYPI000288-RA	1.29	0.015
			ACYPI37729-RA	1.28	0.015
			ACYPI002633-RA	1.28	0.015
			ACYPI000332-RA	1.28	0.025
			ACYPI30827-RA	1.27	0.015
			ACYPI36387-RA	1.27	0.025
			ACYPI21367-RA	1.27	0.049
			ACYPI007942-RA	1.26	0.015
			ACYPI003819-RA	1.26	0.025
			ACYPI003582-RA	1.26	0.015
			ACYPI001401-RA	1.26	0.025
			ACYPI25843-RA	1.26	0.034
			ACYPI000865-RA	1.26	0.015
			ACYPI007224-RA	1.25	0.015
			ACYPI49342-RA	1.25	0.015
			ACYPI007956-RA	1.25	0.025
			ACYPI44822-RA	1.24	0.015
			ACYPI21157-RA	1.24	0.015
			ACYPI006035-RA	1.24	0.043
			ACYPI35305-RA	1.24	0.015
			ACYPI010214-RA	1.24	0.034
			ACYPI006675-RA	1.24	0.049
			ACYPI005834-RA	1.23	0.025
			ACYPI003175-RA	1.23	0.015
			ACYPI41611-RA	1.23	0.049
			ACYPI41987-RA	1.23	0.015
			ACYPI21414-RA	1.22	0.043
			ACYPI20277-RA	1.22	0.015
			ACYPI001174-RA	1.22	0.025
			ACYPI000526-RA	1.22	0.025
			ACYPI005752-RA	1.22	0.049
			ACYPI50923-RA	1.21	0.015
			ACYPI008526-RA	1.21	0.015
			ACYPI005287-RA	1.21	0.015
			ACYPI007018-RA	1.21	0.015
			ACYPI004066-RA	1.21	0.043
			ACYPI002892-RA	1.2	0.015
			ACYPI24427-RA	1.2	0.043
			ACYPI002197-RA	1.2	0.015
			ACYPI001887-RA	1.2	0.034
			ACYPI001283-RA	1.2	0.034
			ACYPI26537-RA	1.2	0.034
			ACYPI50025-RA	1.2	0.015
			ACYPI005207-RA	1.19	0.015
			ACYPI003023-RA	1.19	0.025
			ACYPI36676-RA	1.19	0.034
			ACYPI28703-RA	1.19	0.034
			ACYPI41475-RA	1.19	0.049
			ACYPI000001-RA	1.18	0.049
			ACYPI56723-RA_0	1.18	0.034
			ACYPI55738-RA	1.18	0.015
			ACYPI25078-RA	1.18	0.025
			ACYPI010150-RA	1.18	0.025
			ACYPI006403-RA	1.18	0.015
			ACYPI009521-RA	1.18	0.015
			ACYPI004364-RA	1.18	0.015
			ACYPI52535-RA	1.17	0.025
			ACYPI005012-RA	1.17	0.015
			ACYPI56721-RA_0	1.17	0.015
			ACYPI43452-RA	1.17	0.034
			ACYPI000991-RA	1.17	0.015
			ACYPI000608-RA	1.17	0.015
			ACYPI003334-RA	1.16	0.015
			ACYPI008081-RA	1.16	0.015
			ACYPI008309-RA	1.16	0.015
			ACYPI002611-RA	1.16	0.015
			ACYPI004295-RA	1.16	0.025
			ACYPI22153-RA	1.15	0.015
			ACYPI31589-RA	1.15	0.043
			ACYPI002512-RA	1.15	0.049
			ACYPI000890-RA	1.14	0.015
			ACYPI008207-RA	1.14	0.015
			ACYPI53873-RA	1.14	0.049
			ACYPI35104-RA	1.13	0.043
			ACYPI003525-RA	1.13	0.015
			ACYPI007906-RA	1.13	0.015
			ACYPI23767-RA	1.12	0.015
			ACYPI40990-RA	1.12	0.034
			ACYPI34209-RA	1.12	0.015
			ACYPI50121-RA	1.12	0.015
			ACYPI004563-RA	1.12	0.025
			ACYPI006616-RA	1.11	0.015
			ACYPI010147-RA	1.11	0.015
			ACYPI010068-RA	1.11	0.015
			ACYPI22402-RA	1.11	0.025
			ACYPI008761-RA	1.1	0.015
			ACYPI007197-RA	1.1	0.015
			ACYPI002402-RA	1.1	0.015
			ACYPI008736-RA	1.1	0.025
			ACYPI004091-RA	1.1	0.025
			ACYPI37274-RA	1.1	0.034
			ACYPI54992-RA	1.1	0.015
			ACYPI000540-RA	1.09	0.015
			ACYPI009854-RA	1.09	0.015
			ACYPI48255-RA	1.08	0.015
			ACYPI000614-RA	1.08	0.015
			ACYPI55697-RA	1.08	0.015
			ACYPI003775-RA	1.08	0.049
			ACYPI52812-RA	1.08	0.025
			ACYPI38933-RA	1.07	0.015
			ACYPI49850-RA	1.07	0.015
			ACYPI008303-RA	1.07	0.015
			ACYPI001108-RA	1.07	0.049
			ACYPI31206-RA	1.06	0.049
			ACYPI002609-RA	1.06	0.015
			ACYPI003564-RA	1.06	0.015
			ACYPI007077-RA	1.05	0.049
			ACYPI005701-RA	1.05	0.034
			ACYPI33983-RA	1.05	0.015
			ACYPI003579-RA	1.05	0.025
			ACYPI001922-RA	1.05	0.015
			ACYPI47040-RA	1.05	0.049
			ACYPI003894-RA	1.04	0.015
			ACYPI009849-RA	1.03	0.015
			ACYPI28737-RA	1.03	0.015
			ACYPI24536-RA	1.03	0.015
			ACYPI004904-RA	1.03	0.025
			ACYPI47028-RA	1.03	0.015
			ACYPI007307-RA	1.03	0.015
			ACYPI008530-RA	1.03	0.015
			ACYPI53099-RA	1.02	0.015
			ACYPI003374-RA	1.02	0.015
			ACYPI003808-RA	1.02	0.015
			ACYPI23734-RA	1.02	0.025
			ACYPI004953-RA	1.02	0.049
			ACYPI001834-RA	1.02	0.015
			ACYPI003783-RA	1.02	0.015
			ACYPI005932-RA	1.02	0.043
			ACYPI36034-RA	1.02	0.015
			ACYPI24161-RA	1.01	0.049
			ACYPI010219-RA	1.01	0.043
			ACYPI002003-RA	1	0.025
			ACYPI21449-RA	1	0.015
			ACYPI26179-RA	1	0.025
			ACYPI006308-RA	1	0.049

## Sheet: C) LE-L1 comparison
Sheet C) Significant variant genes in the LE-L1 comparison
Genes decreasing of expression in the comparison LE-L1			Genes increasing of expression in the comparison LE-L1
mRNA ID	Log2 FC Diff.	adj. p-val	mRNA ID	Log2 FC Diff.	adj. p-val
ACYPI27259-RA	-9.49	0.011	ACYPI000159-RA	5.2	0.011
ACYPI007329-RA	-7.65	0.011	ACYPI37616-RA	4.68	0.011
ACYPI008608-RA	-7.37	0.011	ACYPI007624-RA	4.37	0.011
ACYPI004113-RA	-7.36	0.011	ACYPI005371-RA	4.33	0.011
ACYPI009389-RA	-7.09	0.011	ACYPI34677-RA	4.22	0.011
ACYPI009260-RA	-7.09	0.011	ACYPI004165-RA	4.17	0.011
ACYPI005002-RA	-6.9	0.011	ACYPI45930-RA	4.13	0.011
ACYPI004215-RA	-6.64	0.011	ACYPI005301-RA	4.12	0.011
ACYPI007347-RA	-6.53	0.011	ACYPI001019-RA	4.08	0.011
ACYPI001253-RA	-6.32	0.011	ACYPI003956-RA	4.05	0.011
ACYPI007317-RA	-6.13	0.011	ACYPI007568-RA*	4.04	0.011
ACYPI005054-RA	-5.96	0.011	ACYPI30530-RA	4.01	0.011
ACYPI006690-RA	-5.92	0.011	ACYPI007464-RA	3.97	0.011
ACYPI005828-RA	-5.85	0.011	ACYPI24615-RA	3.87	0.011
ACYPI002005-RA	-5.85	0.011	ACYPI46640-RA	3.85	0.011
ACYPI006349-RA	-5.85	0.011	ACYPI005141-RA	3.81	0.011
ACYPI001367-RA	-5.84	0.011	ACYPI23730-RA	3.79	0.011
ACYPI001703-RA	-5.8	0.011	ACYPI29834-RA	3.78	0.011
ACYPI007433-RA	-5.73	0.011	ACYPI001394-RA	3.74	0.011
ACYPI007496-RA	-5.56	0.011	ACYPI35543-RA	3.71	0.011
ACYPI003698-RA	-5.53	0.011	ACYPI008458-RA	3.7	0.011
ACYPI002451-RA	-5.52	0.011	ACYPI26705-RA	3.64	0.011
ACYPI000599-RA	-5.52	0.011	ACYPI40034-RA	3.62	0.011
ACYPI003371-RA	-5.51	0.011	ACYPI009505-RA	3.6	0.011
ACYPI000915-RA	-5.49	0.011	ACYPI47485-RA	3.59	0.011
ACYPI001474-RA	-5.49	0.011	ACYPI48077-RA	3.53	0.011
ACYPI000473-RA	-5.48	0.011	ACYPI000603-RA	3.53	0.011
ACYPI008694-RA	-5.45	0.011	ACYPI006355-RA	3.5	0.011
ACYPI001681-RA	-5.42	0.011	ACYPI009517-RA	3.49	0.011
ACYPI001800-RA	-5.36	0.011	ACYPI42366-RA	3.45	0.011
ACYPI000372-RA	-5.34	0.011	ACYPI008994-RA	3.45	0.011
ACYPI007169-RA	-5.32	0.011	ACYPI42602-RA	3.36	0.011
ACYPI39709-RA	-5.28	0.011	ACYPI007341-RA	3.35	0.011
ACYPI002309-RA	-5.25	0.011	ACYPI36696-RA	3.35	0.011
ACYPI003913-RA	-5.17	0.011	ACYPI008154-RA	3.33	0.011
ACYPI000578-RA	-5.16	0.011	ACYPI43145-RA	3.33	0.011
ACYPI002889-RA	-5.15	0.011	ACYPI20143-RA	3.16	0.011
ACYPI37842-RA	-5.15	0.011	ACYPI47492-RA	3.16	0.011
ACYPI005771-RA	-5.09	0.011	ACYPI007244-RA	3.14	0.011
ACYPI009525-RA	-5.04	0.011	ACYPI46259-RA	3.13	0.011
ACYPI49554-RA	-5.01	0.011	ACYPI006321-RA	3.09	0.011
ACYPI003229-RA	-4.95	0.011	ACYPI53287-RA	3.08	0.011
ACYPI007839-RA	-4.93	0.011	ACYPI35649-RA	3.06	0.011
ACYPI007575-RA	-4.88	0.011	ACYPI22763-RA	3.06	0.011
ACYPI006519-RA	-4.88	0.011	ACYPI008914-RA	3.06	0.019
ACYPI006282-RA	-4.87	0.011	ACYPI32602-RA*	3.03	0.011
ACYPI25522-RA	-4.86	0.011	ACYPI25712-RA	3	0.011
ACYPI003003-RA	-4.86	0.011	ACYPI006048-RA	2.99	0.011
ACYPI008274-RA	-4.84	0.011	ACYPI46360-RA	2.99	0.011
ACYPI003740-RA	-4.8	0.011	ACYPI000226-RA	2.96	0.011
ACYPI44373-RA	-4.79	0.011	ACYPI31033-RA	2.94	0.011
ACYPI003000-RA*	-4.78	0.011	ACYPI003870-RA	2.94	0.011
ACYPI39140-RA	-4.77	0.011	ACYPI003873-RA	2.91	0.011
ACYPI000845-RA	-4.74	0.011	ACYPI004243-RA	2.91	0.011
ACYPI003073-RA	-4.73	0.011	ACYPI24393-RA	2.89	0.026
ACYPI007927-RA	-4.72	0.011	ACYPI002352-RA	2.88	0.011
ACYPI001961-RA	-4.7	0.011	ACYPI006202-RA	2.88	0.019
ACYPI005463-RA	-4.69	0.011	ACYPI47210-RA	2.87	0.011
ACYPI000943-RA	-4.66	0.011	ACYPI001138-RA	2.85	0.011
ACYPI45536-RA	-4.57	0.011	ACYPI43075-RA	2.84	0.011
ACYPI000189-RA	-4.55	0.011	ACYPI006523-RA	2.81	0.011
ACYPI008280-RA	-4.47	0.011	ACYPI23130-RA	2.81	0.011
ACYPI001451-RA	-4.41	0.011	ACYPI009653-RA	2.81	0.011
ACYPI004476-RA	-4.4	0.011	ACYPI27266-RA	2.8	0.011
ACYPI47859-RA	-4.4	0.011	ACYPI53062-RA	2.79	0.011
ACYPI002507-RA	-4.38	0.011	ACYPI000624-RA	2.77	0.011
ACYPI008779-RA	-4.35	0.011	ACYPI007707-RA	2.76	0.011
ACYPI009231-RA	-4.34	0.011	ACYPI003476-RA	2.75	0.011
ACYPI008817-RA	-4.34	0.011	ACYPI40806-RA	2.75	0.011
ACYPI006046-RA	-4.33	0.011	ACYPI40454-RA	2.75	0.011
ACYPI006451-RA	-4.31	0.011	ACYPI009092-RA	2.75	0.011
ACYPI002200-RA	-4.29	0.011	ACYPI007639-RA	2.75	0.032
ACYPI008889-RA	-4.29	0.011	ACYPI000006-RA	2.74	0.011
ACYPI003242-RA	-4.27	0.011	ACYPI51797-RA	2.73	0.011
ACYPI004919-RA	-4.26	0.011	ACYPI002079-RA	2.73	0.011
ACYPI42531-RA	-4.25	0.011	ACYPI003647-RA	2.73	0.019
ACYPI001084-RA	-4.2	0.011	ACYPI32694-RA	2.71	0.011
ACYPI006280-RA	-4.17	0.011	ACYPI30795-RA	2.7	0.011
ACYPI009675-RA	-4.14	0.011	ACYPI50842-RA	2.7	0.011
ACYPI004291-RA	-4.14	0.011	ACYPI36350-RA	2.67	0.011
ACYPI32932-RA	-4.14	0.019	ACYPI55690-RA	2.65	0.019
ACYPI003866-RA	-4.12	0.011	ACYPI29836-RA	2.64	0.011
ACYPI002943-RA	-4.12	0.011	ACYPI009577-RA	2.64	0.011
ACYPI006867-RA	-4.1	0.011	ACYPI36876-RA	2.63	0.011
ACYPI001102-RA	-4.05	0.011	ACYPI001297-RA	2.63	0.011
ACYPI52393-RA	-4.05	0.011	ACYPI28183-RA	2.63	0.011
ACYPI000983-RA	-4.04	0.011	ACYPI33593-RA	2.62	0.011
ACYPI007928-RA	-4.03	0.011	ACYPI39439-RA	2.61	0.011
ACYPI27571-RA	-4.03	0.011	ACYPI55405-RA	2.61	0.011
ACYPI54756-RA	-4.02	0.011	ACYPI37208-RA	2.59	0.011
ACYPI007177-RA	-3.96	0.011	ACYPI007423-RA	2.58	0.011
ACYPI003273-RA	-3.95	0.011	ACYPI007126-RA	2.57	0.011
ACYPI006712-RA	-3.95	0.011	ACYPI42595-RA	2.56	0.011
ACYPI004921-RA	-3.93	0.011	ACYPI000560-RA	2.55	0.011
ACYPI007030-RA	-3.89	0.011	ACYPI39079-RA	2.54	0.011
ACYPI35873-RA	-3.84	0.011	ACYPI001226-RA	2.53	0.011
ACYPI005024-RA	-3.79	0.011	ACYPI001240-RA	2.52	0.011
ACYPI010224-RA	-3.79	0.011	ACYPI001814-RA	2.52	0.011
ACYPI005742-RA	-3.75	0.011	ACYPI23133-RA	2.51	0.011
ACYPI001380-RA	-3.74	0.011	ACYPI003583-RA	2.49	0.011
ACYPI002442-RA	-3.74	0.011	ACYPI28427-RA	2.49	0.011
ACYPI001092-RA	-3.74	0.011	ACYPI002670-RA	2.48	0.011
ACYPI009401-RA	-3.73	0.032	ACYPI33037-RA	2.48	0.026
ACYPI004187-RA	-3.72	0.011	ACYPI38314-RA	2.47	0.011
ACYPI56624-RA_0	-3.72	0.011	ACYPI33254-RA	2.47	0.011
ACYPI006265-RA	-3.71	0.011	ACYPI44683-RA	2.47	0.011
ACYPI009977-RA	-3.71	0.011	ACYPI008264-RA	2.47	0.011
ACYPI008957-RA	-3.68	0.011	ACYPI005520-RA	2.46	0.011
ACYPI001245-RA	-3.68	0.011	ACYPI001904-RA	2.46	0.011
ACYPI002399-RA	-3.67	0.011	ACYPI41834-RA	2.45	0.011
ACYPI006016-RA	-3.67	0.011	ACYPI37446-RA	2.45	0.011
ACYPI009152-RA	-3.65	0.011	ACYPI000389-RA	2.43	0.011
ACYPI010069-RA	-3.63	0.011	ACYPI43211-RA	2.43	0.011
ACYPI006220-RA	-3.6	0.011	ACYPI002086-RA	2.42	0.011
ACYPI47477-RA	-3.58	0.011	ACYPI40495-RA	2.42	0.011
ACYPI006168-RA	-3.57	0.011	ACYPI29521-RA	2.42	0.011
ACYPI24889-RA	-3.55	0.011	ACYPI005530-RA	2.42	0.011
ACYPI003321-RA	-3.55	0.011	ACYPI42124-RA	2.41	0.011
ACYPI001080-RA	-3.54	0.011	ACYPI43842-RA	2.41	0.011
ACYPI004280-RA	-3.53	0.011	ACYPI44832-RA	2.41	0.011
ACYPI005007-RA	-3.53	0.011	ACYPI36614-RA	2.4	0.011
ACYPI009803-RA	-3.5	0.011	ACYPI003372-RA	2.4	0.011
ACYPI000961-RA	-3.49	0.011	ACYPI002760-RA	2.39	0.011
ACYPI006347-RA	-3.49	0.011	ACYPI42691-RA	2.39	0.011
ACYPI23348-RA	-3.49	0.011	ACYPI008952-RA	2.37	0.019
ACYPI006258-RA	-3.47	0.011	ACYPI41642-RA	2.35	0.011
ACYPI001928-RA	-3.47	0.011	ACYPI25119-RA	2.34	0.011
ACYPI002378-RA	-3.47	0.011	ACYPI37321-RA	2.32	0.011
ACYPI002100-RA	-3.47	0.011	ACYPI34285-RA	2.31	0.011
ACYPI002702-RA	-3.45	0.011	ACYPI26058-RA	2.31	0.011
ACYPI006787-RA	-3.45	0.011	ACYPI38253-RA	2.31	0.011
ACYPI39275-RA	-3.42	0.011	ACYPI005452-RA	2.31	0.011
ACYPI007931-RA	-3.42	0.011	ACYPI41751-RA	2.31	0.011
ACYPI53749-RA	-3.42	0.011	ACYPI54021-RA	2.3	0.011
ACYPI001570-RA	-3.42	0.026	ACYPI005376-RA	2.3	0.011
ACYPI003422-RA	-3.4	0.011	ACYPI003520-RA	2.29	0.011
ACYPI007130-RA	-3.4	0.011	ACYPI000452-RA	2.29	0.011
ACYPI004722-RA	-3.39	0.011	ACYPI26472-RA	2.29	0.011
ACYPI003597-RA	-3.38	0.011	ACYPI51807-RA	2.29	0.011
ACYPI003692-RA	-3.35	0.011	ACYPI007549-RA	2.29	0.011
ACYPI000267-RA	-3.35	0.011	ACYPI000565-RA	2.29	0.011
ACYPI001035-RA	-3.34	0.011	ACYPI45168-RA	2.29	0.011
ACYPI41787-RA	-3.34	0.011	ACYPI53288-RA	2.29	0.011
ACYPI33660-RA	-3.33	0.038	ACYPI001305-RA	2.28	0.011
ACYPI37353-RA	-3.32	0.011	ACYPI43927-RA	2.27	0.011
ACYPI009351-RA	-3.32	0.011	ACYPI20643-RA	2.27	0.011
ACYPI003244-RA	-3.29	0.011	ACYPI005174-RA	2.27	0.011
ACYPI005160-RA	-3.29	0.011	ACYPI006190-RA	2.26	0.011
ACYPI006691-RA	-3.29	0.011	ACYPI54564-RA	2.25	0.011
ACYPI002540-RA	-3.28	0.011	ACYPI45853-RA	2.24	0.011
ACYPI000849-RA	-3.26	0.011	ACYPI38027-RA	2.23	0.011
ACYPI27908-RA	-3.24	0.011	ACYPI54371-RA	2.23	0.011
ACYPI001336-RA	-3.24	0.011	ACYPI32928-RA	2.23	0.011
ACYPI32597-RA	-3.23	0.011	ACYPI000357-RA	2.23	0.019
ACYPI50120-RA	-3.19	0.011	ACYPI001856-RA	2.22	0.011
ACYPI003849-RA	-3.19	0.011	ACYPI004694-RA	2.21	0.011
ACYPI47344-RA	-3.18	0.011	ACYPI009557-RA	2.21	0.011
ACYPI009623-RA	-3.18	0.011	ACYPI51890-RA	2.21	0.011
ACYPI007554-RA	-3.17	0.011	ACYPI35706-RA	2.21	0.011
ACYPI006969-RA	-3.16	0.011	ACYPI006550-RA	2.2	0.011
ACYPI005037-RA	-3.16	0.011	ACYPI49827-RA	2.2	0.011
ACYPI002788-RA	-3.15	0.011	ACYPI48110-RA	2.19	0.011
ACYPI54906-RA	-3.15	0.011	ACYPI29397-RA	2.19	0.011
ACYPI003971-RA	-3.15	0.011	ACYPI28536-RA	2.18	0.011
ACYPI28194-RA	-3.15	0.011	ACYPI51799-RA	2.18	0.011
ACYPI006969-RB	-3.13	0.011	ACYPI46758-RA	2.18	0.011
ACYPI50214-RA	-3.13	0.011	ACYPI34932-RA	2.18	0.011
ACYPI56467-RA	-3.11	0.011	ACYPI20689-RA	2.18	0.019
ACYPI003138-RA	-3.11	0.011	ACYPI55338-RA	2.17	0.011
ACYPI007439-RA	-3.1	0.011	ACYPI50328-RA	2.17	0.011
ACYPI009240-RA	-3.1	0.011	ACYPI26711-RA	2.16	0.011
ACYPI008745-RA	-3.09	0.011	ACYPI55234-RA	2.16	0.011
ACYPI20135-RA	-3.09	0.011	ACYPI001803-RA	2.15	0.011
ACYPI26727-RA	-3.07	0.011	ACYPI44565-RA	2.15	0.011
ACYPI002033-RA	-3.06	0.011	ACYPI001400-RA	2.15	0.011
ACYPI32931-RA	-3.06	0.011	ACYPI002249-RA	2.15	0.019
ACYPI56616-RA_0	-3.06	0.011	ACYPI39649-RA	2.14	0.011
ACYPI006276-RA	-3.05	0.011	ACYPI37722-RA	2.14	0.011
ACYPI56466-RA	-3.05	0.011	ACYPI005750-RA	2.14	0.011
ACYPI010230-RA	-3.04	0.011	ACYPI007076-RA	2.14	0.011
ACYPI004893-RA	-3.04	0.011	ACYPI36376-RA	2.14	0.011
ACYPI32812-RA	-3.04	0.011	ACYPI25324-RA	2.12	0.019
ACYPI008745-RB*	-3.02	0.019	ACYPI49124-RA	2.12	0.032
ACYPI003979-RA	-3.01	0.011	ACYPI000814-RA	2.11	0.011
ACYPI25673-RA	-2.99	0.011	ACYPI29197-RA	2.11	0.011
ACYPI52392-RA	-2.99	0.011	ACYPI000115-RA	2.1	0.011
ACYPI004388-RB	-2.99	0.038	ACYPI002603-RA	2.1	0.019
ACYPI32811-RA	-2.98	0.011	ACYPI008698-RA	2.1	0.019
ACYPI48302-RA	-2.97	0.011	ACYPI55195-RA	2.09	0.011
ACYPI003359-RA	-2.97	0.011	ACYPI47932-RA	2.08	0.011
ACYPI003165-RA	-2.94	0.011	ACYPI43325-RA	2.08	0.011
ACYPI002564-RA	-2.93	0.011	ACYPI56339-RA	2.08	0.011
ACYPI003340-RA	-2.93	0.011	ACYPI49530-RA	2.08	0.011
ACYPI002333-RA*	-2.92	0.011	ACYPI007472-RA	2.08	0.011
ACYPI005427-RA	-2.91	0.011	ACYPI002019-RA	2.07	0.011
ACYPI006366-RA	-2.9	0.011	ACYPI004517-RA	2.07	0.011
ACYPI009356-RA	-2.9	0.011	ACYPI001674-RA	2.07	0.011
ACYPI001013-RA	-2.89	0.011	ACYPI36992-RA	2.06	0.011
ACYPI007887-RA	-2.89	0.011	ACYPI29574-RA	2.06	0.011
ACYPI44848-RA	-2.88	0.011	ACYPI49132-RA	2.06	0.011
ACYPI000300-RA*	-2.88	0.011	ACYPI30158-RA	2.05	0.011
ACYPI004882-RA	-2.88	0.011	ACYPI008676-RA	2.05	0.011
ACYPI30846-RA	-2.87	0.011	ACYPI50704-RA	2.05	0.011
ACYPI001908-RA	-2.87	0.011	ACYPI40978-RA	2.05	0.019
ACYPI56618-RA_0	-2.86	0.011	ACYPI52939-RA	2.05	0.019
ACYPI000160-RA	-2.85	0.011	ACYPI29675-RA	2.04	0.011
ACYPI39278-RA	-2.83	0.011	ACYPI47211-RA	2.03	0.011
ACYPI006052-RA	-2.83	0.011	ACYPI004092-RA	2.03	0.019
ACYPI005582-RA	-2.82	0.011	ACYPI008868-RA	2.03	0.026
ACYPI002264-RA	-2.8	0.011	ACYPI005039-RA	2.02	0.011
ACYPI001802-RA	-2.8	0.011	ACYPI32036-RA	2.01	0.011
ACYPI008643-RA	-2.8	0.011	ACYPI54596-RA	2.01	0.011
ACYPI007321-RA	-2.78	0.011	ACYPI005421-RA	2.01	0.011
ACYPI005104-RA	-2.75	0.011	ACYPI29719-RA	2.01	0.011
ACYPI008432-RA	-2.74	0.011	ACYPI008635-RA	2	0.011
ACYPI010088-RA	-2.74	0.011	ACYPI52358-RA	1.99	0.011
ACYPI003395-RA	-2.74	0.011	ACYPI22604-RA	1.99	0.011
ACYPI25540-RA	-2.74	0.011	ACYPI44630-RA	1.99	0.011
ACYPI010033-RA	-2.73	0.011	ACYPI008490-RA	1.98	0.011
ACYPI008787-RA	-2.73	0.011	ACYPI22352-RA	1.98	0.038
ACYPI002419-RA	-2.73	0.026	ACYPI50906-RA	1.97	0.011
ACYPI001174-RA	-2.71	0.011	ACYPI33027-RA	1.97	0.011
ACYPI004233-RA	-2.71	0.011	ACYPI003287-RA	1.97	0.011
ACYPI39942-RA	-2.71	0.019	ACYPI29899-RA	1.97	0.019
ACYPI010038-RA	-2.7	0.011	ACYPI50719-RA	1.96	0.011
ACYPI000889-RA	-2.7	0.011	ACYPI45148-RA	1.96	0.011
ACYPI38332-RA	-2.7	0.011	ACYPI001038-RA	1.96	0.011
ACYPI34318-RA	-2.7	0.011	ACYPI37595-RA	1.96	0.011
ACYPI003590-RA	-2.68	0.011	ACYPI35512-RA	1.96	0.011
ACYPI010215-RA	-2.68	0.011	ACYPI24289-RA	1.96	0.019
ACYPI33256-RA	-2.68	0.011	ACYPI47399-RA	1.95	0.011
ACYPI001032-RA	-2.65	0.011	ACYPI008571-RA	1.95	0.011
ACYPI008590-RA	-2.65	0.011	ACYPI42532-RA	1.95	0.011
ACYPI22820-RA	-2.64	0.011	ACYPI44741-RA	1.95	0.026
ACYPI003222-RA	-2.64	0.026	ACYPI006115-RA	1.94	0.011
ACYPI007754-RA	-2.63	0.011	ACYPI23539-RA	1.94	0.011
ACYPI006015-RA	-2.63	0.011	ACYPI21938-RA	1.94	0.019
ACYPI21111-RA	-2.62	0.011	ACYPI37373-RA	1.94	0.019
ACYPI004345-RA	-2.61	0.011	ACYPI44060-RA	1.93	0.011
ACYPI56620-RA_0	-2.57	0.011	ACYPI000219-RA	1.92	0.011
ACYPI000251-RA	-2.57	0.011	ACYPI25740-RA	1.92	0.011
ACYPI56617-RA_0	-2.56	0.011	ACYPI29519-RA	1.92	0.011
ACYPI007463-RA	-2.56	0.011	ACYPI31572-RA	1.92	0.011
ACYPI24182-RA	-2.55	0.011	ACYPI006143-RA	1.92	0.011
ACYPI28357-RA	-2.54	0.011	ACYPI49748-RA	1.92	0.011
ACYPI000513-RA	-2.54	0.011	ACYPI55194-RA	1.92	0.011
ACYPI008029-RA	-2.53	0.011	ACYPI31794-RA	1.92	0.011
ACYPI44881-RA	-2.53	0.011	ACYPI006397-RA	1.92	0.019
ACYPI009842-RA	-2.53	0.019	ACYPI24522-RA	1.9	0.011
ACYPI005299-RA	-2.52	0.011	ACYPI56495-RA	1.9	0.011
ACYPI005508-RA	-2.52	0.011	ACYPI47624-RA	1.9	0.011
ACYPI005056-RA	-2.52	0.019	ACYPI47353-RA	1.9	0.011
ACYPI34486-RA	-2.51	0.011	ACYPI42938-RA	1.9	0.011
ACYPI007618-RA	-2.5	0.011	ACYPI001142-RA	1.9	0.011
ACYPI005805-RA	-2.5	0.011	ACYPI48997-RA	1.89	0.011
ACYPI007421-RA	-2.49	0.011	ACYPI53098-RA	1.89	0.011
ACYPI20273-RA	-2.49	0.011	ACYPI32599-RA	1.89	0.011
ACYPI008436-RA	-2.49	0.011	ACYPI001860-RA	1.89	0.032
ACYPI31197-RA	-2.48	0.011	ACYPI23152-RA	1.88	0.011
ACYPI008770-RA	-2.48	0.011	ACYPI33205-RA	1.88	0.011
ACYPI31751-RA	-2.48	0.011	ACYPI40836-RA	1.88	0.011
ACYPI005461-RA	-2.48	0.011	ACYPI32192-RA	1.88	0.019
ACYPI37642-RA	-2.46	0.011	ACYPI37648-RA	1.87	0.011
ACYPI001438-RA	-2.46	0.011	ACYPI003206-RA	1.87	0.011
ACYPI001464-RA	-2.46	0.011	ACYPI008370-RA	1.87	0.026
ACYPI004484-RA	-2.45	0.011	ACYPI20838-RA	1.86	0.011
ACYPI55161-RA	-2.44	0.011	ACYPI37262-RA	1.86	0.011
ACYPI26306-RA	-2.44	0.011	ACYPI36200-RA	1.86	0.011
ACYPI002477-RB	-2.44	0.011	ACYPI005668-RA	1.85	0.011
ACYPI37969-RA	-2.44	0.011	ACYPI41300-RA	1.85	0.011
ACYPI37690-RA	-2.44	0.032	ACYPI53971-RA	1.85	0.011
ACYPI009674-RA	-2.43	0.011	ACYPI48178-RA	1.85	0.011
ACYPI005552-RA	-2.43	0.011	ACYPI002307-RA	1.85	0.011
ACYPI001688-RA	-2.42	0.011	ACYPI008166-RA	1.85	0.011
ACYPI008524-RA	-2.41	0.011	ACYPI49332-RA	1.84	0.011
ACYPI27909-RA	-2.4	0.011	ACYPI38518-RA*	1.84	0.011
ACYPI34635-RA	-2.4	0.011	ACYPI48126-RA	1.84	0.011
ACYPI25503-RA	-2.4	0.011	ACYPI42469-RA	1.84	0.011
ACYPI009193-RA	-2.39	0.011	ACYPI007609-RA	1.84	0.026
ACYPI56621-RA_0	-2.38	0.011	ACYPI007658-RA	1.83	0.011
ACYPI004670-RA	-2.37	0.011	ACYPI009201-RA	1.83	0.011
ACYPI006677-RA	-2.37	0.011	ACYPI21817-RA	1.83	0.011
ACYPI35925-RA	-2.37	0.011	ACYPI001050-RA	1.83	0.011
ACYPI25269-RA	-2.36	0.011	ACYPI30573-RA	1.83	0.011
ACYPI006930-RA	-2.36	0.011	ACYPI31879-RA	1.83	0.011
ACYPI000291-RA	-2.36	0.011	ACYPI47942-RA	1.83	0.011
ACYPI33161-RA	-2.35	0.043	ACYPI53283-RA	1.83	0.011
ACYPI41551-RA	-2.34	0.011	ACYPI31099-RA	1.83	0.011
ACYPI009626-RA	-2.33	0.011	ACYPI35941-RA	1.83	0.019
ACYPI33988-RA	-2.33	0.011	ACYPI005398-RA	1.83	0.026
ACYPI34471-RA	-2.33	0.011	ACYPI008897-RA	1.83	0.032
ACYPI001736-RA	-2.32	0.011	ACYPI25114-RA	1.82	0.011
ACYPI25933-RA	-2.32	0.011	ACYPI23558-RA	1.82	0.011
ACYPI21842-RA	-2.32	0.011	ACYPI006200-RA	1.82	0.011
ACYPI52998-RA	-2.32	0.038	ACYPI005533-RA	1.82	0.011
ACYPI005435-RA	-2.31	0.011	ACYPI52515-RA	1.82	0.011
ACYPI47614-RA	-2.31	0.011	ACYPI002196-RA	1.82	0.011
ACYPI000292-RA	-2.31	0.019	ACYPI53142-RA	1.82	0.011
ACYPI009916-RA	-2.31	0.019	ACYPI42971-RA	1.82	0.011
ACYPI24679-RA	-2.3	0.011	ACYPI40885-RA	1.81	0.011
ACYPI003142-RA	-2.3	0.026	ACYPI002815-RA	1.81	0.011
ACYPI40747-RA	-2.29	0.011	ACYPI48595-RA	1.81	0.011
ACYPI009335-RA	-2.28	0.011	ACYPI001978-RA	1.8	0.011
ACYPI000345-RA	-2.28	0.011	ACYPI49127-RA	1.8	0.011
ACYPI25350-RA	-2.27	0.011	ACYPI29996-RA	1.8	0.011
ACYPI000132-RA	-2.27	0.011	ACYPI002156-RA	1.8	0.011
ACYPI006134-RA	-2.27	0.032	ACYPI25266-RA	1.8	0.011
ACYPI006373-RA	-2.27	0.043	ACYPI010029-RA	1.8	0.011
ACYPI005818-RA	-2.26	0.011	ACYPI46257-RA	1.8	0.011
ACYPI46808-RA	-2.26	0.011	ACYPI30859-RA	1.8	0.011
ACYPI007590-RA	-2.26	0.011	ACYPI20491-RA	1.8	0.019
ACYPI52858-RA	-2.26	0.043	ACYPI34878-RA	1.79	0.011
ACYPI001863-RA	-2.24	0.011	ACYPI45616-RA	1.79	0.011
ACYPI007252-RA	-2.24	0.011	ACYPI49401-RA	1.79	0.011
ACYPI008955-RA	-2.23	0.011	ACYPI20238-RA	1.78	0.011
ACYPI008103-RA	-2.23	0.011	ACYPI34125-RA*	1.78	0.011
ACYPI53377-RA	-2.22	0.011	ACYPI004063-RA	1.78	0.011
ACYPI007537-RA	-2.22	0.019	ACYPI21253-RA	1.78	0.011
ACYPI000903-RA	-2.22	0.026	ACYPI22018-RA	1.78	0.011
ACYPI009586-RA	-2.21	0.011	ACYPI009131-RA	1.77	0.011
ACYPI49428-RA	-2.21	0.026	ACYPI37646-RA	1.76	0.011
ACYPI46085-RA	-2.2	0.011	ACYPI000103-RA	1.76	0.011
ACYPI009764-RA	-2.2	0.011	ACYPI000339-RA	1.76	0.011
ACYPI000670-RA	-2.2	0.011	ACYPI002992-RA	1.76	0.011
ACYPI41578-RA	-2.2	0.011	ACYPI50702-RA	1.76	0.011
ACYPI009960-RA	-2.19	0.011	ACYPI51736-RA	1.76	0.011
ACYPI006314-RA	-2.19	0.011	ACYPI28618-RA	1.76	0.011
ACYPI008883-RA	-2.18	0.011	ACYPI20259-RA	1.76	0.011
ACYPI000230-RA	-2.18	0.011	ACYPI42444-RA	1.76	0.038
ACYPI008828-RA	-2.18	0.011	ACYPI49463-RA	1.76	0.048
ACYPI27428-RA	-2.18	0.011	ACYPI24234-RA	1.75	0.011
ACYPI009269-RA	-2.18	0.011	ACYPI35669-RA	1.75	0.011
ACYPI006436-RA	-2.18	0.032	ACYPI008722-RA	1.75	0.011
ACYPI003234-RA	-2.17	0.011	ACYPI001419-RA	1.75	0.011
ACYPI45399-RA	-2.17	0.011	ACYPI003458-RA	1.75	0.026
ACYPI006062-RA	-2.17	0.011	ACYPI30927-RA	1.74	0.011
ACYPI21636-RA	-2.17	0.011	ACYPI30922-RA	1.74	0.011
ACYPI008879-RA	-2.16	0.011	ACYPI33592-RA	1.74	0.011
ACYPI20274-RA	-2.16	0.011	ACYPI37989-RA	1.74	0.011
ACYPI001628-RA	-2.16	0.011	ACYPI55334-RA	1.74	0.011
ACYPI001392-RA	-2.16	0.019	ACYPI50931-RA	1.74	0.026
ACYPI001597-RA	-2.15	0.011	ACYPI53099-RA	1.73	0.011
ACYPI007843-RA	-2.15	0.011	ACYPI50564-RA	1.73	0.011
ACYPI32545-RA	-2.14	0.011	ACYPI002562-RA	1.73	0.011
ACYPI006681-RA	-2.14	0.011	ACYPI33900-RA	1.73	0.011
ACYPI009924-RA	-2.14	0.011	ACYPI51389-RA	1.73	0.019
ACYPI010219-RA	-2.13	0.011	ACYPI009022-RA	1.72	0.011
ACYPI34122-RA	-2.13	0.011	ACYPI002459-RA	1.72	0.011
ACYPI22235-RA	-2.13	0.011	ACYPI21271-RA	1.72	0.011
ACYPI25615-RA	-2.13	0.019	ACYPI42480-RA	1.72	0.026
ACYPI000894-RA	-2.13	0.026	ACYPI44783-RA	1.72	0.038
ACYPI55804-RA	-2.12	0.019	ACYPI000960-RA	1.71	0.011
ACYPI35881-RA	-2.11	0.011	ACYPI43367-RA	1.71	0.011
ACYPI51607-RA	-2.1	0.011	ACYPI55993-RA	1.71	0.011
ACYPI000827-RA	-2.1	0.011	ACYPI55963-RA	1.71	0.032
ACYPI005172-RA	-2.1	0.011	ACYPI52837-RA	1.71	0.048
ACYPI002498-RA	-2.1	0.011	ACYPI34086-RA	1.7	0.011
ACYPI007251-RA	-2.1	0.019	ACYPI35745-RA	1.7	0.011
ACYPI004985-RA	-2.1	0.032	ACYPI51734-RA	1.7	0.011
ACYPI000871-RA	-2.09	0.011	ACYPI34679-RA	1.7	0.032
ACYPI006916-RA	-2.09	0.011	ACYPI43264-RA	1.69	0.011
ACYPI40850-RA	-2.09	0.011	ACYPI004295-RA	1.69	0.011
ACYPI004679-RA	-2.09	0.038	ACYPI20749-RA	1.69	0.011
ACYPI001065-RA	-2.08	0.011	ACYPI34351-RA	1.69	0.011
ACYPI003313-RA	-2.08	0.011	ACYPI004377-RA	1.69	0.011
ACYPI33432-RA	-2.07	0.011	ACYPI39200-RA	1.68	0.011
ACYPI009636-RA	-2.07	0.011	ACYPI55587-RA	1.68	0.011
ACYPI30809-RA	-2.06	0.011	ACYPI39596-RA	1.68	0.011
ACYPI006955-RA	-2.06	0.011	ACYPI41035-RA	1.68	0.011
ACYPI27728-RA	-2.06	0.011	ACYPI24814-RA	1.68	0.019
ACYPI004591-RA	-2.06	0.011	ACYPI43600-RA	1.68	0.026
ACYPI44080-RA	-2.06	0.011	ACYPI27784-RA	1.67	0.011
ACYPI005014-RA	-2.06	0.011	ACYPI43879-RA	1.67	0.011
ACYPI28680-RA	-2.06	0.038	ACYPI35723-RA	1.67	0.011
ACYPI006825-RA	-2.05	0.011	ACYPI41348-RA	1.67	0.011
ACYPI39989-RA	-2.05	0.011	ACYPI42194-RA	1.67	0.011
ACYPI005413-RA	-2.05	0.011	ACYPI36061-RA	1.66	0.011
ACYPI008092-RA	-2.05	0.011	ACYPI22209-RA	1.66	0.011
ACYPI000212-RA	-2.05	0.011	ACYPI36347-RA	1.66	0.011
ACYPI56619-RA_0	-2.05	0.019	ACYPI002866-RA	1.66	0.011
ACYPI41704-RA	-2.05	0.043	ACYPI005752-RA	1.66	0.011
ACYPI41115-RA	-2.04	0.011	ACYPI32057-RA	1.66	0.011
ACYPI003622-RA	-2.04	0.011	ACYPI22553-RA	1.66	0.011
ACYPI005018-RA	-2.03	0.011	ACYPI44400-RA	1.66	0.011
ACYPI009763-RA	-2.03	0.032	ACYPI49814-RA	1.66	0.011
ACYPI34974-RA	-2.02	0.011	ACYPI54930-RA	1.65	0.011
ACYPI002452-RA	-2.02	0.011	ACYPI009491-RA	1.65	0.011
ACYPI003246-RA	-2.01	0.011	ACYPI54955-RA	1.65	0.011
ACYPI001193-RA	-2.01	0.011	ACYPI44877-RA	1.65	0.011
ACYPI002561-RA	-2.01	0.011	ACYPI56572-RA	1.65	0.011
ACYPI33577-RA	-2.01	0.026	ACYPI002319-RA	1.65	0.026
ACYPI48369-RA	-2	0.011	ACYPI21001-RA	1.65	0.043
ACYPI001695-RA	-1.99	0.011	ACYPI003228-RA	1.64	0.011
ACYPI008278-RA	-1.99	0.026	ACYPI38788-RA	1.64	0.011
ACYPI001824-RA	-1.98	0.011	ACYPI33532-RA	1.64	0.011
ACYPI34128-RA	-1.98	0.011	ACYPI24720-RA	1.64	0.011
ACYPI007478-RA*	-1.98	0.011	ACYPI42928-RA	1.64	0.011
ACYPI007018-RA	-1.97	0.011	ACYPI44338-RA	1.64	0.011
ACYPI50883-RA	-1.97	0.011	ACYPI52344-RA	1.64	0.011
ACYPI005733-RA	-1.97	0.011	ACYPI37391-RA	1.63	0.011
ACYPI009835-RA	-1.97	0.011	ACYPI000890-RA	1.63	0.011
ACYPI22274-RA	-1.97	0.011	ACYPI003407-RA	1.63	0.011
ACYPI22600-RA	-1.97	0.011	ACYPI23659-RA	1.63	0.011
ACYPI48370-RA	-1.97	0.011	ACYPI30534-RA	1.63	0.011
ACYPI003041-RA	-1.97	0.011	ACYPI48714-RA	1.63	0.011
ACYPI001610-RA	-1.97	0.019	ACYPI23151-RA	1.63	0.011
ACYPI002325-RA	-1.96	0.011	ACYPI43058-RA	1.63	0.011
ACYPI38350-RA	-1.96	0.011	ACYPI37137-RA	1.63	0.011
ACYPI002996-RA	-1.96	0.011	ACYPI36599-RA	1.63	0.026
ACYPI40841-RA	-1.96	0.011	ACYPI28944-RA	1.62	0.011
ACYPI001221-RA	-1.96	0.019	ACYPI31356-RA	1.62	0.011
ACYPI005042-RA	-1.95	0.011	ACYPI003450-RA	1.62	0.011
ACYPI41116-RA	-1.95	0.011	ACYPI33195-RA	1.62	0.011
ACYPI48205-RA	-1.95	0.011	ACYPI42956-RA	1.62	0.019
ACYPI008534-RA	-1.95	0.026	ACYPI23115-RA	1.61	0.011
ACYPI003219-RA	-1.94	0.011	ACYPI41039-RA	1.61	0.011
ACYPI55439-RA	-1.94	0.011	ACYPI42585-RA	1.61	0.019
ACYPI006327-RA	-1.94	0.011	ACYPI004196-RA	1.61	0.026
ACYPI47738-RA	-1.94	0.011	ACYPI28630-RA	1.6	0.011
ACYPI49226-RA	-1.94	0.019	ACYPI40130-RA	1.6	0.011
ACYPI001880-RA	-1.94	0.043	ACYPI33069-RA	1.6	0.011
ACYPI21019-RA	-1.93	0.011	ACYPI006525-RA	1.6	0.011
ACYPI37927-RA	-1.93	0.011	ACYPI35829-RA	1.6	0.011
ACYPI002642-RA	-1.93	0.011	ACYPI006406-RA	1.6	0.011
ACYPI004352-RA	-1.93	0.011	ACYPI22492-RA	1.6	0.011
ACYPI56656-RA_0	-1.93	0.019	ACYPI53080-RA	1.6	0.011
ACYPI002250-RA	-1.93	0.019	ACYPI32724-RA	1.6	0.011
ACYPI001260-RA	-1.93	0.026	ACYPI008452-RA	1.6	0.011
ACYPI003017-RA	-1.92	0.011	ACYPI54901-RA	1.6	0.026
ACYPI002477-RA	-1.92	0.011	ACYPI005049-RA	1.6	0.026
ACYPI36378-RA	-1.92	0.011	ACYPI000709-RA	1.59	0.011
ACYPI46597-RA	-1.92	0.019	ACYPI32181-RA	1.59	0.011
ACYPI29653-RA	-1.92	0.026	ACYPI007698-RA	1.59	0.011
ACYPI33050-RA	-1.92	0.048	ACYPI35762-RA	1.59	0.011
ACYPI007352-RA	-1.91	0.011	ACYPI42446-RA	1.59	0.011
ACYPI001061-RA	-1.91	0.011	ACYPI25799-RA	1.59	0.011
ACYPI008581-RA	-1.9	0.011	ACYPI29048-RA	1.59	0.019
ACYPI001634-RA	-1.9	0.011	ACYPI37010-RA	1.58	0.011
ACYPI43138-RA	-1.9	0.011	ACYPI46140-RA	1.58	0.011
ACYPI52286-RA	-1.89	0.011	ACYPI39134-RA	1.58	0.011
ACYPI008589-RA	-1.89	0.011	ACYPI41823-RA*	1.58	0.011
ACYPI50086-RA	-1.89	0.011	ACYPI009267-RA	1.58	0.011
ACYPI42352-RA	-1.89	0.011	ACYPI34791-RA	1.58	0.011
ACYPI006091-RA	-1.89	0.011	ACYPI40030-RA	1.58	0.011
ACYPI009926-RA	-1.89	0.011	ACYPI52218-RA	1.58	0.019
ACYPI001937-RA	-1.88	0.011	ACYPI49956-RA	1.58	0.026
ACYPI49006-RA	-1.88	0.011	ACYPI49773-RA	1.57	0.011
ACYPI001340-RA	-1.88	0.011	ACYPI23065-RA	1.57	0.011
ACYPI001144-RA	-1.87	0.011	ACYPI38859-RA	1.57	0.011
ACYPI40956-RA	-1.87	0.011	ACYPI003243-RA	1.57	0.011
ACYPI33056-RA	-1.87	0.011	ACYPI001000-RA	1.57	0.011
ACYPI003406-RA	-1.87	0.011	ACYPI30509-RA	1.57	0.011
ACYPI21417-RA	-1.87	0.048	ACYPI46240-RA	1.57	0.011
ACYPI003092-RA	-1.86	0.011	ACYPI52019-RA	1.57	0.032
ACYPI20394-RA	-1.86	0.019	ACYPI009967-RA	1.56	0.011
ACYPI008565-RA	-1.86	0.019	ACYPI21760-RA	1.56	0.011
ACYPI003294-RA	-1.85	0.011	ACYPI30755-RA	1.56	0.032
ACYPI36387-RA	-1.85	0.011	ACYPI007318-RA	1.55	0.011
ACYPI23402-RA	-1.85	0.019	ACYPI53118-RA	1.55	0.011
ACYPI41396-RA	-1.84	0.011	ACYPI008613-RA	1.55	0.019
ACYPI002284-RA	-1.84	0.011	ACYPI35648-RA	1.55	0.026
ACYPI44497-RA	-1.84	0.011	ACYPI20615-RA	1.55	0.026
ACYPI39630-RA	-1.84	0.011	ACYPI22781-RA	1.54	0.011
ACYPI45105-RA	-1.84	0.011	ACYPI43381-RA	1.54	0.011
ACYPI20105-RA	-1.84	0.026	ACYPI56536-RA	1.54	0.011
ACYPI001070-RA	-1.83	0.011	ACYPI28226-RA	1.54	0.011
ACYPI001913-RA	-1.83	0.011	ACYPI24841-RA	1.54	0.011
ACYPI003379-RA	-1.83	0.011	ACYPI005505-RA	1.54	0.011
ACYPI39604-RA	-1.82	0.011	ACYPI25898-RA	1.54	0.011
ACYPI52326-RA	-1.82	0.026	ACYPI40383-RA	1.54	0.026
ACYPI005179-RA	-1.81	0.011	ACYPI000445-RA	1.53	0.011
ACYPI005883-RA	-1.81	0.011	ACYPI008273-RA	1.53	0.011
ACYPI002505-RA	-1.81	0.011	ACYPI37458-RA	1.53	0.011
ACYPI007389-RA	-1.81	0.011	ACYPI33856-RA	1.53	0.011
ACYPI003758-RA	-1.8	0.011	ACYPI54731-RA	1.53	0.011
ACYPI010055-RA	-1.8	0.011	ACYPI006215-RA	1.53	0.011
ACYPI49959-RA	-1.8	0.019	ACYPI52654-RA	1.53	0.011
ACYPI004066-RA	-1.79	0.011	ACYPI35425-RA	1.53	0.011
ACYPI005528-RA	-1.79	0.011	ACYPI23617-RA	1.53	0.011
ACYPI007614-RA	-1.79	0.011	ACYPI41867-RA	1.53	0.019
ACYPI008289-RA	-1.78	0.011	ACYPI47688-RA	1.53	0.019
ACYPI002714-RA	-1.78	0.011	ACYPI20861-RA	1.53	0.019
ACYPI005278-RA	-1.78	0.011	ACYPI48137-RA	1.53	0.038
ACYPI001346-RA	-1.78	0.011	ACYPI44563-RA	1.52	0.011
ACYPI007976-RA	-1.78	0.011	ACYPI25577-RA	1.52	0.011
ACYPI005003-RA	-1.78	0.011	ACYPI44037-RA	1.51	0.011
ACYPI009502-RA	-1.77	0.011	ACYPI000332-RA	1.51	0.011
ACYPI008019-RA	-1.77	0.011	ACYPI004296-RA*	1.51	0.011
ACYPI38582-RA	-1.77	0.011	ACYPI010095-RA	1.51	0.011
ACYPI31939-RA	-1.77	0.011	ACYPI48325-RA	1.51	0.011
ACYPI004516-RA	-1.77	0.019	ACYPI008269-RA	1.51	0.011
ACYPI002872-RA	-1.77	0.026	ACYPI008455-RA	1.51	0.011
ACYPI55270-RA	-1.76	0.011	ACYPI42491-RA	1.51	0.011
ACYPI56723-RA_0	-1.76	0.011	ACYPI24162-RA	1.51	0.011
ACYPI56700-RA_0	-1.76	0.011	ACYPI47679-RA	1.51	0.019
ACYPI008322-RA	-1.76	0.011	ACYPI32612-RA	1.51	0.019
ACYPI002658-RA	-1.76	0.019	ACYPI21723-RA	1.51	0.019
ACYPI54505-RA	-1.76	0.038	ACYPI21206-RA	1.51	0.032
ACYPI002542-RA	-1.75	0.011	ACYPI44199-RA	1.51	0.032
ACYPI005938-RA	-1.75	0.011	ACYPI003521-RA	1.5	0.011
ACYPI008502-RA	-1.75	0.011	ACYPI49487-RA	1.5	0.011
ACYPI002137-RA	-1.75	0.011	ACYPI49750-RA	1.5	0.011
ACYPI006805-RA	-1.75	0.011	ACYPI55828-RA	1.5	0.011
ACYPI55076-RA	-1.74	0.043	ACYPI42433-RA	1.5	0.011
ACYPI48724-RA	-1.73	0.026	ACYPI28832-RA	1.5	0.011
ACYPI003331-RA	-1.73	0.038	ACYPI39445-RA	1.5	0.011
ACYPI56702-RA_0	-1.72	0.011	ACYPI49018-RA	1.5	0.019
ACYPI008279-RA	-1.72	0.011	ACYPI29711-RA	1.5	0.019
ACYPI009140-RA	-1.72	0.011	ACYPI44730-RA	1.5	0.026
ACYPI002355-RA	-1.72	0.011	ACYPI005721-RA	1.5	0.048
ACYPI001647-RA	-1.72	0.011	ACYPI26092-RA	1.49	0.011
ACYPI44134-RA	-1.72	0.019	ACYPI45156-RA	1.49	0.011
ACYPI009052-RA	-1.72	0.026	ACYPI38183-RA	1.49	0.011
ACYPI48465-RA	-1.72	0.048	ACYPI000721-RA	1.49	0.011
ACYPI001283-RA	-1.71	0.011	ACYPI003639-RA	1.49	0.011
ACYPI001397-RA	-1.71	0.011	ACYPI36540-RA	1.49	0.011
ACYPI49677-RA	-1.71	0.011	ACYPI56325-RA	1.49	0.011
ACYPI32124-RA	-1.71	0.038	ACYPI56315-RA	1.49	0.011
ACYPI004290-RA	-1.7	0.011	ACYPI37647-RA	1.49	0.011
ACYPI38757-RA	-1.7	0.011	ACYPI22118-RA	1.49	0.011
ACYPI003818-RA	-1.7	0.011	ACYPI54646-RA	1.49	0.038
ACYPI24156-RA	-1.7	0.011	ACYPI34042-RA	1.49	0.038
ACYPI54528-RA	-1.7	0.011	ACYPI008710-RA	1.48	0.011
ACYPI008593-RA	-1.7	0.011	ACYPI007689-RA	1.48	0.011
ACYPI48377-RA	-1.69	0.011	ACYPI53978-RA	1.48	0.011
ACYPI007716-RA	-1.69	0.011	ACYPI43858-RA	1.48	0.011
ACYPI51884-RA	-1.69	0.011	ACYPI53038-RA	1.48	0.011
ACYPI42000-RA	-1.69	0.011	ACYPI001718-RA	1.48	0.011
ACYPI002348-RA	-1.69	0.011	ACYPI50695-RA	1.48	0.011
ACYPI009831-RA	-1.69	0.011	ACYPI44435-RA	1.48	0.019
ACYPI44042-RA	-1.69	0.032	ACYPI28018-RA	1.48	0.026
ACYPI48475-RA	-1.69	0.043	ACYPI21133-RA	1.48	0.026
ACYPI31693-RA	-1.68	0.011	ACYPI51941-RA	1.48	0.043
ACYPI001146-RA	-1.68	0.011	ACYPI003899-RA	1.47	0.011
ACYPI49135-RA	-1.68	0.011	ACYPI51698-RA	1.47	0.011
ACYPI46331-RA	-1.68	0.011	ACYPI41494-RA	1.47	0.011
ACYPI008423-RA	-1.68	0.011	ACYPI004564-RA	1.47	0.011
ACYPI002631-RA	-1.68	0.011	ACYPI30994-RA	1.47	0.011
ACYPI000629-RA	-1.68	0.011	ACYPI009481-RA	1.47	0.011
ACYPI48058-RA	-1.68	0.011	ACYPI30717-RA	1.47	0.011
ACYPI007583-RA	-1.68	0.011	ACYPI29548-RA	1.47	0.011
ACYPI29083-RA	-1.68	0.032	ACYPI28123-RA	1.47	0.026
ACYPI003658-RA	-1.67	0.011	ACYPI006913-RA	1.47	0.032
ACYPI005084-RA	-1.67	0.011	ACYPI30569-RA	1.46	0.011
ACYPI005865-RA	-1.67	0.011	ACYPI004464-RA	1.46	0.011
ACYPI002880-RA	-1.66	0.011	ACYPI30614-RA	1.46	0.011
ACYPI005837-RA	-1.66	0.011	ACYPI51480-RA	1.46	0.019
ACYPI47960-RA	-1.66	0.011	ACYPI49096-RA	1.46	0.019
ACYPI004416-RA	-1.66	0.011	ACYPI46111-RA	1.46	0.026
ACYPI009080-RA	-1.66	0.011	ACYPI49273-RA	1.46	0.026
ACYPI010054-RA	-1.66	0.011	ACYPI005154-RA	1.45	0.011
ACYPI31074-RA	-1.65	0.011	ACYPI26584-RA	1.45	0.011
ACYPI009833-RA	-1.65	0.011	ACYPI35019-RA	1.45	0.011
ACYPI004269-RA	-1.65	0.011	ACYPI28246-RA	1.45	0.011
ACYPI001930-RA	-1.65	0.038	ACYPI000774-RA	1.45	0.011
ACYPI51153-RA	-1.64	0.011	ACYPI44357-RA	1.45	0.011
ACYPI25513-RA	-1.64	0.011	ACYPI005893-RA	1.45	0.019
ACYPI002253-RA	-1.63	0.011	ACYPI22953-RA	1.45	0.026
ACYPI003253-RA	-1.63	0.011	ACYPI36519-RA	1.45	0.048
ACYPI56046-RA	-1.63	0.011	ACYPI42303-RA	1.44	0.011
ACYPI009647-RA	-1.63	0.011	ACYPI47460-RA	1.44	0.011
ACYPI009456-RA	-1.63	0.026	ACYPI38023-RA	1.44	0.011
ACYPI007868-RA	-1.63	0.038	ACYPI49591-RA	1.44	0.038
ACYPI007224-RA	-1.62	0.011	ACYPI53658-RA	1.44	0.048
ACYPI48762-RA	-1.62	0.011	ACYPI006247-RA	1.43	0.011
ACYPI003083-RA	-1.62	0.011	ACYPI000790-RA	1.43	0.011
ACYPI005873-RA	-1.62	0.011	ACYPI29021-RA	1.43	0.011
ACYPI009731-RA	-1.62	0.011	ACYPI49879-RA	1.43	0.011
ACYPI009347-RA	-1.62	0.038	ACYPI20907-RA	1.43	0.019
ACYPI22294-RA	-1.62	0.038	ACYPI36158-RA	1.43	0.026
ACYPI33342-RA	-1.62	0.038	ACYPI25154-RA	1.42	0.011
ACYPI002150-RC*	-1.61	0.011	ACYPI51536-RA	1.42	0.011
ACYPI007648-RA	-1.61	0.011	ACYPI45293-RA	1.42	0.011
ACYPI006797-RA	-1.61	0.011	ACYPI45515-RA	1.42	0.011
ACYPI001310-RA	-1.61	0.011	ACYPI23586-RA	1.42	0.011
ACYPI007154-RA	-1.61	0.011	ACYPI26071-RA	1.42	0.011
ACYPI48621-RA	-1.61	0.026	ACYPI54411-RA	1.42	0.011
ACYPI008738-RA	-1.61	0.032	ACYPI49859-RA	1.42	0.011
ACYPI56307-RA	-1.61	0.043	ACYPI36753-RA	1.42	0.011
ACYPI26209-RA	-1.6	0.011	ACYPI45461-RA	1.42	0.011
ACYPI006749-RA	-1.6	0.011	ACYPI44353-RA	1.42	0.026
ACYPI006357-RA	-1.6	0.011	ACYPI28703-RA	1.42	0.026
ACYPI006937-RA	-1.6	0.038	ACYPI50065-RA	1.42	0.032
ACYPI000050-RA	-1.59	0.011	ACYPI008900-RA	1.42	0.038
ACYPI008168-RA	-1.59	0.011	ACYPI41807-RA	1.42	0.038
ACYPI008660-RA	-1.59	0.011	ACYPI004035-RA	1.41	0.011
ACYPI20211-RA	-1.59	0.011	ACYPI009049-RA	1.41	0.011
ACYPI007604-RC	-1.59	0.032	ACYPI004798-RA	1.41	0.011
ACYPI005890-RA	-1.58	0.011	ACYPI52147-RA	1.41	0.011
ACYPI000296-RA	-1.58	0.011	ACYPI39969-RA	1.41	0.011
ACYPI009165-RA	-1.58	0.019	ACYPI34227-RA	1.41	0.011
ACYPI30472-RA	-1.58	0.019	ACYPI39816-RA	1.41	0.019
ACYPI21906-RA	-1.58	0.032	ACYPI24014-RA	1.41	0.026
ACYPI24763-RA	-1.57	0.011	ACYPI28935-RA	1.41	0.026
ACYPI000375-RA	-1.57	0.011	ACYPI55941-RA	1.41	0.032
ACYPI006799-RA	-1.57	0.011	ACYPI28750-RA	1.4	0.011
ACYPI45131-RA	-1.57	0.011	ACYPI24936-RA	1.4	0.011
ACYPI20864-RA	-1.57	0.011	ACYPI002916-RA	1.4	0.011
ACYPI21883-RA	-1.57	0.011	ACYPI22690-RA	1.4	0.011
ACYPI000250-RA	-1.57	0.011	ACYPI006512-RA	1.4	0.011
ACYPI004792-RA	-1.57	0.026	ACYPI45504-RA	1.4	0.011
ACYPI005931-RA	-1.56	0.011	ACYPI40479-RA	1.4	0.019
ACYPI53968-RA	-1.56	0.011	ACYPI009737-RA	1.4	0.019
ACYPI42888-RA	-1.56	0.011	ACYPI38992-RA	1.4	0.019
ACYPI007129-RA	-1.56	0.011	ACYPI001789-RA	1.4	0.038
ACYPI001969-RA	-1.56	0.011	ACYPI26764-RA	1.39	0.011
ACYPI007362-RA	-1.56	0.011	ACYPI001029-RA	1.39	0.011
ACYPI000912-RA	-1.56	0.019	ACYPI39520-RA	1.39	0.011
ACYPI003262-RA	-1.56	0.032	ACYPI20644-RA	1.39	0.011
ACYPI009627-RA	-1.56	0.032	ACYPI30312-RA	1.39	0.011
ACYPI009153-RA	-1.55	0.011	ACYPI31125-RA	1.39	0.019
ACYPI002693-RA	-1.55	0.011	ACYPI33114-RA	1.39	0.019
ACYPI007600-RA	-1.55	0.011	ACYPI21771-RA	1.39	0.038
ACYPI53193-RA	-1.55	0.011	ACYPI36328-RA	1.39	0.043
ACYPI53164-RA	-1.55	0.011	ACYPI009339-RA	1.38	0.011
ACYPI003688-RA	-1.55	0.011	ACYPI38558-RA	1.38	0.011
ACYPI010229-RA	-1.55	0.019	ACYPI45799-RA	1.38	0.011
ACYPI42314-RA	-1.55	0.019	ACYPI48073-RA	1.38	0.011
ACYPI008985-RA	-1.55	0.043	ACYPI27286-RA	1.38	0.011
ACYPI30861-RA	-1.55	0.048	ACYPI44418-RA	1.38	0.011
ACYPI55384-RA	-1.55	0.048	ACYPI22883-RA	1.38	0.011
ACYPI55336-RA	-1.54	0.011	ACYPI31006-RA	1.38	0.011
ACYPI000153-RA	-1.54	0.011	ACYPI21427-RA	1.38	0.011
ACYPI002087-RA	-1.54	0.011	ACYPI38809-RA	1.38	0.011
ACYPI56144-RA	-1.54	0.019	ACYPI52544-RA	1.38	0.019
ACYPI004406-RA	-1.54	0.026	ACYPI004973-RA	1.38	0.032
ACYPI008159-RA	-1.54	0.043	ACYPI42655-RA*	1.37	0.011
ACYPI009585-RA	-1.54	0.043	ACYPI005240-RA	1.37	0.011
ACYPI35701-RA	-1.53	0.011	ACYPI008953-RA	1.37	0.011
ACYPI005683-RA	-1.53	0.011	ACYPI38268-RA	1.37	0.011
ACYPI009492-RA	-1.53	0.011	ACYPI000107-RA	1.37	0.011
ACYPI005874-RA	-1.53	0.011	ACYPI003032-RA	1.37	0.011
ACYPI004787-RA	-1.53	0.011	ACYPI51410-RA	1.37	0.011
ACYPI006300-RA	-1.53	0.011	ACYPI55485-RA	1.37	0.011
ACYPI004953-RA	-1.53	0.011	ACYPI000401-RA	1.37	0.019
ACYPI009097-RA	-1.53	0.019	ACYPI36709-RA	1.37	0.019
ACYPI48309-RA	-1.53	0.026	ACYPI41559-RA	1.37	0.032
ACYPI000460-RA	-1.53	0.026	ACYPI009039-RA	1.36	0.011
ACYPI55110-RA	-1.52	0.011	ACYPI001252-RA	1.36	0.011
ACYPI000223-RA	-1.52	0.011	ACYPI000682-RA	1.36	0.011
ACYPI33367-RA	-1.52	0.011	ACYPI21992-RA	1.36	0.011
ACYPI21777-RA	-1.52	0.011	ACYPI27300-RA	1.36	0.011
ACYPI002545-RD*	-1.52	0.011	ACYPI002149-RA	1.36	0.011
ACYPI004129-RA	-1.52	0.043	ACYPI40080-RA	1.36	0.011
ACYPI002627-RA	-1.51	0.011	ACYPI33389-RA	1.36	0.026
ACYPI002989-RA	-1.51	0.019	ACYPI006564-RA	1.36	0.032
ACYPI003325-RA	-1.51	0.019	ACYPI25040-RA*	1.36	0.038
ACYPI22381-RA	-1.5	0.011	ACYPI48056-RA	1.35	0.011
ACYPI009858-RA	-1.5	0.011	ACYPI24073-RA	1.35	0.011
ACYPI48085-RA	-1.5	0.011	ACYPI48850-RA	1.35	0.011
ACYPI39656-RA	-1.5	0.011	ACYPI28587-RA	1.35	0.011
ACYPI40577-RA	-1.5	0.026	ACYPI55156-RA	1.35	0.011
ACYPI004176-RA	-1.49	0.011	ACYPI41815-RA	1.35	0.011
ACYPI001593-RA	-1.49	0.011	ACYPI20234-RA	1.35	0.019
ACYPI006872-RA	-1.49	0.019	ACYPI001041-RA	1.35	0.026
ACYPI49993-RA	-1.48	0.011	ACYPI43624-RA	1.35	0.026
ACYPI56148-RA	-1.48	0.011	ACYPI30125-RA	1.35	0.026
ACYPI001914-RA	-1.48	0.011	ACYPI42929-RA	1.35	0.026
ACYPI52624-RA	-1.48	0.011	ACYPI51357-RA	1.35	0.043
ACYPI31765-RA	-1.48	0.011	ACYPI007665-RA	1.34	0.011
ACYPI32855-RA	-1.48	0.011	ACYPI34083-RA	1.34	0.011
ACYPI003078-RA	-1.48	0.011	ACYPI005598-RA	1.34	0.011
ACYPI007867-RA	-1.48	0.011	ACYPI35175-RA	1.34	0.011
ACYPI009712-RA	-1.48	0.011	ACYPI39005-RA	1.34	0.011
ACYPI000214-RA	-1.48	0.026	ACYPI28857-RA	1.34	0.019
ACYPI006450-RA	-1.48	0.043	ACYPI31181-RA	1.34	0.026
ACYPI006776-RA	-1.47	0.011	ACYPI48981-RA	1.34	0.026
ACYPI005058-RA	-1.47	0.011	ACYPI45262-RA	1.33	0.011
ACYPI27405-RA	-1.47	0.011	ACYPI48449-RA	1.33	0.011
ACYPI006249-RA	-1.47	0.011	ACYPI48787-RA	1.33	0.011
ACYPI005969-RA	-1.47	0.019	ACYPI55126-RA	1.33	0.011
ACYPI21682-RA	-1.46	0.011	ACYPI37687-RA	1.33	0.011
ACYPI003700-RA	-1.46	0.011	ACYPI45235-RA	1.33	0.011
ACYPI007951-RA	-1.46	0.011	ACYPI20721-RA	1.33	0.011
ACYPI004537-RA	-1.46	0.011	ACYPI43392-RA	1.33	0.019
ACYPI54769-RA	-1.46	0.011	ACYPI55619-RA	1.33	0.019
ACYPI29376-RA	-1.46	0.019	ACYPI40343-RA	1.32	0.011
ACYPI007771-RA	-1.45	0.011	ACYPI39915-RA	1.32	0.011
ACYPI34975-RA	-1.45	0.011	ACYPI004778-RA	1.32	0.011
ACYPI52771-RA	-1.45	0.011	ACYPI55872-RA	1.32	0.011
ACYPI37645-RA	-1.45	0.011	ACYPI27781-RA	1.32	0.011
ACYPI003466-RA	-1.45	0.011	ACYPI42407-RA	1.32	0.011
ACYPI52614-RA	-1.45	0.019	ACYPI40420-RA	1.32	0.011
ACYPI006605-RA	-1.45	0.026	ACYPI000246-RA	1.32	0.011
ACYPI32720-RA	-1.45	0.038	ACYPI25598-RA	1.32	0.011
ACYPI45769-RA	-1.45	0.043	ACYPI44747-RA	1.32	0.011
ACYPI006112-RA	-1.45	0.043	ACYPI002265-RA	1.32	0.011
ACYPI000881-RA	-1.44	0.011	ACYPI37578-RA	1.32	0.019
ACYPI001620-RA	-1.44	0.011	ACYPI28667-RA	1.32	0.019
ACYPI33508-RA	-1.44	0.011	ACYPI009802-RA	1.32	0.032
ACYPI009779-RA	-1.44	0.032	ACYPI001998-RA	1.32	0.038
ACYPI24569-RA	-1.44	0.038	ACYPI002508-RA	1.32	0.043
ACYPI008288-RA	-1.43	0.011	ACYPI46847-RA	1.31	0.011
ACYPI009792-RA	-1.43	0.011	ACYPI006285-RA	1.31	0.011
ACYPI004259-RA	-1.43	0.011	ACYPI010140-RA	1.31	0.011
ACYPI49327-RA	-1.43	0.011	ACYPI20372-RA	1.31	0.011
ACYPI007980-RA	-1.43	0.011	ACYPI52277-RA	1.31	0.011
ACYPI005934-RA	-1.43	0.019	ACYPI25926-RA	1.31	0.019
ACYPI002105-RA	-1.43	0.019	ACYPI56003-RA	1.31	0.032
ACYPI20412-RA	-1.43	0.019	ACYPI006017-RA	1.31	0.032
ACYPI006084-RA	-1.43	0.043	ACYPI006061-RA	1.31	0.032
ACYPI56706-RA_0	-1.43	0.043	ACYPI49087-RA	1.31	0.048
ACYPI22332-RA	-1.43	0.048	ACYPI000935-RA	1.3	0.011
ACYPI000362-RA	-1.42	0.011	ACYPI008227-RA	1.3	0.011
ACYPI001588-RA	-1.42	0.011	ACYPI39388-RA	1.3	0.011
ACYPI010010-RA	-1.42	0.011	ACYPI44147-RA	1.3	0.011
ACYPI005673-RA	-1.42	0.019	ACYPI49710-RA	1.3	0.011
ACYPI007858-RA	-1.42	0.026	ACYPI38714-RA	1.3	0.011
ACYPI002947-RA	-1.42	0.032	ACYPI005905-RA	1.3	0.011
ACYPI009581-RA	-1.41	0.011	ACYPI21210-RA	1.3	0.019
ACYPI003196-RA	-1.41	0.011	ACYPI000168-RA	1.3	0.019
ACYPI006511-RA	-1.41	0.011	ACYPI33094-RA	1.3	0.026
ACYPI009726-RA	-1.41	0.019	ACYPI35171-RA	1.3	0.026
ACYPI31763-RA	-1.41	0.026	ACYPI56667-RA_0	1.3	0.032
ACYPI36344-RA	-1.41	0.038	ACYPI002721-RA	1.29	0.011
ACYPI53242-RA	-1.41	0.038	ACYPI006569-RA	1.29	0.011
ACYPI000333-RA	-1.4	0.011	ACYPI37412-RA	1.29	0.011
ACYPI35135-RA	-1.4	0.011	ACYPI43804-RA	1.29	0.011
ACYPI27314-RA	-1.4	0.011	ACYPI55121-RA	1.29	0.011
ACYPI38673-RA	-1.4	0.011	ACYPI008784-RA	1.29	0.011
ACYPI007101-RA	-1.4	0.011	ACYPI34821-RA	1.29	0.011
ACYPI003459-RA	-1.4	0.019	ACYPI36528-RA	1.29	0.019
ACYPI005543-RA	-1.4	0.019	ACYPI54412-RA	1.29	0.019
ACYPI000818-RA	-1.4	0.026	ACYPI004329-RA	1.29	0.026
ACYPI009996-RA	-1.4	0.026	ACYPI20350-RA	1.29	0.032
ACYPI49140-RA	-1.4	0.038	ACYPI49164-RA	1.28	0.011
ACYPI009807-RA	-1.4	0.043	ACYPI29958-RA	1.28	0.011
ACYPI003680-RA	-1.39	0.011	ACYPI003123-RA	1.28	0.011
ACYPI000526-RA	-1.39	0.019	ACYPI30700-RA	1.28	0.011
ACYPI001973-RA	-1.38	0.011	ACYPI005112-RA	1.28	0.011
ACYPI005380-RA	-1.38	0.011	ACYPI52952-RA	1.28	0.011
ACYPI007204-RA	-1.38	0.011	ACYPI49627-RA	1.28	0.011
ACYPI001396-RA	-1.38	0.019	ACYPI42783-RA	1.28	0.011
ACYPI003192-RA	-1.38	0.019	ACYPI23790-RA	1.28	0.011
ACYPI007395-RA	-1.38	0.032	ACYPI26796-RA	1.28	0.011
ACYPI23515-RA	-1.38	0.032	ACYPI22011-RA*	1.28	0.011
ACYPI000535-RA	-1.37	0.011	ACYPI52909-RA	1.28	0.011
ACYPI006136-RA	-1.37	0.011	ACYPI44920-RA	1.28	0.011
ACYPI007050-RA	-1.37	0.011	ACYPI25364-RA	1.28	0.011
ACYPI006460-RA	-1.37	0.011	ACYPI005661-RA	1.28	0.011
ACYPI004633-RA	-1.37	0.011	ACYPI26254-RA	1.28	0.011
ACYPI005575-RA	-1.37	0.019	ACYPI56208-RA	1.28	0.019
ACYPI21414-RA	-1.37	0.019	ACYPI30716-RA	1.28	0.026
ACYPI25869-RA	-1.37	0.019	ACYPI54605-RA	1.28	0.026
ACYPI51528-RA	-1.37	0.019	ACYPI003412-RA	1.28	0.026
ACYPI007009-RA	-1.37	0.019	ACYPI006116-RA	1.27	0.011
ACYPI002311-RA	-1.37	0.048	ACYPI42827-RA	1.27	0.011
ACYPI008113-RA	-1.36	0.011	ACYPI001281-RA	1.27	0.011
ACYPI004330-RA	-1.36	0.011	ACYPI46605-RA	1.27	0.011
ACYPI31193-RA	-1.36	0.011	ACYPI009956-RA	1.27	0.011
ACYPI27933-RA	-1.36	0.011	ACYPI51026-RA	1.27	0.011
ACYPI005211-RA	-1.36	0.011	ACYPI24290-RA	1.27	0.011
ACYPI003663-RA	-1.36	0.011	ACYPI25676-RA	1.27	0.011
ACYPI46187-RA	-1.36	0.011	ACYPI003724-RA	1.27	0.019
ACYPI41716-RA	-1.36	0.048	ACYPI54074-RA	1.27	0.019
ACYPI001922-RA	-1.35	0.011	ACYPI55859-RA	1.27	0.019
ACYPI005464-RA*	-1.35	0.011	ACYPI49652-RA	1.27	0.019
ACYPI007531-RA	-1.35	0.011	ACYPI009179-RA	1.27	0.032
ACYPI006131-RA	-1.35	0.011	ACYPI23058-RA	1.27	0.032
ACYPI000700-RA	-1.35	0.011	ACYPI53942-RA	1.27	0.043
ACYPI31490-RA	-1.35	0.011	ACYPI27161-RA	1.27	0.048
ACYPI41180-RA	-1.35	0.019	ACYPI003513-RA	1.26	0.011
ACYPI008204-RA	-1.35	0.032	ACYPI31840-RA	1.26	0.011
ACYPI002583-RA	-1.35	0.043	ACYPI006164-RA	1.26	0.011
ACYPI34275-RA	-1.34	0.011	ACYPI29031-RA	1.26	0.011
ACYPI001543-RA	-1.34	0.011	ACYPI29559-RA	1.26	0.011
ACYPI47040-RA	-1.34	0.011	ACYPI24239-RA	1.26	0.011
ACYPI44579-RA	-1.34	0.011	ACYPI48074-RA	1.26	0.019
ACYPI001112-RA	-1.34	0.011	ACYPI51469-RA	1.26	0.019
ACYPI004448-RA	-1.34	0.019	ACYPI27172-RA	1.26	0.026
ACYPI007240-RA	-1.34	0.019	ACYPI20829-RA	1.26	0.032
ACYPI009978-RA	-1.34	0.026	ACYPI29235-RA	1.26	0.048
ACYPI007764-RA	-1.34	0.043	ACYPI005542-RA	1.25	0.011
ACYPI39047-RA	-1.33	0.011	ACYPI003852-RA	1.25	0.011
ACYPI008807-RA	-1.33	0.011	ACYPI46379-RA	1.25	0.011
ACYPI22616-RA	-1.33	0.011	ACYPI23660-RA*	1.25	0.011
ACYPI009258-RA	-1.33	0.011	ACYPI31293-RA	1.25	0.011
ACYPI38586-RA	-1.33	0.011	ACYPI005265-RA	1.25	0.011
ACYPI008404-RA	-1.33	0.043	ACYPI31699-RA	1.25	0.011
ACYPI23404-RA	-1.32	0.019	ACYPI45218-RA	1.25	0.011
ACYPI51861-RA	-1.32	0.019	ACYPI33291-RA	1.25	0.011
ACYPI002148-RA	-1.32	0.032	ACYPI52648-RA	1.25	0.011
ACYPI45019-RA	-1.32	0.043	ACYPI34417-RA	1.25	0.011
ACYPI26754-RA	-1.31	0.011	ACYPI37053-RA	1.25	0.011
ACYPI002292-RA	-1.31	0.011	ACYPI43433-RA	1.25	0.011
ACYPI008298-RA	-1.31	0.011	ACYPI003107-RA	1.25	0.011
ACYPI21996-RA	-1.31	0.011	ACYPI40062-RA	1.25	0.011
ACYPI002806-RA	-1.31	0.026	ACYPI48456-RA	1.25	0.011
ACYPI008164-RA	-1.3	0.011	ACYPI22587-RA	1.25	0.019
ACYPI001579-RA	-1.3	0.011	ACYPI003909-RA	1.25	0.038
ACYPI50923-RA	-1.3	0.011	ACYPI40920-RA	1.25	0.043
ACYPI002776-RA	-1.3	0.011	ACYPI004055-RA	1.24	0.011
ACYPI006685-RA	-1.3	0.011	ACYPI002011-RA	1.24	0.011
ACYPI24700-RA	-1.3	0.011	ACYPI55830-RA	1.24	0.011
ACYPI005462-RA	-1.3	0.011	ACYPI32977-RA	1.24	0.011
ACYPI009027-RA	-1.3	0.019	ACYPI000768-RA	1.24	0.011
ACYPI001560-RA	-1.29	0.011	ACYPI002374-RA	1.24	0.011
ACYPI29600-RA	-1.29	0.011	ACYPI002753-RA	1.24	0.011
ACYPI42353-RA	-1.29	0.011	ACYPI46398-RA	1.24	0.019
ACYPI24123-RA	-1.29	0.011	ACYPI46223-RA	1.24	0.019
ACYPI32799-RA	-1.29	0.038	ACYPI35006-RA	1.24	0.019
ACYPI29666-RA	-1.29	0.038	ACYPI003113-RA	1.24	0.026
ACYPI002869-RA	-1.28	0.011	ACYPI40993-RA	1.24	0.032
ACYPI003835-RA	-1.28	0.011	ACYPI53112-RA	1.24	0.032
ACYPI004996-RA	-1.28	0.011	ACYPI004321-RA	1.23	0.011
ACYPI008223-RA	-1.28	0.011	ACYPI21407-RA	1.23	0.011
ACYPI55738-RA	-1.28	0.011	ACYPI25516-RA	1.23	0.011
ACYPI007987-RA	-1.28	0.011	ACYPI007180-RA	1.23	0.011
ACYPI42350-RA	-1.28	0.011	ACYPI56522-RA	1.23	0.011
ACYPI009604-RA	-1.28	0.011	ACYPI54863-RA	1.23	0.011
ACYPI001214-RA	-1.28	0.011	ACYPI39292-RA	1.23	0.011
ACYPI003146-RA	-1.28	0.026	ACYPI45617-RA	1.23	0.019
ACYPI000017-RA	-1.28	0.032	ACYPI007656-RA	1.23	0.019
ACYPI000735-RA	-1.28	0.032	ACYPI31083-RA	1.23	0.019
ACYPI005757-RA*	-1.27	0.011	ACYPI32535-RA	1.23	0.019
ACYPI008586-RA	-1.27	0.011	ACYPI49713-RA	1.23	0.026
ACYPI007138-RA	-1.27	0.011	ACYPI30816-RA	1.23	0.026
ACYPI39258-RA	-1.27	0.011	ACYPI005233-RA	1.23	0.032
ACYPI001140-RA	-1.27	0.011	ACYPI007122-RA	1.23	0.038
ACYPI008093-RA	-1.27	0.019	ACYPI50443-RA	1.23	0.038
ACYPI007093-RA	-1.27	0.019	ACYPI000699-RA	1.23	0.043
ACYPI006694-RA	-1.27	0.043	ACYPI005034-RA	1.22	0.011
ACYPI002334-RA	-1.27	0.048	ACYPI33968-RA	1.22	0.011
ACYPI46626-RA	-1.27	0.048	ACYPI007275-RA	1.22	0.011
ACYPI009326-RA	-1.26	0.011	ACYPI30501-RA	1.22	0.011
ACYPI28767-RA	-1.26	0.011	ACYPI005268-RA	1.22	0.011
ACYPI22754-RA	-1.26	0.011	ACYPI27956-RA	1.22	0.011
ACYPI004739-RA	-1.26	0.011	ACYPI26177-RA	1.22	0.011
ACYPI003205-RA	-1.26	0.011	ACYPI41987-RA	1.22	0.011
ACYPI37729-RA	-1.26	0.011	ACYPI56511-RA	1.22	0.011
ACYPI008655-RA	-1.26	0.011	ACYPI43994-RA	1.22	0.011
ACYPI002285-RA	-1.26	0.011	ACYPI35656-RA	1.22	0.011
ACYPI35798-RA	-1.26	0.019	ACYPI002956-RA	1.22	0.011
ACYPI001026-RA	-1.26	0.032	ACYPI38755-RA	1.22	0.019
ACYPI009222-RA	-1.26	0.038	ACYPI004612-RA	1.22	0.019
ACYPI004234-RA	-1.26	0.043	ACYPI21919-RA	1.22	0.019
ACYPI009467-RA	-1.25	0.011	ACYPI37488-RA	1.22	0.026
ACYPI37088-RA	-1.25	0.011	ACYPI37414-RA	1.22	0.032
ACYPI001879-RA	-1.25	0.011	ACYPI28920-RA	1.22	0.038
ACYPI009261-RA	-1.25	0.032	ACYPI39337-RA	1.22	0.043
ACYPI003093-RA	-1.24	0.011	ACYPI008845-RA	1.21	0.011
ACYPI48450-RA	-1.24	0.011	ACYPI009436-RA	1.21	0.011
ACYPI005137-RA	-1.24	0.011	ACYPI003515-RA	1.21	0.011
ACYPI005785-RA	-1.24	0.011	ACYPI54589-RA	1.21	0.011
ACYPI28137-RA	-1.24	0.011	ACYPI48467-RA	1.21	0.011
ACYPI003046-RA	-1.24	0.019	ACYPI42738-RA	1.21	0.011
ACYPI001051-RA	-1.24	0.038	ACYPI30226-RA	1.21	0.019
ACYPI004765-RA	-1.24	0.048	ACYPI22867-RA	1.21	0.019
ACYPI006105-RA	-1.23	0.011	ACYPI51412-RA	1.21	0.038
ACYPI009513-RA	-1.23	0.011	ACYPI54839-RA	1.21	0.038
ACYPI003719-RA	-1.23	0.011	ACYPI21039-RA	1.21	0.043
ACYPI002197-RA	-1.23	0.011	ACYPI28086-RA	1.21	0.043
ACYPI004556-RA	-1.23	0.019	ACYPI001793-RA	1.2	0.011
ACYPI001067-RA	-1.23	0.019	ACYPI001386-RA	1.2	0.011
ACYPI20093-RA	-1.23	0.026	ACYPI008912-RA	1.2	0.011
ACYPI006732-RA	-1.23	0.038	ACYPI50915-RA	1.2	0.011
ACYPI006124-RA	-1.22	0.011	ACYPI28565-RA	1.2	0.011
ACYPI000479-RA	-1.22	0.011	ACYPI37547-RA	1.2	0.011
ACYPI000805-RA	-1.22	0.011	ACYPI36782-RA	1.2	0.011
ACYPI008840-RA	-1.22	0.011	ACYPI32598-RA	1.2	0.019
ACYPI26673-RA	-1.22	0.011	ACYPI21898-RA	1.2	0.032
ACYPI002731-RA	-1.22	0.011	ACYPI48602-RA	1.2	0.048
ACYPI28723-RA	-1.22	0.011	ACYPI51773-RA	1.2	0.048
ACYPI20227-RA	-1.22	0.011	ACYPI004818-RA	1.19	0.011
ACYPI50646-RA	-1.22	0.011	ACYPI007388-RA	1.19	0.011
ACYPI50079-RA	-1.22	0.019	ACYPI48951-RA	1.19	0.011
ACYPI44030-RA	-1.22	0.032	ACYPI39792-RA	1.19	0.011
ACYPI007772-RA	-1.22	0.038	ACYPI41707-RA	1.19	0.011
ACYPI000651-RA	-1.21	0.011	ACYPI006530-RA	1.19	0.011
ACYPI010187-RA	-1.21	0.011	ACYPI000431-RA	1.19	0.011
ACYPI002136-RA	-1.21	0.011	ACYPI37325-RA	1.19	0.011
ACYPI003617-RA	-1.21	0.011	ACYPI30132-RA	1.19	0.011
ACYPI005205-RA	-1.21	0.011	ACYPI51189-RA	1.19	0.011
ACYPI003569-RA	-1.21	0.011	ACYPI22601-RA	1.19	0.011
ACYPI48611-RA	-1.21	0.019	ACYPI007235-RA	1.19	0.011
ACYPI008670-RA	-1.21	0.032	ACYPI42456-RA	1.19	0.019
ACYPI003023-RA	-1.21	0.038	ACYPI32785-RA	1.19	0.019
ACYPI38440-RA	-1.21	0.038	ACYPI53581-RA	1.19	0.019
ACYPI009431-RA	-1.2	0.011	ACYPI52666-RA	1.19	0.019
ACYPI010041-RA	-1.2	0.011	ACYPI005898-RA	1.19	0.026
ACYPI27660-RA	-1.2	0.011	ACYPI41040-RA	1.19	0.026
ACYPI007425-RA	-1.2	0.011	ACYPI010163-RA	1.19	0.032
ACYPI002784-RA	-1.2	0.019	ACYPI002490-RA	1.19	0.038
ACYPI002579-RA	-1.2	0.019	ACYPI003923-RA	1.18	0.011
ACYPI38389-RA	-1.2	0.026	ACYPI000593-RA	1.18	0.011
ACYPI005688-RA	-1.2	0.032	ACYPI21014-RA	1.18	0.011
ACYPI31043-RA	-1.2	0.038	ACYPI001081-RA	1.18	0.011
ACYPI32374-RA	-1.2	0.048	ACYPI47236-RA	1.18	0.011
ACYPI40745-RA	-1.19	0.011	ACYPI51874-RA	1.18	0.011
ACYPI002420-RA	-1.19	0.011	ACYPI002844-RA	1.18	0.011
ACYPI006442-RA	-1.19	0.011	ACYPI50508-RA	1.18	0.011
ACYPI36313-RA	-1.19	0.011	ACYPI006478-RA	1.18	0.011
ACYPI51879-RA	-1.19	0.011	ACYPI23778-RA	1.18	0.011
ACYPI22605-RA	-1.19	0.011	ACYPI49837-RA	1.18	0.019
ACYPI002613-RA	-1.19	0.011	ACYPI005515-RA	1.18	0.019
ACYPI005954-RA	-1.19	0.011	ACYPI47330-RA	1.18	0.019
ACYPI002537-RA	-1.19	0.019	ACYPI22603-RA	1.18	0.026
ACYPI001798-RA	-1.19	0.026	ACYPI31206-RA	1.18	0.026
ACYPI42033-RA	-1.19	0.026	ACYPI008256-RA	1.18	0.026
ACYPI004154-RA	-1.19	0.032	ACYPI49749-RA	1.18	0.032
ACYPI25051-RA	-1.19	0.032	ACYPI000177-RA	1.18	0.048
ACYPI008027-RA	-1.19	0.038	ACYPI30278-RA	1.17	0.011
ACYPI003037-RA	-1.19	0.043	ACYPI34770-RA	1.17	0.011
ACYPI003572-RA	-1.18	0.011	ACYPI51752-RA	1.17	0.011
ACYPI006352-RA	-1.18	0.011	ACYPI26162-RA	1.17	0.011
ACYPI003075-RA	-1.18	0.011	ACYPI006416-RA	1.17	0.011
ACYPI000496-RB	-1.18	0.011	ACYPI33387-RA	1.17	0.011
ACYPI007438-RA	-1.18	0.011	ACYPI38778-RA	1.17	0.019
ACYPI007604-RB	-1.18	0.011	ACYPI001954-RA	1.17	0.019
ACYPI004933-RA	-1.18	0.011	ACYPI20984-RA	1.17	0.019
ACYPI44058-RA	-1.18	0.019	ACYPI56289-RA	1.17	0.026
ACYPI002846-RA	-1.18	0.019	ACYPI26905-RA	1.17	0.026
ACYPI009767-RA	-1.18	0.026	ACYPI24874-RA	1.17	0.026
ACYPI005816-RA	-1.18	0.032	ACYPI34082-RA	1.17	0.032
ACYPI005740-RA	-1.18	0.038	ACYPI48457-RA	1.17	0.032
ACYPI005663-RA	-1.18	0.043	ACYPI37182-RA	1.17	0.038
ACYPI005994-RA	-1.18	0.048	ACYPI54193-RA	1.16	0.011
ACYPI003602-RA	-1.17	0.011	ACYPI44781-RA	1.16	0.011
ACYPI50121-RA	-1.17	0.011	ACYPI24161-RA	1.16	0.011
ACYPI45781-RA	-1.17	0.011	ACYPI21275-RA	1.16	0.011
ACYPI36091-RA	-1.17	0.011	ACYPI008962-RA	1.16	0.011
ACYPI005842-RA	-1.17	0.019	ACYPI51129-RA	1.16	0.011
ACYPI29905-RA	-1.17	0.019	ACYPI42378-RA	1.16	0.011
ACYPI007626-RA	-1.17	0.048	ACYPI007322-RA	1.16	0.011
ACYPI009321-RA	-1.16	0.011	ACYPI52878-RA	1.16	0.011
ACYPI004346-RA	-1.16	0.011	ACYPI34208-RA	1.16	0.011
ACYPI31047-RA	-1.16	0.011	ACYPI007966-RA	1.16	0.026
ACYPI004342-RA	-1.16	0.019	ACYPI25188-RA	1.16	0.026
ACYPI008841-RA	-1.16	0.026	ACYPI20396-RA	1.16	0.032
ACYPI49850-RA	-1.15	0.011	ACYPI44326-RA	1.16	0.032
ACYPI34905-RA	-1.15	0.019	ACYPI46856-RA	1.16	0.032
ACYPI31589-RA	-1.15	0.019	ACYPI38125-RA	1.16	0.038
ACYPI38104-RA	-1.15	0.026	ACYPI35674-RA	1.16	0.038
ACYPI47266-RA	-1.15	0.032	ACYPI50040-RA	1.16	0.038
ACYPI34852-RA	-1.15	0.038	ACYPI42286-RA	1.16	0.043
ACYPI30349-RA	-1.15	0.038	ACYPI37365-RA	1.16	0.043
ACYPI38527-RA*	-1.15	0.043	ACYPI000945-RA	1.16	0.043
ACYPI006312-RA	-1.14	0.011	ACYPI44494-RA	1.16	0.048
ACYPI000787-RA	-1.14	0.011	ACYPI23195-RA	1.16	0.048
ACYPI41725-RA	-1.14	0.011	ACYPI007409-RA	1.15	0.011
ACYPI005207-RA	-1.14	0.011	ACYPI50346-RA	1.15	0.011
ACYPI006137-RA	-1.14	0.011	ACYPI005719-RA	1.15	0.011
ACYPI002606-RA	-1.14	0.011	ACYPI009922-RA	1.15	0.011
ACYPI003782-RA	-1.14	0.011	ACYPI31294-RA	1.15	0.011
ACYPI008531-RA	-1.14	0.026	ACYPI33612-RA	1.15	0.011
ACYPI005495-RA	-1.14	0.038	ACYPI32081-RA	1.15	0.011
ACYPI002646-RA*	-1.13	0.011	ACYPI22819-RA	1.15	0.011
ACYPI21677-RA	-1.13	0.011	ACYPI47969-RA	1.15	0.011
ACYPI006861-RA	-1.13	0.011	ACYPI31180-RA	1.15	0.019
ACYPI002513-RA	-1.13	0.011	ACYPI26613-RA	1.15	0.026
ACYPI004862-RA	-1.13	0.019	ACYPI56612-RA_0	1.15	0.032
ACYPI005365-RA	-1.13	0.026	ACYPI56357-RA	1.15	0.032
ACYPI009070-RA	-1.13	0.038	ACYPI43236-RA	1.15	0.038
ACYPI007684-RA	-1.13	0.043	ACYPI46164-RA	1.15	0.038
ACYPI007503-RA	-1.12	0.011	ACYPI20065-RA	1.15	0.048
ACYPI000900-RA	-1.12	0.011	ACYPI20918-RA	1.14	0.011
ACYPI000673-RA	-1.12	0.011	ACYPI008728-RA	1.14	0.011
ACYPI000643-RA	-1.12	0.011	ACYPI004756-RA	1.14	0.011
ACYPI003343-RA	-1.12	0.011	ACYPI51980-RA	1.14	0.011
ACYPI000617-RA	-1.12	0.011	ACYPI000406-RA	1.14	0.011
ACYPI001858-RA	-1.12	0.011	ACYPI002805-RA	1.14	0.011
ACYPI003401-RA	-1.12	0.011	ACYPI007997-RA	1.14	0.011
ACYPI22402-RA	-1.12	0.019	ACYPI33533-RA	1.14	0.011
ACYPI007302-RA	-1.12	0.026	ACYPI51298-RA	1.14	0.019
ACYPI33904-RA	-1.12	0.026	ACYPI010204-RA	1.14	0.032
ACYPI56045-RA	-1.12	0.026	ACYPI47464-RA	1.14	0.038
ACYPI52761-RA	-1.12	0.038	ACYPI25370-RA	1.13	0.011
ACYPI55014-RA	-1.12	0.043	ACYPI27558-RA	1.13	0.011
ACYPI002402-RA	-1.11	0.011	ACYPI23861-RA	1.13	0.011
ACYPI001903-RA	-1.11	0.011	ACYPI41120-RA	1.13	0.011
ACYPI30665-RA	-1.11	0.011	ACYPI24125-RA	1.13	0.011
ACYPI009244-RA	-1.11	0.011	ACYPI45070-RA	1.13	0.011
ACYPI001047-RA	-1.11	0.011	ACYPI43665-RA	1.13	0.011
ACYPI32993-RA	-1.11	0.011	ACYPI24903-RA	1.13	0.026
ACYPI28482-RA	-1.11	0.019	ACYPI42686-RA	1.12	0.011
ACYPI55746-RA	-1.11	0.019	ACYPI009190-RA	1.12	0.011
ACYPI21789-RA	-1.11	0.026	ACYPI55209-RA	1.12	0.011
ACYPI30452-RA	-1.11	0.032	ACYPI003945-RA	1.12	0.011
ACYPI007895-RA	-1.11	0.032	ACYPI004814-RA	1.12	0.011
ACYPI006133-RA	-1.1	0.011	ACYPI006044-RA	1.12	0.011
ACYPI009508-RA	-1.1	0.011	ACYPI003582-RA	1.12	0.011
ACYPI44656-RA	-1.1	0.011	ACYPI44203-RA	1.12	0.019
ACYPI001164-RA	-1.1	0.019	ACYPI48507-RA	1.12	0.019
ACYPI40573-RA	-1.1	0.019	ACYPI004409-RA	1.12	0.019
ACYPI006339-RA	-1.1	0.019	ACYPI49654-RA	1.12	0.043
ACYPI28503-RA	-1.1	0.026	ACYPI008133-RA	1.12	0.048
ACYPI005642-RA	-1.1	0.026	ACYPI003946-RA	1.11	0.011
ACYPI007718-RA	-1.1	0.032	ACYPI004186-RA	1.11	0.011
ACYPI005761-RA	-1.1	0.032	ACYPI29479-RA	1.11	0.011
ACYPI47835-RA	-1.1	0.043	ACYPI54458-RA	1.11	0.011
ACYPI007547-RA	-1.09	0.011	ACYPI29975-RA	1.11	0.011
ACYPI000741-RA	-1.09	0.011	ACYPI32519-RA	1.11	0.011
ACYPI002446-RA	-1.09	0.011	ACYPI35413-RA	1.11	0.011
ACYPI000126-RA	-1.09	0.011	ACYPI47476-RA	1.11	0.011
ACYPI000317-RA	-1.09	0.026	ACYPI31474-RA	1.11	0.019
ACYPI006584-RA	-1.09	0.032	ACYPI44987-RA	1.11	0.019
ACYPI22068-RA	-1.09	0.032	ACYPI002290-RA	1.11	0.019
ACYPI005978-RA	-1.09	0.043	ACYPI008789-RA	1.11	0.019
ACYPI004842-RA	-1.09	0.048	ACYPI36869-RA	1.11	0.032
ACYPI006517-RA	-1.08	0.011	ACYPI003633-RA	1.1	0.011
ACYPI50394-RA	-1.08	0.011	ACYPI22797-RA	1.1	0.011
ACYPI002822-RA	-1.08	0.011	ACYPI47818-RA	1.1	0.011
ACYPI008526-RA	-1.08	0.011	ACYPI003928-RA	1.1	0.011
ACYPI008369-RA	-1.08	0.011	ACYPI004828-RA	1.1	0.011
ACYPI51124-RA	-1.08	0.011	ACYPI35889-RA	1.1	0.011
ACYPI003233-RA	-1.08	0.026	ACYPI008792-RA	1.1	0.011
ACYPI002684-RA	-1.08	0.032	ACYPI006057-RA	1.1	0.011
ACYPI26090-RA	-1.08	0.048	ACYPI24114-RA	1.1	0.011
ACYPI000496-RA	-1.07	0.011	ACYPI24646-RA	1.1	0.011
ACYPI33233-RA	-1.07	0.011	ACYPI006398-RA	1.1	0.011
ACYPI008819-RA	-1.07	0.011	ACYPI52508-RA	1.1	0.011
ACYPI32089-RA	-1.07	0.019	ACYPI003857-RA	1.1	0.019
ACYPI25701-RA	-1.07	0.019	ACYPI21476-RA	1.1	0.019
ACYPI005353-RA	-1.07	0.026	ACYPI003666-RA	1.1	0.019
ACYPI002377-RA	-1.07	0.043	ACYPI44394-RA	1.1	0.019
ACYPI002300-RA	-1.07	0.048	ACYPI005094-RA	1.1	0.026
ACYPI006360-RA	-1.06	0.011	ACYPI51025-RA	1.1	0.043
ACYPI006152-RA	-1.06	0.011	ACYPI52815-RA	1.1	0.043
ACYPI002720-RA	-1.06	0.011	ACYPI004334-RA	1.1	0.048
ACYPI000870-RA	-1.06	0.011	ACYPI009358-RA	1.09	0.011
ACYPI003808-RA	-1.06	0.011	ACYPI31403-RA	1.09	0.011
ACYPI23276-RA	-1.06	0.011	ACYPI001747-RA	1.09	0.011
ACYPI45753-RA	-1.06	0.011	ACYPI006885-RA	1.09	0.011
ACYPI004563-RA	-1.06	0.019	ACYPI22627-RA	1.09	0.011
ACYPI54694-RA	-1.06	0.019	ACYPI001705-RA	1.09	0.026
ACYPI33038-RA	-1.06	0.043	ACYPI45107-RA	1.09	0.026
ACYPI47420-RA	-1.06	0.048	ACYPI35784-RA	1.09	0.032
ACYPI006776-RB	-1.05	0.011	ACYPI38594-RA	1.09	0.032
ACYPI007359-RA	-1.05	0.011	ACYPI38068-RA	1.09	0.038
ACYPI006047-RA	-1.05	0.011	ACYPI004356-RA	1.08	0.011
ACYPI000280-RA	-1.05	0.011	ACYPI44238-RA	1.08	0.011
ACYPI42066-RA	-1.05	0.019	ACYPI009346-RA	1.08	0.011
ACYPI008767-RA	-1.05	0.026	ACYPI008356-RA	1.08	0.011
ACYPI008871-RA	-1.05	0.026	ACYPI46053-RA	1.08	0.011
ACYPI50738-RA	-1.05	0.026	ACYPI45404-RA	1.08	0.011
ACYPI006252-RA	-1.05	0.026	ACYPI28038-RA	1.08	0.011
ACYPI000359-RA	-1.05	0.032	ACYPI51616-RA	1.08	0.011
ACYPI009776-RA	-1.05	0.038	ACYPI36211-RA	1.08	0.011
ACYPI36102-RA	-1.05	0.038	ACYPI54351-RA	1.08	0.011
ACYPI008260-RA	-1.05	0.038	ACYPI009207-RA	1.08	0.011
ACYPI22516-RA	-1.05	0.043	ACYPI53604-RA	1.08	0.019
ACYPI006657-RA	-1.04	0.011	ACYPI004978-RA	1.08	0.019
ACYPI007829-RA	-1.04	0.011	ACYPI002953-RA	1.08	0.032
ACYPI000196-RA	-1.04	0.011	ACYPI008775-RA	1.07	0.011
ACYPI54826-RA	-1.04	0.011	ACYPI31626-RA	1.07	0.011
ACYPI21046-RA	-1.04	0.011	ACYPI001141-RA	1.07	0.011
ACYPI005109-RA	-1.04	0.011	ACYPI005772-RA	1.07	0.011
ACYPI50266-RA	-1.04	0.019	ACYPI29539-RA	1.07	0.019
ACYPI001801-RA	-1.04	0.019	ACYPI005667-RA	1.07	0.019
ACYPI30462-RA	-1.04	0.019	ACYPI43859-RA	1.07	0.019
ACYPI002518-RA	-1.04	0.026	ACYPI30642-RA	1.07	0.026
ACYPI36985-RA	-1.04	0.032	ACYPI009747-RA	1.07	0.026
ACYPI001964-RA	-1.03	0.011	ACYPI38690-RA	1.07	0.026
ACYPI006718-RA	-1.03	0.011	ACYPI28020-RA	1.07	0.026
ACYPI004036-RA	-1.03	0.011	ACYPI25612-RA	1.07	0.032
ACYPI23618-RA	-1.03	0.019	ACYPI35484-RA	1.07	0.038
ACYPI003952-RA	-1.03	0.019	ACYPI24786-RA	1.07	0.048
ACYPI36036-RA	-1.03	0.019	ACYPI42374-RA	1.07	0.048
ACYPI006533-RA	-1.03	0.026	ACYPI43519-RA	1.07	0.048
ACYPI004932-RA	-1.03	0.026	ACYPI000745-RA	1.06	0.011
ACYPI006432-RA	-1.03	0.032	ACYPI44842-RA	1.06	0.011
ACYPI25708-RA	-1.03	0.038	ACYPI44937-RA	1.06	0.011
ACYPI000724-RA	-1.03	0.048	ACYPI52673-RA	1.06	0.011
ACYPI004621-RA	-1.02	0.011	ACYPI48663-RA	1.06	0.011
ACYPI008331-RA	-1.02	0.011	ACYPI35372-RA	1.06	0.011
ACYPI002833-RA	-1.02	0.011	ACYPI22809-RA	1.06	0.026
ACYPI006403-RA	-1.02	0.011	ACYPI40027-RA	1.06	0.026
ACYPI006082-RA	-1.02	0.011	ACYPI46864-RA	1.06	0.043
ACYPI41286-RA	-1.02	0.011	ACYPI32382-RA	1.06	0.048
ACYPI40810-RA	-1.02	0.011	ACYPI008095-RA*	1.05	0.011
ACYPI21841-RA	-1.02	0.026	ACYPI009430-RA	1.05	0.011
ACYPI46186-RA	-1.02	0.038	ACYPI52871-RA	1.05	0.011
ACYPI001931-RA	-1.02	0.048	ACYPI43389-RA	1.05	0.011
ACYPI001424-RA	-1.01	0.011	ACYPI003626-RA	1.05	0.011
ACYPI000576-RA	-1.01	0.011	ACYPI55101-RA	1.05	0.011
ACYPI006477-RA	-1.01	0.011	ACYPI22126-RA	1.05	0.011
ACYPI33932-RA	-1.01	0.011	ACYPI30911-RA	1.05	0.011
ACYPI30551-RA	-1.01	0.011	ACYPI28025-RA	1.05	0.011
ACYPI27368-RA	-1.01	0.011	ACYPI50249-RA	1.05	0.019
ACYPI009325-RA	-1.01	0.011	ACYPI40487-RA	1.05	0.019
ACYPI007052-RA	-1.01	0.019	ACYPI008111-RA	1.05	0.026
ACYPI000304-RA	-1.01	0.026	ACYPI008138-RA	1.05	0.038
ACYPI006207-RA	-1.01	0.026	ACYPI52144-RA	1.05	0.038
ACYPI009428-RA	-1.01	0.043	ACYPI41001-RA	1.05	0.043
ACYPI38984-RA	-1.01	0.043	ACYPI48949-RA	1.05	0.048
ACYPI008025-RA	-1.01	0.043	ACYPI53450-RA	1.05	0.048
ACYPI001506-RA	-1	0.011	ACYPI47388-RA	1.04	0.011
ACYPI007100-RA	-1	0.011	ACYPI008117-RA	1.04	0.011
ACYPI005287-RA	-1	0.011	ACYPI41575-RA	1.04	0.011
ACYPI009394-RA	-1	0.011	ACYPI008826-RA	1.04	0.011
ACYPI007759-RA	-1	0.019	ACYPI002894-RA	1.04	0.011
			ACYPI55997-RA	1.04	0.011
			ACYPI008467-RA	1.04	0.011
			ACYPI008313-RA	1.04	0.011
			ACYPI008427-RA	1.04	0.011
			ACYPI005892-RA	1.04	0.011
			ACYPI43565-RA	1.04	0.011
			ACYPI24617-RA	1.04	0.019
			ACYPI34893-RA	1.04	0.026
			ACYPI40634-RA	1.04	0.026
			ACYPI003795-RA	1.04	0.032
			ACYPI54566-RA	1.04	0.032
			ACYPI39083-RA	1.04	0.032
			ACYPI30381-RA	1.04	0.032
			ACYPI54990-RA	1.04	0.032
			ACYPI004101-RA	1.04	0.032
			ACYPI44016-RA	1.04	0.038
			ACYPI49902-RA	1.04	0.038
			ACYPI27698-RA	1.04	0.038
			ACYPI003463-RA	1.04	0.043
			ACYPI52092-RA	1.04	0.043
			ACYPI50191-RA	1.04	0.043
			ACYPI008084-RA	1.03	0.011
			ACYPI21666-RA	1.03	0.011
			ACYPI20329-RA	1.03	0.011
			ACYPI51295-RA	1.03	0.011
			ACYPI009422-RA	1.03	0.011
			ACYPI28980-RA	1.03	0.011
			ACYPI000763-RA	1.03	0.011
			ACYPI51850-RA	1.03	0.019
			ACYPI45117-RA	1.03	0.019
			ACYPI23954-RA	1.03	0.026
			ACYPI30839-RA	1.03	0.048
			ACYPI003774-RA	1.02	0.011
			ACYPI008008-RA	1.02	0.011
			ACYPI43869-RA	1.02	0.011
			ACYPI007096-RA	1.02	0.011
			ACYPI007282-RA	1.02	0.011
			ACYPI38328-RA	1.02	0.011
			ACYPI21902-RA	1.02	0.011
			ACYPI44169-RA	1.02	0.032
			ACYPI39692-RA	1.02	0.038
			ACYPI007898-RA	1.02	0.043
			ACYPI54384-RA	1.02	0.048
			ACYPI39268-RA	1.02	0.048
			ACYPI28428-RA	1.01	0.011
			ACYPI009265-RA	1.01	0.011
			ACYPI009605-RA	1.01	0.011
			ACYPI50561-RA	1.01	0.011
			ACYPI005844-RA	1.01	0.011
			ACYPI33007-RA	1.01	0.011
			ACYPI010120-RA	1.01	0.011
			ACYPI30171-RA	1.01	0.011
			ACYPI006025-RA	1.01	0.011
			ACYPI24376-RA	1.01	0.011
			ACYPI56372-RA	1.01	0.019
			ACYPI26834-RA	1.01	0.026
			ACYPI29691-RA	1.01	0.026
			ACYPI33632-RA	1.01	0.032
			ACYPI005894-RA	1.01	0.043
			ACYPI51708-RA	1.01	0.043
			ACYPI29674-RA	1.01	0.043
			ACYPI26219-RA	1.01	0.043
			ACYPI27783-RA	1	0.011
			ACYPI52613-RA	1	0.011
			ACYPI003564-RA	1	0.011
			ACYPI30812-RA	1	0.011
			ACYPI007298-RA	1	0.019
			ACYPI006756-RA	1	0.032
			ACYPI35812-RA	1	0.032

## Sheet: D) Gene lists comparisons
Sheet D) Gene lists comparisons

## Sheet: E) Genes with shared probes
Sheet E) Genes with shared probes
GENE NAME ON ARRAYS	OTHER GENES DETECTED WITH THE SAME PROBES
ACYPI000039-RA*	ACYPI000039-RA	ACYPI001477-RA
ACYPI000171-RA*	ACYPI000171-RA	ACYPI005831-RA
ACYPI000276-RA*	ACYPI000276-RA	ACYPI000276-RB
ACYPI000300-RA*	ACYPI000300-RA	ACYPI004990-RA
ACYPI000415-RA*	ACYPI000415-RA	ACYPI000415-RB
ACYPI000474-RA*	ACYPI000474-RA	ACYPI000474-RB
ACYPI000561-RA*	ACYPI000561-RA	ACYPI56652-RA_0
ACYPI000575-RA*	ACYPI000575-RA	ACYPI000575-RB
ACYPI000622-RA*	ACYPI000622-RA	ACYPI005638-RA
ACYPI000632-RA*	ACYPI000632-RA	ACYPI39618-RA	ACYPI000667-RC
ACYPI000667-RA*	ACYPI000667-RA	ACYPI000667-RB
ACYPI000812-RA*	ACYPI000812-RA	ACYPI009720-RA
ACYPI000955-RA*	ACYPI000955-RA	ACYPI000955-RB
ACYPI000972-RA*	ACYPI000972-RA	ACYPI001935-RA
ACYPI000976-RA*	ACYPI000976-RA	ACYPI001027-RA
ACYPI001006-RA*	ACYPI001006-RA	ACYPI001783-RA
ACYPI001106-RA*	ACYPI001106-RA	ACYPI007443-RA
ACYPI001125-RA*	ACYPI001125-RA	ACYPI001125-RB
ACYPI001230-RA*	ACYPI001230-RA	ACYPI007551-RA
ACYPI001311-RA*	ACYPI001311-RA	ACYPI005759-RA
ACYPI001382-RA*	ACYPI001382-RA	ACYPI004734-RA
ACYPI001422-RA*	ACYPI001422-RA	ACYPI007960-RA
ACYPI001430-RA*	ACYPI001430-RA	ACYPI009642-RA
ACYPI001492-RA*	ACYPI001492-RA	ACYPI001492-RB
ACYPI001599-RA*	ACYPI001599-RA	ACYPI009941-RA
ACYPI001653-RA*	ACYPI001653-RA	ACYPI007357-RA
ACYPI001872-RA*	ACYPI001872-RA	ACYPI001872-RB
ACYPI001892-RA*	ACYPI001892-RA	ACYPI009765-RA
ACYPI001971-RA*	ACYPI001971-RA	ACYPI010164-RA
ACYPI002010-RA*	ACYPI002010-RA	ACYPI56676-RA_0
ACYPI002042-RA*	ACYPI002042-RA	ACYPI005132-RA
ACYPI002063-RA*	ACYPI002063-RA	ACYPI002063-RB
ACYPI002102-RA*	ACYPI002102-RA	ACYPI56669-RA_0
ACYPI002119-RA*	ACYPI002119-RA	ACYPI005981-RA
ACYPI002150-RA*	ACYPI002150-RA	ACYPI002150-RB
ACYPI002179-RA*	ACYPI002179-RA	ACYPI002179-RB
ACYPI002219-RA*	ACYPI002219-RA	ACYPI006332-RA
ACYPI002245-RA*	ACYPI002245-RA	ACYPI002560-RA
ACYPI002333-RA*	ACYPI002333-RA	ACYPI002333-RB
ACYPI002350-RA*	ACYPI002350-RA	ACYPI002350-RB
ACYPI002375-RA*	ACYPI002375-RA	ACYPI005022-RA
ACYPI002435-RA*	ACYPI002435-RA	ACYPI002435-RB
ACYPI002480-RA*	ACYPI002480-RA	ACYPI002480-RB
ACYPI002545-RA*	ACYPI002545-RA	ACYPI002545-RB
ACYPI002646-RA*	ACYPI002646-RA	ACYPI002712-RA
ACYPI002667-RA*	ACYPI002667-RA	ACYPI006669-RA
ACYPI002950-RA*	ACYPI002950-RA	ACYPI002950-RB
ACYPI003000-RA*	ACYPI003000-RA	ACYPI007029-RA
ACYPI003081-RA*	ACYPI003081-RA	ACYPI006042-RA
ACYPI003096-RA*	ACYPI003096-RA	ACYPI009722-RA	ACYPI003157-RC
ACYPI003157-RA*	ACYPI003157-RA	ACYPI003157-RB
ACYPI003176-RA*	ACYPI003176-RA	ACYPI003176-RB
ACYPI003230-RA*	ACYPI003230-RA	ACYPI005148-RA
ACYPI003266-RA*	ACYPI003266-RA	ACYPI009748-RA	ACYPI009014-RB
ACYPI003330-RA*	ACYPI003330-RA	ACYPI009014-RA
ACYPI003368-RA*	ACYPI003368-RA	ACYPI003368-RB
ACYPI003380-RA*	ACYPI003380-RA	ACYPI004177-RA
ACYPI003405-RA*	ACYPI003405-RA	ACYPI007276-RA	ACYPI003419-RC
ACYPI003419-RA*	ACYPI003419-RA	ACYPI003419-RB	ACYPI003553-RC
ACYPI003553-RA*	ACYPI003553-RA	ACYPI003553-RB
ACYPI003581-RA*	ACYPI003581-RA	ACYPI56645-RA_0
ACYPI003685-RA*	ACYPI003685-RA	ACYPI005415-RA
ACYPI003707-RA*	ACYPI003707-RA	ACYPI008844-RA
ACYPI003778-RA*	ACYPI003778-RA	ACYPI004709-RA
ACYPI003883-RA*	ACYPI003883-RA	ACYPI56655-RA_0
ACYPI004023-RA*	ACYPI004023-RA	ACYPI008968-RA
ACYPI004023-RB*	ACYPI004023-RB	ACYPI008968-RB	ACYPI004183-RC
ACYPI004183-RA*	ACYPI004183-RA	ACYPI004183-RB
ACYPI004223-RA*	ACYPI004223-RA	ACYPI004223-RB
ACYPI004296-RA*	ACYPI004296-RA	ACYPI56650-RA_0
ACYPI004467-RA*	ACYPI004467-RA	ACYPI004467-RB
ACYPI004486-RA*	ACYPI004486-RA	ACYPI008516-RA
ACYPI004606-RA*	ACYPI004606-RA	ACYPI56675-RA_0
ACYPI004642-RA*	ACYPI004642-RA	ACYPI004642-RB
ACYPI004666-RA*	ACYPI004666-RA	ACYPI56649-RA_0
ACYPI004929-RA*	ACYPI004929-RA	ACYPI004929-RB
ACYPI004989-RA*	ACYPI004989-RA	ACYPI009176-RA
ACYPI005072-RA*	ACYPI005072-RA	ACYPI005072-RB
ACYPI005168-RA*	ACYPI005168-RA	ACYPI005168-RC
ACYPI005202-RB*	ACYPI005202-RB	ACYPI005202-RC
ACYPI005308-RA*	ACYPI005308-RA	ACYPI010113-RA
ACYPI005426-RA*	ACYPI005426-RA	ACYPI56664-RA_0
ACYPI005464-RA*	ACYPI005464-RA	ACYPI005464-RB
ACYPI005506-RB*	ACYPI005506-RB	ACYPI56654-RA_0
ACYPI005529-RA*	ACYPI005529-RA	ACYPI005529-RB
ACYPI005537-RA*	ACYPI005537-RA	ACYPI005537-RB
ACYPI005609-RA*	ACYPI005609-RA	ACYPI005609-RB
ACYPI005757-RA*	ACYPI005757-RA	ACYPI005768-RA
ACYPI005830-RA*	ACYPI005830-RA	ACYPI005830-RB
ACYPI006068-RA*	ACYPI006068-RA	ACYPI56662-RA_0
ACYPI006189-RA*	ACYPI006189-RA	ACYPI006310-RA
ACYPI006227-RA*	ACYPI006227-RA	ACYPI56648-RA_0
ACYPI006340-RA*	ACYPI006340-RA	ACYPI006831-RA
ACYPI006343-RA*	ACYPI006343-RA	ACYPI009313-RA
ACYPI006625-RA*	ACYPI006625-RA	ACYPI006625-RB
ACYPI006892-RA*	ACYPI006892-RA	ACYPI007801-RA
ACYPI007021-RA*	ACYPI007021-RA	ACYPI007021-RB
ACYPI007445-RA*	ACYPI007445-RA	ACYPI007445-RB
ACYPI007478-RA*	ACYPI007478-RA	ACYPI007478-RB
ACYPI007568-RA*	ACYPI007568-RA	ACYPI56679-RA_0
ACYPI007572-RA*	ACYPI007572-RA	ACYPI45955-RA
ACYPI007781-RA*	ACYPI007781-RA	ACYPI56677-RA_0
ACYPI007836-RA*	ACYPI007836-RA	ACYPI008047-RA
ACYPI007979-RA*	ACYPI007979-RA	ACYPI008494-RA
ACYPI007995-RA*	ACYPI007995-RA	ACYPI56670-RA_0
ACYPI008073-RA*	ACYPI008073-RA	ACYPI56631-RA_0
ACYPI008095-RA*	ACYPI008095-RA	ACYPI56653-RA_0
ACYPI008118-RA*	ACYPI008118-RA	ACYPI56671-RA_0	ACYPI008178-RC
ACYPI008178-RA*	ACYPI008178-RA	ACYPI008178-RB
ACYPI008225-RA*	ACYPI008225-RA	ACYPI008225-RB
ACYPI008644-RA*	ACYPI008644-RA	ACYPI56665-RA_0	ACYPI008657-RC
ACYPI008657-RA*	ACYPI008657-RA	ACYPI008657-RB
ACYPI008745-RB	ACYPI008745-RB	ACYPI008745-RC	ACYPI009133-RC	ACYPI009133-RD	ACYPI009133-RE
ACYPI009133-RA*	ACYPI009133-RA	ACYPI009133-RB
ACYPI009205-RA*	ACYPI009205-RA	ACYPI009205-RC
ACYPI009243-RA*	ACYPI009243-RA	ACYPI009243-RB
ACYPI009380-RA*	ACYPI009380-RA	ACYPI009380-RC
ACYPI009596-RA*	ACYPI009596-RA	ACYPI009596-RB
ACYPI009608-RA*	ACYPI009608-RA	ACYPI009608-RB
ACYPI010131-RA*	ACYPI010131-RA	ACYPI56661-RA_0	ACYPI28548-RA	ACYPI31830-RA	ACYPI32051-RA	ACYPI32227-RA	ACYPI34491-RA	ACYPI47413-RA	ACYPI48239-RA	ACYPI49731-RA	ACYPI51131-RA	ACYPI51669-RA	ACYPI51830-RA
ACYPI20002-RA*	ACYPI20002-RA	ACYPI22421-RA	ACYPI42734-RA
ACYPI20003-RA*	ACYPI20003-RA	ACYPI35530-RA	ACYPI23034-RA	ACYPI25128-RA	ACYPI30073-RA	ACYPI31695-RA	ACYPI34289-RA	ACYPI37932-RA	ACYPI40045-RA	ACYPI41383-RA	ACYPI42216-RA	ACYPI42334-RA	ACYPI47639-RA	ACYPI50318-RA	ACYPI52335-RA	ACYPI54540-RA	ACYPI55173-RA
ACYPI20286-RA*	ACYPI20286-RA	ACYPI22621-RA
ACYPI20401-RA*	ACYPI20401-RA	ACYPI35534-RA	ACYPI22807-RA	ACYPI26845-RA	ACYPI29345-RA	ACYPI31389-RA	ACYPI32116-RA	ACYPI34730-RA	ACYPI42852-RA	ACYPI55024-RA	ACYPI55740-RA	ACYPI56349-RA	ACYPI56595-RA
ACYPI20528-RA*	ACYPI20528-RA	ACYPI21026-RA
ACYPI21185-RA*	ACYPI21185-RA	ACYPI30122-RA
ACYPI21264-RA*	ACYPI21264-RA	ACYPI21265-RA	ACYPI53305-RA
ACYPI21581-RA*	ACYPI21581-RA	ACYPI28244-RA
ACYPI21823-RA*	ACYPI21823-RA	ACYPI30077-RA
ACYPI21928-RA*	ACYPI21928-RA	ACYPI27840-RA	ACYPI30011-RA	ACYPI31029-RA	ACYPI37881-RA
ACYPI21937-RA*	ACYPI21937-RA	ACYPI27575-RA
ACYPI22011-RA*	ACYPI22011-RA	ACYPI40217-RA	ACYPI45435-RA
ACYPI22923-RA*	ACYPI22923-RA	ACYPI26594-RA
ACYPI23035-RA*	ACYPI23035-RA	ACYPI35041-RA
ACYPI23116-RA*	ACYPI23116-RA	ACYPI30016-RA
ACYPI23206-RA*	ACYPI23206-RA	ACYPI54911-RA
ACYPI23578-RA*	ACYPI23578-RA	ACYPI38855-RA	ACYPI28653-RA	ACYPI38226-RA	ACYPI38502-RA
ACYPI23605-RA*	ACYPI23605-RA	ACYPI25415-RA
ACYPI23660-RA*	ACYPI23660-RA	ACYPI37377-RA
ACYPI23745-RA*	ACYPI23745-RA	ACYPI25129-RA	ACYPI27040-RA	ACYPI30636-RA	ACYPI31942-RA	ACYPI40110-RA	ACYPI43287-RA	ACYPI51192-RA	ACYPI53846-RA	ACYPI54570-RA
ACYPI23912-RA*	ACYPI23912-RA	ACYPI26372-RA
ACYPI24165-RA*	ACYPI24165-RA	ACYPI27957-RA
ACYPI24722-RA*	ACYPI24722-RA	ACYPI41579-RA	ACYPI31624-RA	ACYPI32220-RA	ACYPI33306-RA	ACYPI35087-RA	ACYPI43361-RA	ACYPI46959-RA	ACYPI49423-RA	ACYPI52709-RA	ACYPI54546-RA
ACYPI25040-RA*	ACYPI25040-RA	ACYPI31305-RA
ACYPI25626-RA*	ACYPI25626-RA	ACYPI29462-RA	ACYPI51309-RA
ACYPI25711-RA*	ACYPI25711-RA	ACYPI47702-RA
ACYPI26386-RA*	ACYPI26386-RA	ACYPI54522-RA
ACYPI26565-RA*	ACYPI26565-RA	ACYPI33643-RA	ACYPI35020-RA	ACYPI36050-RA	ACYPI43219-RA	ACYPI44811-RA	ACYPI49634-RA	ACYPI52603-RA	ACYPI56486-RA
ACYPI27014-RA*	ACYPI27014-RA	ACYPI27584-RA	ACYPI36493-RA
ACYPI28126-RA*	ACYPI28126-RA	ACYPI35292-RA
ACYPI28475-RA*	ACYPI28475-RA	ACYPI52886-RA
ACYPI28492-RA*	ACYPI28492-RA	ACYPI38349-RA
ACYPI28611-RA*	ACYPI28611-RA	ACYPI50421-RA	ACYPI54876-RA
ACYPI28640-RA*	ACYPI28640-RA	ACYPI45742-RA
ACYPI29043-RA*	ACYPI29043-RA	ACYPI30491-RA
ACYPI29443-RA*	ACYPI29443-RA	ACYPI50338-RA	ACYPI56024-RA
ACYPI30431-RA*	ACYPI30431-RA	ACYPI42396-RA
ACYPI31028-RA*	ACYPI31028-RA	ACYPI40230-RA	ACYPI47272-RA
ACYPI31655-RA*	ACYPI31655-RA	ACYPI44262-RA
ACYPI32171-RA*	ACYPI32171-RA	ACYPI35377-RA
ACYPI32602-RA*	ACYPI32602-RA	ACYPI50001-RA	ACYPI47880-RA	ACYPI53440-RA	ACYPI55484-RA
ACYPI32707-RA*	ACYPI32707-RA	ACYPI34596-RA
ACYPI32924-RA*	ACYPI32924-RA	ACYPI49367-RA	ACYPI53691-RA
ACYPI34125-RA*	ACYPI34125-RA	ACYPI35120-RA
ACYPI34961-RA*	ACYPI34961-RA	ACYPI43998-RA
ACYPI35510-RA*	ACYPI35510-RA	ACYPI41831-RA	ACYPI54484-RA
ACYPI35948-RA*	ACYPI35948-RA	ACYPI45267-RA
ACYPI37549-RA*	ACYPI37549-RA	ACYPI53553-RA	ACYPI45996-RA	ACYPI50851-RA
ACYPI38518-RA*	ACYPI38518-RA	ACYPI42961-RA
ACYPI38527-RA*	ACYPI38527-RA	ACYPI51325-RA
ACYPI39374-RA*	ACYPI39374-RA	ACYPI42016-RA
ACYPI39410-RA*	ACYPI39410-RA	ACYPI45199-RA
ACYPI39757-RA*	ACYPI39757-RA	ACYPI43835-RA
ACYPI40323-RA*	ACYPI40323-RA	ACYPI50384-RA	ACYPI51817-RA	ACYPI55899-RA
ACYPI40330-RA*	ACYPI40330-RA	ACYPI45838-RA
ACYPI41823-RA*	ACYPI41823-RA	ACYPI52238-RA
ACYPI42478-RA*	ACYPI42478-RA	ACYPI55999-RA
ACYPI42655-RA*	ACYPI42655-RA	ACYPI55696-RA
ACYPI43149-RA*	ACYPI43149-RA	ACYPI53905-RA
ACYPI43831-RA*	ACYPI43831-RA	ACYPI44480-RA
ACYPI44212-RA*	ACYPI44212-RA	ACYPI48784-RA
ACYPI45668-RA*	ACYPI45668-RA	ACYPI45669-RA
ACYPI49437-RA*	ACYPI49437-RA	ACYPI49438-RA
ACYPI53208-RA*	ACYPI53208-RA	ACYPI55901-RA
ACYPI56736-RA*	ACYPI56736-RA	ACYPI56738-RA
