# Supplementary material for: Tyrosine pathway regulation is host-mediated in the pea aphid symbiosis during late embryonic and early larval development
Source: BMC Genomics. 2013 Apr 10;14:235. doi: 10.1186/1471-2164-14-235 (PMC3660198; doi:10.1186/1471-2164-14-235)
Supplement: Additional file 3: Table S3 — List of developmental genes differentially expressed in the three comparisons. A summary of all developmental genes showing significant differential expression for the three pair-wise comparisons A) EE vs. IE, B) IE vs. LE and C) LE vs. L1. D) Developmental genes showing significant expression changes and belonging to specific functional classes (homeobox-containing genes and major components of signalling pathways): in red, increasing expression during development and, in blue, decreasing expression during development. [file 1471-2164-14-235-S3.xls]

## Sheet: A) EE-IE comparison
Sheet A) Developmental genes significantly variant in the EE-IE comparison
mRNA ID	Log2 FC Diff.	Symbol	Description	RefSeq ID	fly_ortholog
Genes increasing of expression in the EE-IE comparison
ACYPI009996-RA	2.36	frc2	fringe connection 2	XP_001946251.1	frc;CG3874;FBgn0042641
ACYPI001533-RA	2.00	PKCd	Protein Kinase C delta	XP_001945932.1
ACYPI001990-RA	1.86	spz6	spatzle 6	XP_001944046.1	spz6;CG9196;FBgn0035056
ACYPI000969-RA	1.84	Tm2	Tropomyosin 2	XP_001947820.1	Tm2;CG4843;FBgn0004117
ACYPI008454-RA	1.64	pip	pipe	XP_001950548.1	pip;CG9614;FBgn0003089
ACYPI008092-RA	1.62	Hr4	Hr4, NR6A2	XP_001945726.1	Hr4;CG16902;FBgn0023546
ACYPI005682-RA	1.62	Exex	Extra extra	XP_001949396.1	exex;CG8254;FBgn0041156
ACYPI23897-RA	1.60	wun2	wunen 2		wun;CG8804;FBgn0016078
ACYPI45604-RA	1.37	Pph13	Pph13		Pph13;CG2819;FBgn0023489
ACYPI008074-RA	1.27	FGF1	fibroblast growth factor 1	XP_001945354.1
ACYPI49127-RA	1.20	Myo2	myostatin 2		myoglianin;CG1838;FBgn0026199
ACYPI33281-RA	1.16	Krn	Keren		Krn;CG32179;FBgn0052179
ACYPI009492-RA	1.16	ndl	nudel	XP_001949959.1	ndl;CG10129;FBgn0002926
ACYPI010036-RA	1.14	NfI	Nuclear factor I homolog	XP_001947078.1	NfI;CG2380;FBgn0042696
Genes decreasing of expression in the EE-IE comparison
ACYPI43755-RA	-2.42	ind	intermediate neuroblasts defective		ind;CG11551;FBgn0025776
ACYPI37791-RA	-2.28	ftz	ftz		ftz;CG2047;FBgn0001077
ACYPI007337-RA	-1.93	Lmxb	Lmxb	XP_001946565.1
ACYPI53591-RA	-1.90	Tin	Tinman		tin;CG7895;FBgn0004110
ACYPI001215-RA	-1.68	run	runt	XP_001950158.1	run;CG1849;FBgn0003300
ACYPI009127-RA	-1.64	Dpp3	decapentaplegic 3	XP_001944147.1	dpp;CG9885;FBgn0000490
ACYPI010017-RA	-1.53	bib	big brain	XP_001948407.1	bib;CG4722;FBgn0000180
ACYPI29702-RA	-1.51	Otp	Otp		otp;CG10036;FBgn0015524
ACYPI003536-RA	-1.41	Gsc	Goosecoid	XP_001943352.1	Gsc;CG2851;FBgn0010323
ACYPI009598-RA	-1.40	Dpp2	decapentaplegic 2	XP_001946010.1	dpp;CG9885;FBgn0000490
ACYPI28321-RA	-1.38	Msxlx	Msxlx		CG15696;CG15696;FBgn0038833
ACYPI001448-RA	-1.20	twi	twist	XP_001946602.1	twi;CG2956;FBgn0003900
ACYPI006800-RA	-1.16	Lmxa	Lmxa	XP_001946328.1
ACYPI48102-RA	-1.02	Hr83	Hr83, NR2E5		Hr83;CG10296;FBgn0037436
ACYPI006704-RA	-1.02	vas3	vasa 3, Apvasa3	XP_001946134.1	vas;CG3506;FBgn0003970
ACYPI008450-RA	-1.02	Med2	Medea 2, SMAD4	XP_001946723.1	Med;CG1775;FBgn0011655

## Sheet: B) IE-LE comparison
Sheeet B) Developmental genes significantly variant in the IE-LE comparison
mRNA ID	Log2 FC Diff.	Symbol	Description	RefSeq ID	fly_ortholog
Genes increasing of expression in the IE-LE comparison
ACYPI002943-RA	3.36	Idax	Inhibition of Dvl/Axin Complex	XP_001947495.1
ACYPI40957-RA	2.67	Dome4	domeless 4		dome;CG14226;FBgn0043903
ACYPI000135-RA	2.53	kek4	kekkon 4	XP_001945533.1	kek4;CG9431;FBgn0032484
ACYPI000849-RA	2.27	blimp1	blimp1	XP_001952492.1	Blimp-1;CG5249;FBgn0035625
ACYPI000177-RA	2.08	Tl	Tall	XP_001942733.1	Tl;CG5490;FBgn0003717
ACYPI21996-RA	1.35	Dome3	domeless 3		dome;CG14226;FBgn0043903
ACYPI55738-RA	1.18	spz3	spatzle 3		spz3;CG7104;FBgn0031959
ACYPI003334-RA	1.16	Rho5	Rhomoboid 5	XP_001950020.1	rho-5;CG33304;FBgn0041723
Genes decreasing of expression in the IE-LE comparison
ACYPI004907-RA	-2.27	Gsb	gooseberry; paired box protein 3/7	XP_001942974.1	gsb;CG3388;FBgn0001148
ACYPI49096-RA	-2.10	Knrl-1	knirps-like 1		knrl;CG4761;FBgn0001323
ACYPI001196-RA	-2.05	fd96C	forkhead 96C	XP_001947141.1	fd96Cb;CG11922;FBgn0004898
ACYPI009481-RA	-2.04	Wnt7	Wnt7	XP_001948541.1
ACYPI003251-RA	-2.04	wg	wingless, Wnt1	XP_001945295.1	wg;CG4889;FBgn0004009
ACYPI000498-RA	-1.94	Unc4	Unc4	XP_001947663.1
ACYPI009737-RA	-1.94	HLHgamma2	E(spl) region transcript mgamma 2	XP_001949114.1	HLHmgamma;CG8333;FBgn0002735
ACYPI000143-RA	-1.86	Omb	Optomotor-blind	XP_001945683.1	bi;CG3578;FBgn0000179
ACYPI002099-RA	-1.85	fng	fringe	XP_001949658.1	fng;CG10580;FBgn0011591
ACYPI001856-RA	-1.79	Ubx	ultrabithorax	XP_001944459.1	Ubx;CG10388;FBgn0003944
ACYPI003414-RA	-1.76	spz2	spatzle 2	XP_001948459.1	spz2;CG32242;FBgn0260984
ACYPI002307-RA	-1.74	E78	E78, NR1E1	XP_001952732.1	Eip78C;CG18023;FBgn0004865
ACYPI006661-RA	-1.70	Ems	empty spiracles	XP_001948495.1	ems;CG2988;FBgn0000576
ACYPI47548-RA	-1.70	brk	brinker		brk;CG9653;FBgn0024250
ACYPI003064-RA	-1.69	ovo	ovo	XP_001949580.1	ovo;CG6824;FBgn0003028
ACYPI006811-RA	-1.67	spz4	spatzle 4	XP_001949372.1	spz4;CG14928;FBgn0032362
ACYPI009852-RA	-1.67	mirr	mirror	XP_001952319.1	mirr;CG10601;FBgn0014343
ACYPI008452-RA	-1.62	dac	dachshund	XP_001945046.1	dac;CG4952;FBgn0005677
ACYPI45156-RA	-1.59	ci	cubitus interruptus		ci;CG2125;FBgn0004859
ACYPI004037-RA	-1.57	heph	hephaestus	XP_001947870.1	heph;CG31000;FBgn0011224
ACYPI29702-RA	-1.54	Otp	Otp		otp;CG10036;FBgn0015524
ACYPI001981-RA	-1.53	Dl	Delta	XP_001943895.1	Dl;CG3619;FBgn0000463
ACYPI006466-RA	-1.52	Ara	Araucan	XP_001946080.1	ara;CG10571;FBgn0015904
ACYPI005498-RA	-1.52	dally	Division abnormally delayed	XP_001945472.1	dally;CG4974;FBgn0011577
ACYPI000502-RA	-1.51	ap1	apterous 1; LIM homeobox protein 2/9	XP_001946004.1	ap;CG8376;FBgn0000099
ACYPI002874-RA	-1.49	En	homeobox protein engrailed	XP_001949185.1	en;CG9015;FBgn0000577
ACYPI000398-RA	-1.47	Lim1	Lim1	XP_001945631.1	Lim1;CG11354;FBgn0026411
ACYPI000844-RA	-1.46	sca	scabrous	XP_001944698.1	sca;CG17579;FBgn0003326
ACYPI002171-RA	-1.43	Tup	Tailup	XP_001944557.1	tup;CG10619;FBgn0003896
ACYPI004268-RA	-1.42	argos1	argos 1	XP_001948865.1	argos;CG4531;FBgn0004569
ACYPI005150-RA	-1.38	N	Notch	XP_001948396.1	N;CG3936;FBgn0004647
ACYPI003909-RA	-1.38	Hr38	Hr38, NR4A1	XP_001944711.1	Hr38;CG1864;FBgn0014859
ACYPI000963-RA	-1.36	Rx	Rx	XP_001944012.1	Rx;CG10052;FBgn0020617
ACYPI001225-RA	-1.35	Su(H)-1	suppressor of hairless 1	XP_001942541.1	Su(H);CG3497;FBgn0004837
ACYPI34460-RA	-1.33	vg	vestigial		vg;CG3830;FBgn0003975
ACYPI009360-RA	-1.33	tll	tailless	XP_001945915.1	tll;CG1378;FBgn0003720
ACYPI003637-RA	-1.33	Ser	Serrate	XP_001952607.1	Ser;CG6127;FBgn0004197
ACYPI28184-RA	-1.30	FGF8-like	FGF8-like		ths;CG12443;FBgn0033652
ACYPI001215-RA	-1.30	run	runt	XP_001950158.1	run;CG1849;FBgn0003300
ACYPI20476-RA	-1.29	Myo1	myostatin 1		myoglianin;CG1838;FBgn0026199
ACYPI28321-RA	-1.24	Msxlx	Msxlx		CG15696;CG15696;FBgn0038833
ACYPI002157-RA	-1.22	dx	deltex	XP_001952875.1	dx;CG3929;FBgn0000524
ACYPI003976-RA	-1.20	fz2	frizzled 2	XP_001948260.1	fz2;CG9739;FBgn0016797
ACYPI008285-RA	-1.19	nct	nicastrin	XP_001942851.1	nct;CG7012;FBgn0039234
ACYPI001990-RA	-1.19	spz6	spatzle 6	XP_001944046.1	spz6;CG9196;FBgn0035056
ACYPI009061-RA	-1.18	EGFR	epidermal growth factor receptor	XP_001947927.1	Egfr;CG10079;FBgn0003731
ACYPI008789-RA	-1.15	dally3	dally-like 3	XP_001948900.1	dally;CG4974;FBgn0011577
ACYPI002376-RA	-1.13	disp	dispatched	XP_001945526.1	disp;CG2019;FBgn0029088
ACYPI009409-RA	-1.09	Hnf4	Hnf4, NR2A4	XP_001946928.1	Hnf4;CG9310;FBgn0004914
ACYPI000749-RA	-1.08	Gbb	glass bottom boat	XP_001947957.1	gbb;CG5562;FBgn0024234
ACYPI009075-RA	-1.06	Exd	Extradenticle	XP_001948220.1	exd;CG8933;FBgn0000611
ACYPI001204-RA	-1.06	WntA	WntA	XP_001947400.1
ACYPI003531-RA	-1.05	Wnt5	Wnt5	XP_001949667.1	Wnt5;CG6407;FBgn0010194
ACYPI009025-RA	-1.03	l(2)gl	lethal (2) giant discs 1	XP_001948718.1	l(2)gl;CG2671;FBgn0002121
ACYPI27691-RA	-1.03	Pdm3	Pdm3		pdm3;CG11641;FBgn0033288
ACYPI009753-RA	-1.01	Prop	Prop	XP_001950483.1	CG32532;CG32532;FBgn0052532
ACYPI002484-RA	-1.01	hyx	Hyrax, Parafibromin, CDC73	XP_001951247.1	hyx;CG11990;FBgn0037657
ACYPI010124-RA	-1.01	Mad2	Mothers against dpp 2, SMAD	XP_001947103.1	Mad;CG12399;FBgn0011648
ACYPI43755-RA	-1.00	ind	intermediate neuroblasts defective		ind;CG11551;FBgn0025776

## Sheet: C) LE-L1 comparison
Sheet C) Developmental genes significantly variant in the LE-L1 comparison
mRNA ID	Log2 FC Diff.	Symbol	Description	RefSeq ID	fly_ortholog
Genes increasing of expression in the LE-L1 comparison
ACYPI007244-RA	3.14	snk	protease snake	XP_001944315.1	snk;CG7996;FBgn0003450
ACYPI001856-RA	2.22	Ubx	ultrabithorax	XP_001944459.1	Ubx;CG10388;FBgn0003944
ACYPI001400-RA	2.15	so	sine oculis	XP_001948115.1	so;CG11121;FBgn0003460
ACYPI002307-RA	1.85	E78	E78, NR1E1	XP_001952732.1	Eip78C;CG18023;FBgn0004865
ACYPI49127-RA	1.80	Myo2	myostatin 2		myoglianin;CG1838;FBgn0026199
ACYPI008722-RA	1.75	Hth	homothorax	XP_001951115.1	hth;CG17117;FBgn0001235
ACYPI006525-RA	1.60	Hh	hedgehog	XP_001943707.1	hh;CG4637;FBgn0004644
ACYPI008452-RA	1.60	dac	dachshund	XP_001945046.1	dac;CG4952;FBgn0005677
ACYPI008273-RA	1.53	Hs3st-B	Heparan sulfate 3-O sulfotransferase-B	XP_001942528.1	Hs3st-B;CG7890;FBgn0031005
ACYPI45156-RA	1.49	ci	cubitus interruptus		ci;CG2125;FBgn0004859
ACYPI009481-RA	1.47	Wnt7	Wnt7	XP_001948541.1
ACYPI49096-RA	1.46	Knrl-1	knirps-like 1		knrl;CG4761;FBgn0001323
ACYPI009737-RA	1.40	HLHgamma2	E(spl) region transcript mgamma 2	XP_001949114.1	HLHmgamma;CG8333;FBgn0002735
ACYPI003123-RA	1.28	Tslr	torso-like related	XP_001944406.1	tsl;CG6705;FBgn0003867
ACYPI003909-RA	1.25	Hr38	Hr38, NR4A1	XP_001944711.1	Hr38;CG1864;FBgn0014859
ACYPI000177-RA	1.18	Tl	Tall	XP_001942733.1	Tl;CG5490;FBgn0003717
ACYPI008789-RA	1.11	dally3	dally-like 3	XP_001948900.1	dally;CG4974;FBgn0011577
ACYPI008356-RA	1.08	axin	axin	XP_001946090.1	Axn;CG7926;FBgn0026597
Genes decreasing of expression in the LE-L1 comparison
ACYPI002943-RA	-4.12	Idax	Inhibition of Dvl/Axin Complex	XP_001947495.1
ACYPI000849-RA	-3.26	blimp1	blimp1	XP_001952492.1	Blimp-1;CG5249;FBgn0035625
ACYPI001392-RA	-2.16	gus	gustavus	XP_001951784.1	gus;CG2944;FBgn0026238
ACYPI008092-RA	-2.05	Hr4	Hr4, NR6A2	XP_001945726.1	Hr4;CG16902;FBgn0023546
ACYPI007352-RA	-1.91	Me31B	Me31B	XP_001949823.1	me31B;CG4916;FBgn0004419
ACYPI24156-RA	-1.70	pnt	ETS-like protein pointed		pnt;CG17077;FBgn0003118
ACYPI000629-RA	-1.68	CycE	Cyclin E	XP_001945139.1	CycE;CG3938;FBgn0010382
ACYPI006797-RA	-1.61	bun	bunched	XP_001947979.1	bun;CG5461;FBgn0010460
ACYPI006937-RA	-1.60	lz	lozenge	XP_001947715.1	lz;CG1689;FBgn0002576
ACYPI009165-RA	-1.58	spz-like	spatzle-like	XP_001946813.1
ACYPI009492-RA	-1.53	ndl	nudel	XP_001949959.1	ndl;CG10129;FBgn0002926
ACYPI005934-RA	-1.43	USP	Ultraspiracle, NR2B4	XP_001947090.1	usp;CG4380;FBgn0003964
ACYPI005673-RA	-1.42	BicD	Bicaudal D	XP_001944232.1	BicD;CG6605;FBgn0000183
ACYPI009996-RA	-1.40	frc2	fringe connection 2	XP_001946251.1	frc;CG3874;FBgn0042641
ACYPI007240-RA	-1.34	sim	single-minded	XP_001944204.1	sim;CG7771;FBgn0004666
ACYPI21996-RA	-1.31	Dome3	domeless 3		dome;CG14226;FBgn0043903
ACYPI002776-RA	-1.30	Star	Star	XP_001947802.1	S;CG4385;FBgn0003310
ACYPI55738-RA	-1.28	spz3	spatzle 3		spz3;CG7104;FBgn0031959
ACYPI001026-RA	-1.26	Scro	Scarecrow	XP_001948777.1
ACYPI004234-RA	-1.26	Hr78	Hr78, NR2D1	XP_001948311.1	Hr78;CG7199;FBgn0015239
ACYPI001067-RA	-1.23	gcm	glial cell missing	XP_001949400.1	gcm;CG12245;FBgn0014179
ACYPI001858-RA	-1.12	spz1-2	spatzle 1-2	XP_001947966.1	spz;CG6134;FBgn0003495
ACYPI007895-RA	-1.11	fd59A	forkhead 59A	XP_001945080.1	fd59A;CG3668;FBgn0004896
ACYPI005642-RA	-1.10	STAT2	Signal-transducer and activator of transcription 2	XP_001943658.1	Stat92E;CG4257;FBgn0016917
ACYPI004842-RA	-1.09	FGFR2	FGFR2	XP_001943340.1
ACYPI009428-RA	-1.01	RAP2	RAS Associated Protein 2	XP_001952010.1	R;CG1956;FBgn0004636

## Sheet: D) Developmental classes
Sheet D) Developmental genes showing significant expression changes: class analysis
Classification of significantly variant homeobox-containing genes
Class	Symbol	mRNA ID	EE-IE	IE-LE	LE-L1
ANT	Tin	ACYPI53591-RA	
	Scro	ACYPI001026-RA			
	En	ACYPI002874-RA		
	ftz	ACYPI37791-RA	
	Exex	ACYPI005682-RA	
	ind	ACYPI43755-RA		
	Ubx	ACYPI001856-RA			
	Ems	ACYPI006661-RA		
	Msxlx	ACYPI28321-RA		
PRD	Pph13	ACYPI45604-RA	
	Rx	ACYPI000963-RA		
	Unc4	ACYPI000498-RA		
	Gsc	ACYPI003536-RA	
	Prop	ACYPI009753-RA		
	Gsb	ACYPI004907-RA		
	Otx	ACYPI29702-RA		
LIM	ap1	ACYPI000502-RA		
	Lim1	ACYPI000398-RA		
	Lmxa	ACYPI006800-RA	
	Lmxb	ACYPI007337-RA	
	Tup	ACYPI002171-RA		
POU	Pdm3	ACYPI27691-RA		
SIX	so	ACYPI001400-RA			
TALE	Exd	ACYPI009075-RA		
	Hth	ACYPI008722-RA			
	mirr	ACYPI009852-RA		
	Ara	ACYPI006466-RA		
Classification of significantly variant genes of the major components of signalling pathway
Signalling Pathway	Symbol	mRNA ID	EE-IE	IE-LE	LE-L1
TGF-beta	Dpp2	ACYPI009598-RA	î
	Dpp3	ACYPI009127-RA	î
	Gbb	ACYPI000749-RA		î
	Myo2	ACYPI20476-RA		î
	Mad2	ACYPI010124-RA	î	î
WNT	wg/Wnt1	ACYPI003251-RA		î
	Wnt5	ACYPI003531-RA		î
	Wnt7	ACYPI009481-RA		î	ì
	WntA	ACYPI001204-RA		î
	fz2	ACYPI003976-RA		î
	axin	ACYPI008356-RA			ì
Notch	Dl	ACYPI001981-RA		î
	Ser	ACYPI003637-RA		î
	N	ACYPI005150-RA		î
	Su(H)-1	ACYPI001225-RA		î
EGF	Krn	ACYPI33281-RA	ì
	EGFR	ACYPI009061-RA		î
	Rho5	ACYPI003334-RA		ì
	Star	ACYPI002776-RA			î
	argos1	ACYPI004268-RA		î
	kek 4	ACYPI000135-RA		ì
	pnt	ACYPI24156-RA			î
FGF	FGF1	ACYPI008074-RA	ì
	FGF8-like	ACYPI28184-RA		î
	FGFR2	ACYPI004842-RA			î
JAK / STAT	Dome3	ACYPI21996-RA		ì	î
	Dome4	ACYPI40957-RA		ì
	STAT2	ACYPI005642-RA			î
Hh	Hh	ACYPI006525-RA			ì
	ci	ACYPI45156-RA		î	ì
Nuclear recerptor	USP	ACYPI005934-RA			î
	tll	ACYPI009360-RA		î
Classification of the signigicant genes implicated in the major components of development
Class	Symbol	mRNA ID	EE-IE	IE-LE	LE-L1
1. Axis formation: 1.1 Terminal patterning	Tslr	ACYPI003123-RA			
2. Segmentation: 2.1 Gap genes	Knrl-1	ACYPI49096-RA			
	tll	ACYPI009360-RA		
	Ems	ACYPI006661-RA		
2. Segmentation: 2.2 Pair-rule genes	run	ACYPI001215-RA		
	ftz	ACYPI37791-RA	
2. Segmentation: 2.3. Segment polarity genes	En	ACYPI002874-RA		
	wg	ACYPI003251-RA		
	ci	ACYPI45156-RA			
	Hh	ACYPI006525-RA			
	Gsb	ACYPI004907-RA		
3. Hox genes	ftz	ACYPI37791-RA	
	Ubx	ACYPI001856-RA			
4. Germline specification	vas3	ACYPI006704-RA	
5. Neurogenesis	N	ACYPI005150-RA		
	Dl	ACYPI001981-RA		
6. Eye development	so	ACYPI001400-RA			
	lz	ACYPI006937-RA			
