# Supplementary material for: Tyrosine pathway regulation is host-mediated in the pea aphid symbiosis during late embryonic and early larval development
Source: BMC Genomics. 2013 Apr 10;14:235. doi: 10.1186/1471-2164-14-235 (PMC3660198; doi:10.1186/1471-2164-14-235)
Supplement: Additional file 4: Table S4 — List of functional classes enriched in significant variant genes for the three comparisons. Result of GOSSIP ([73]; http://gossip.gene-groups.net) analysis performed using Blast2GO ([72]; http://www.blast2go.com/) on the gene showing significant differential expression for the three pair-wise comparisons A) EE vs. IE, B) IE vs. LE and C) LE vs. L1. [file 1471-2164-14-235-S4.xls]

## Sheet: A) EE-IE comparison
Sheet A) GO classes enriched in significantly variant genes in the EE-IE comparison
GO class	Name	FDR	FWER	p-Value	Annotated		Not annotated		TestSeqs
					Test	Ref	Test	Ref
GO:0022891	substrate-specific transmembrane transporter activity	1.22135E-8	3.76466E-8	0.0	76	468	604	10355	ACYPI000002-RA,ACYPI000359-RA,ACYPI000537-RA,ACYPI000584-RA,ACYPI000755-RA,ACYPI001436-RA,ACYPI001926-RA,ACYPI002020-RA,ACYPI002224-RA,ACYPI002337-RA,ACYPI002512-RA,ACYPI002633-RA,ACYPI002659-RA,ACYPI002830-RA,ACYPI002892-RA,ACYPI002898-RA,ACYPI003046-RA,ACYPI003240-RA,ACYPI003523-RA,ACYPI003533-RA,ACYPI003935-RA,ACYPI004162-RA,ACYPI004213-RA,ACYPI004302-RA,ACYPI004320-RA,ACYPI004450-RA,ACYPI0045…
GO:0015849	organic acid transport	1.22135E-8	3.76466E-8	0.0	43	144	637	10679	ACYPI000002-RA,ACYPI000537-RA,ACYPI000584-RA,ACYPI000733-RA,ACYPI000779-RA,ACYPI001166-RA,ACYPI001436-RA,ACYPI001533-RA,ACYPI001772-RA,ACYPI002020-RA,ACYPI002337-RA,ACYPI002633-RA,ACYPI002659-RA,ACYPI002892-RA,ACYPI003046-RA,ACYPI003240-RA,ACYPI003310-RA,ACYPI003523-RA,ACYPI003533-RA,ACYPI004099-RA,ACYPI004320-RA,ACYPI004721-RA,ACYPI004985-RA,ACYPI005156-RA,ACYPI005252-RA,ACYPI005472-RA,ACYPI0056…
GO:0006865	amino acid transport	1.22135E-8	3.76466E-8	0.0	31	88	649	10735	ACYPI000002-RA,ACYPI000537-RA,ACYPI000584-RA,ACYPI000779-RA,ACYPI001436-RA,ACYPI001533-RA,ACYPI001772-RA,ACYPI002020-RA,ACYPI002633-RA,ACYPI002659-RA,ACYPI002892-RA,ACYPI003240-RA,ACYPI003310-RA,ACYPI003523-RA,ACYPI003533-RA,ACYPI004099-RA,ACYPI004320-RA,ACYPI004721-RA,ACYPI005156-RA,ACYPI005472-RA,ACYPI005720-RA,ACYPI006011-RA,ACYPI006356-RA,ACYPI007122-RA,ACYPI007467-RA,ACYPI007753-RA,ACYPI0088…
GO:0016020	membrane	1.22135E-8	3.76466E-8	0.0	217	2070	463	8753	ACYPI000001-RA,ACYPI000002-RA,ACYPI000113-RA,ACYPI000159-RA,ACYPI000289-RA,ACYPI000359-RA,ACYPI000394-RA,ACYPI000458-RA,ACYPI000484-RA,ACYPI000526-RA,ACYPI000527-RA,ACYPI000535-RA,ACYPI000537-RA,ACYPI000584-RA,ACYPI000615-RA,ACYPI000635-RA,ACYPI000653-RA,ACYPI000669-RA,ACYPI000699-RA,ACYPI000733-RA,ACYPI000755-RA,ACYPI000779-RA,ACYPI000871-RA,ACYPI000925-RA,ACYPI001001-RA,ACYPI001009-RA,ACYPI0010…
GO:0046942	carboxylic acid transport	1.22135E-8	3.76466E-8	0.0	43	142	637	10681	ACYPI000002-RA,ACYPI000537-RA,ACYPI000584-RA,ACYPI000733-RA,ACYPI000779-RA,ACYPI001166-RA,ACYPI001436-RA,ACYPI001533-RA,ACYPI001772-RA,ACYPI002020-RA,ACYPI002337-RA,ACYPI002633-RA,ACYPI002659-RA,ACYPI002892-RA,ACYPI003046-RA,ACYPI003240-RA,ACYPI003310-RA,ACYPI003523-RA,ACYPI003533-RA,ACYPI004099-RA,ACYPI004320-RA,ACYPI004721-RA,ACYPI004985-RA,ACYPI005156-RA,ACYPI005252-RA,ACYPI005472-RA,ACYPI0056…
GO:0044425	membrane part	1.22135E-8	3.76466E-8	0.0	216	1939	464	8884	ACYPI000001-RA,ACYPI000002-RA,ACYPI000289-RA,ACYPI000359-RA,ACYPI000526-RA,ACYPI000535-RA,ACYPI000537-RA,ACYPI000584-RA,ACYPI000635-RA,ACYPI000653-RA,ACYPI000733-RA,ACYPI000925-RA,ACYPI001001-RA,ACYPI001009-RA,ACYPI001092-RA,ACYPI001226-RA,ACYPI001436-RA,ACYPI001516-RA,ACYPI001533-RA,ACYPI001546-RA,ACYPI001572-RA,ACYPI001590-RA,ACYPI001710-RA,ACYPI001709-RA,ACYPI001814-RA,ACYPI001816-RA,ACYPI0019…
GO:0016021	integral to membrane	1.22135E-8	3.76466E-8	0.0	114	787	566	10036	ACYPI000002-RA,ACYPI000289-RA,ACYPI000359-RA,ACYPI000535-RA,ACYPI000537-RA,ACYPI000584-RA,ACYPI000635-RA,ACYPI000653-RA,ACYPI001009-RA,ACYPI001226-RA,ACYPI001436-RA,ACYPI001516-RA,ACYPI001709-RA,ACYPI001926-RA,ACYPI002020-RA,ACYPI002337-RA,ACYPI002340-RA,ACYPI002498-RA,ACYPI002512-RA,ACYPI002528-RA,ACYPI002540-RA,ACYPI002544-RA,ACYPI002633-RA,ACYPI002659-RA,ACYPI002830-RA,ACYPI002892-RA,ACYPI0028…
GO:0005215	transporter activity	1.22135E-8	3.78773E-8	1.58345E-12	105	728	575	10095	ACYPI000002-RA,ACYPI000359-RA,ACYPI000537-RA,ACYPI000584-RA,ACYPI000635-RA,ACYPI000653-RA,ACYPI000755-RA,ACYPI001243-RA,ACYPI001433-RA,ACYPI001436-RA,ACYPI001709-RA,ACYPI001926-RA,ACYPI002020-RA,ACYPI002224-RA,ACYPI002337-RA,ACYPI002352-RA,ACYPI002512-RA,ACYPI002540-RA,ACYPI002633-RA,ACYPI002659-RA,ACYPI002753-RA,ACYPI002830-RA,ACYPI002892-RA,ACYPI002898-RA,ACYPI003046-RA,ACYPI003240-RA,ACYPI0035…
GO:0022857	transmembrane transporter activity	1.22135E-8	3.79934E-8	2.3686E-12	85	546	595	10277	ACYPI000002-RA,ACYPI000359-RA,ACYPI000537-RA,ACYPI000584-RA,ACYPI000755-RA,ACYPI001436-RA,ACYPI001709-RA,ACYPI001926-RA,ACYPI002020-RA,ACYPI002224-RA,ACYPI002337-RA,ACYPI002512-RA,ACYPI002633-RA,ACYPI002659-RA,ACYPI002830-RA,ACYPI002892-RA,ACYPI002898-RA,ACYPI003046-RA,ACYPI003240-RA,ACYPI003523-RA,ACYPI003533-RA,ACYPI003935-RA,ACYPI004128-RA,ACYPI004162-RA,ACYPI004213-RA,ACYPI004302-RA,ACYPI0043…
GO:0022892	substrate-specific transporter activity	1.22135E-8	3.83938E-8	4.48157E-12	84	552	596	10271	ACYPI000002-RA,ACYPI000359-RA,ACYPI000537-RA,ACYPI000584-RA,ACYPI000755-RA,ACYPI001436-RA,ACYPI001709-RA,ACYPI001926-RA,ACYPI002020-RA,ACYPI002224-RA,ACYPI002337-RA,ACYPI002352-RA,ACYPI002512-RA,ACYPI002633-RA,ACYPI002659-RA,ACYPI002830-RA,ACYPI002892-RA,ACYPI002898-RA,ACYPI003046-RA,ACYPI003240-RA,ACYPI003523-RA,ACYPI003533-RA,ACYPI003935-RA,ACYPI004162-RA,ACYPI004213-RA,ACYPI004302-RA,ACYPI0043…
GO:0008233	peptidase activity	1.22135E-8	3.9633E-8	7.04792E-12	77	380	603	10443	ACYPI000001-RA,ACYPI000008-RA,ACYPI000010-RA,ACYPI000013-RA,ACYPI000014-RA,ACYPI000015-RA,ACYPI000017-RA,ACYPI000018-RA,ACYPI000020-RA,ACYPI000021-RA,ACYPI000334-RA,ACYPI000526-RA,ACYPI000609-RA,ACYPI000733-RA,ACYPI001092-RA,ACYPI001128-RA,ACYPI001226-RA,ACYPI001236-RA,ACYPI001325-RA,ACYPI001473-RA,ACYPI001993-RA,ACYPI002003-RA,ACYPI002258-RA,ACYPI002498-RA,ACYPI002583-RA,ACYPI002872-RA,ACYPI0030…
GO:0044459	plasma membrane part	1.22135E-8	3.96938E-8	8.42004E-12	138	993	542	9830	ACYPI000001-RA,ACYPI000002-RA,ACYPI000359-RA,ACYPI000584-RA,ACYPI000635-RA,ACYPI000733-RA,ACYPI000925-RA,ACYPI001001-RA,ACYPI001009-RA,ACYPI001092-RA,ACYPI001436-RA,ACYPI001533-RA,ACYPI001546-RA,ACYPI001572-RA,ACYPI001590-RA,ACYPI001710-RA,ACYPI001816-RA,ACYPI001926-RA,ACYPI002020-RA,ACYPI002137-RA,ACYPI002298-RA,ACYPI002340-RA,ACYPI002498-RA,ACYPI002512-RA,ACYPI002528-RA,ACYPI002633-RA,ACYPI0026…
GO:0032501	multicellular organismal process	1.2401E-8	4.34036E-8	2.01814E-11	195	1872	485	8951	ACYPI000001-RA,ACYPI000010-RA,ACYPI000013-RA,ACYPI000014-RA,ACYPI000015-RA,ACYPI000027-RA,ACYPI000144-RA,ACYPI000180-RA,ACYPI000211-RA,ACYPI000270-RA,ACYPI000285-RA,ACYPI000289-RA,ACYPI000299-RA,ACYPI000332-RA,ACYPI000334-RA,ACYPI000379-RA,ACYPI000458-RA,ACYPI000475-RA,ACYPI000526-RA,ACYPI000535-RA,ACYPI000609-RA,ACYPI000615-RA,ACYPI000635-RA,ACYPI000699-RA,ACYPI000733-RA,ACYPI000772-RA,ACYPI0009…
GO:0022804	active transmembrane transporter activity	1.97311E-8	7.39917E-8	7.13396E-11	48	242	632	10581	ACYPI000002-RA,ACYPI000537-RA,ACYPI000584-RA,ACYPI001436-RA,ACYPI001709-RA,ACYPI002020-RA,ACYPI002337-RA,ACYPI002633-RA,ACYPI002659-RA,ACYPI002892-RA,ACYPI002898-RA,ACYPI003046-RA,ACYPI003240-RA,ACYPI003523-RA,ACYPI003533-RA,ACYPI004320-RA,ACYPI004595-RA,ACYPI004721-RA,ACYPI004985-RA,ACYPI005156-RA,ACYPI005252-RA,ACYPI005472-RA,ACYPI005720-RA,ACYPI006011-RA,ACYPI006072-RA,ACYPI006356-RA,ACYPI0065…
GO:0070011	peptidase activity, acting on L-amino acid peptides	2.38757E-8	9.55026E-8	1.57071E-10	52	287	628	10536	ACYPI000001-RA,ACYPI000008-RA,ACYPI000010-RA,ACYPI000013-RA,ACYPI000014-RA,ACYPI000015-RA,ACYPI000017-RA,ACYPI000018-RA,ACYPI000733-RA,ACYPI001092-RA,ACYPI001128-RA,ACYPI001226-RA,ACYPI001473-RA,ACYPI002003-RA,ACYPI002498-RA,ACYPI002583-RA,ACYPI002872-RA,ACYPI003092-RA,ACYPI003165-RA,ACYPI003175-RA,ACYPI004403-RA,ACYPI004819-RA,ACYPI005371-RA,ACYPI005602-RA,ACYPI005682-RA,ACYPI005810-RA,ACYPI0059…
GO:0015837	amine transport	2.98297E-8	1.26776E-7	2.29593E-10	33	128	647	10695	ACYPI000002-RA,ACYPI000537-RA,ACYPI000584-RA,ACYPI000779-RA,ACYPI001436-RA,ACYPI001533-RA,ACYPI001772-RA,ACYPI002020-RA,ACYPI002633-RA,ACYPI002659-RA,ACYPI002892-RA,ACYPI002898-RA,ACYPI003240-RA,ACYPI003310-RA,ACYPI003523-RA,ACYPI003533-RA,ACYPI004099-RA,ACYPI004320-RA,ACYPI004721-RA,ACYPI005156-RA,ACYPI005472-RA,ACYPI005720-RA,ACYPI006011-RA,ACYPI006356-RA,ACYPI007122-RA,ACYPI007467-RA,ACYPI0077…
GO:0005576	extracellular region	3.03075E-8	1.36384E-7	2.54448E-10	42	201	638	10622	ACYPI000211-RA,ACYPI000270-RA,ACYPI000334-RA,ACYPI000475-RA,ACYPI000609-RA,ACYPI000699-RA,ACYPI000733-RA,ACYPI000925-RA,ACYPI001226-RA,ACYPI001236-RA,ACYPI001276-RA,ACYPI001302-RA,ACYPI001367-RA,ACYPI001415-RA,ACYPI001447-RA,ACYPI001479-RA,ACYPI001546-RA,ACYPI001653-RA*,ACYPI001814-RA,ACYPI001911-RA,ACYPI001993-RA,ACYPI003056-RA,ACYPI003087-RA,ACYPI003092-RA,ACYPI003175-RA,ACYPI003807-RA,ACYPI003…
GO:0046943	carboxylic acid transmembrane transporter activity	7.83182E-8	3.72012E-7	9.45194E-10	27	92	653	10731	ACYPI000002-RA,ACYPI000537-RA,ACYPI000584-RA,ACYPI001436-RA,ACYPI002020-RA,ACYPI002337-RA,ACYPI002633-RA,ACYPI002659-RA,ACYPI003046-RA,ACYPI003240-RA,ACYPI003523-RA,ACYPI004320-RA,ACYPI005156-RA,ACYPI005252-RA,ACYPI005472-RA,ACYPI005720-RA,ACYPI006011-RA,ACYPI006072-RA,ACYPI006356-RA,ACYPI007654-RA,ACYPI008849-RA,ACYPI009293-RA,ACYPI010163-RA,ACYPI54799-RA,ACYPI38102-RA,ACYPI51811-RA,ACYPI50394-RA
GO:0005342	organic acid transmembrane transporter activity	1.11981E-7	5.59905E-7	1.17628E-9	27	93	653	10730	ACYPI000002-RA,ACYPI000537-RA,ACYPI000584-RA,ACYPI001436-RA,ACYPI002020-RA,ACYPI002337-RA,ACYPI002633-RA,ACYPI002659-RA,ACYPI003046-RA,ACYPI003240-RA,ACYPI003523-RA,ACYPI004320-RA,ACYPI005156-RA,ACYPI005252-RA,ACYPI005472-RA,ACYPI005720-RA,ACYPI006011-RA,ACYPI006072-RA,ACYPI006356-RA,ACYPI007654-RA,ACYPI008849-RA,ACYPI009293-RA,ACYPI010163-RA,ACYPI54799-RA,ACYPI38102-RA,ACYPI51811-RA,ACYPI50394-RA
GO:0050896	response to stimulus	1.47091E-7	7.72227E-7	1.66949E-9	239	2660	441	8163	ACYPI000001-RA,ACYPI000027-RA,ACYPI000180-RA,ACYPI000334-RA,ACYPI000458-RA,ACYPI000475-RA,ACYPI000535-RA,ACYPI000615-RA,ACYPI000699-RA,ACYPI000733-RA,ACYPI000772-RA,ACYPI000794-RA,ACYPI000939-RA,ACYPI001001-RA,ACYPI001009-RA,ACYPI001092-RA,ACYPI001150-RA,ACYPI001166-RA,ACYPI001215-RA,ACYPI001226-RA,ACYPI001236-RA,ACYPI001367-RA,ACYPI001394-RA,ACYPI001415-RA,ACYPI001447-RA,ACYPI001479-RA,ACYPI0015…
GO:0015174	basic amino acid transmembrane transporter activity	5.1576E-7	2.83668E-6	5.8045E-9	11	10	669	10813	ACYPI000537-RA,ACYPI000584-RA,ACYPI002633-RA,ACYPI003240-RA,ACYPI003523-RA,ACYPI005156-RA,ACYPI005472-RA,ACYPI006011-RA,ACYPI54799-RA,ACYPI51811-RA,ACYPI50394-RA
GO:0015171	amino acid transmembrane transporter activity	6.91084E-7	3.97372E-6	9.75046E-9	20	56	660	10767	ACYPI000002-RA,ACYPI000537-RA,ACYPI000584-RA,ACYPI001436-RA,ACYPI002020-RA,ACYPI002633-RA,ACYPI002659-RA,ACYPI003240-RA,ACYPI003523-RA,ACYPI004320-RA,ACYPI005156-RA,ACYPI005472-RA,ACYPI005720-RA,ACYPI006011-RA,ACYPI006356-RA,ACYPI008849-RA,ACYPI010163-RA,ACYPI54799-RA,ACYPI51811-RA,ACYPI50394-RA
GO:0015075	ion transmembrane transporter activity	7.92786E-7	4.7567E-6	1.19867E-8	54	350	626	10473	ACYPI000359-RA,ACYPI000537-RA,ACYPI000584-RA,ACYPI001926-RA,ACYPI002337-RA,ACYPI002512-RA,ACYPI002633-RA,ACYPI002830-RA,ACYPI002898-RA,ACYPI003046-RA,ACYPI003240-RA,ACYPI003523-RA,ACYPI003533-RA,ACYPI004162-RA,ACYPI004213-RA,ACYPI004450-RA,ACYPI004595-RA,ACYPI004721-RA,ACYPI004985-RA,ACYPI005156-RA,ACYPI005252-RA,ACYPI005472-RA,ACYPI005672-RA,ACYPI005720-RA,ACYPI006011-RA,ACYPI006072-RA,ACYPI0062…
GO:0008238	exopeptidase activity	1.07158E-6	6.69737E-6	1.69436E-8	19	52	661	10771	ACYPI000733-RA,ACYPI001092-RA,ACYPI001473-RA,ACYPI002498-RA,ACYPI002583-RA,ACYPI002872-RA,ACYPI003165-RA,ACYPI004403-RA,ACYPI004819-RA,ACYPI005682-RA,ACYPI007583-RA,ACYPI008265-RA,ACYPI008911-RA,ACYPI009427-RA,ACYPI010198-RA,ACYPI41180-RA,ACYPI32843-RA,ACYPI34486-RA,ACYPI24475-RA
GO:0051239	regulation of multicellular organismal process	1.3015E-6	8.4597E-6	1.85477E-8	113	1032	567	9791	ACYPI000027-RA,ACYPI000334-RA,ACYPI000475-RA,ACYPI000615-RA,ACYPI000733-RA,ACYPI001166-RA,ACYPI001215-RA,ACYPI001226-RA,ACYPI001236-RA,ACYPI001325-RA,ACYPI001447-RA,ACYPI001448-RA,ACYPI001533-RA,ACYPI001653-RA*,ACYPI001926-RA,ACYPI001993-RA,ACYPI002137-RA,ACYPI002308-RA,ACYPI002340-RA,ACYPI002498-RA,ACYPI002528-RA,ACYPI002583-RA,ACYPI002990-RA,ACYPI003165-RA,ACYPI003175-RA,ACYPI003338-RA,ACYPI003…
GO:0043112	receptor metabolic process	1.75176E-6	1.18243E-5	2.75196E-8	21	67	659	10756	ACYPI000733-RA,ACYPI001248-RA,ACYPI001447-RA,ACYPI001516-RA,ACYPI003175-RA,ACYPI004674-RA,ACYPI005508-RA,ACYPI005629-RA,ACYPI005888-RA,ACYPI006411-RA,ACYPI006414-RA,ACYPI006995-RA,ACYPI007199-RA,ACYPI007286-RA,ACYPI007755-RA,ACYPI007757-RA,ACYPI008839-RA,ACYPI008911-RA,ACYPI009503-RA,ACYPI009533-RA,ACYPI009858-RA,ACYPI32584-RA,ACYPI39773-RA,ACYPI30803-RA
GO:0015802	basic amino acid transport	2.30281E-6	1.61196E-5	3.49729E-8	11	13	669	10810	ACYPI000537-RA,ACYPI000584-RA,ACYPI002633-RA,ACYPI003240-RA,ACYPI003523-RA,ACYPI005156-RA,ACYPI005472-RA,ACYPI006011-RA,ACYPI54799-RA,ACYPI51811-RA,ACYPI50394-RA
GO:0005275	amine transmembrane transporter activity	3.43176E-6	2.48799E-5	5.15214E-8	22	77	658	10746	ACYPI000002-RA,ACYPI000537-RA,ACYPI000584-RA,ACYPI001436-RA,ACYPI002020-RA,ACYPI002633-RA,ACYPI002659-RA,ACYPI002898-RA,ACYPI003240-RA,ACYPI003523-RA,ACYPI004320-RA,ACYPI005156-RA,ACYPI005472-RA,ACYPI005720-RA,ACYPI006011-RA,ACYPI006356-RA,ACYPI008126-RA,ACYPI008849-RA,ACYPI010163-RA,ACYPI54799-RA,ACYPI51811-RA,ACYPI50394-RA
GO:0015291	secondary active transmembrane transporter activity	4.32111E-6	3.24078E-5	6.28105E-8	27	116	653	10707	ACYPI001709-RA,ACYPI002337-RA,ACYPI002892-RA,ACYPI003046-RA,ACYPI003533-RA,ACYPI004595-RA,ACYPI004721-RA,ACYPI005252-RA,ACYPI005720-RA,ACYPI006072-RA,ACYPI006356-RA,ACYPI006529-RA,ACYPI007138-RA,ACYPI007154-RA,ACYPI007418-RA,ACYPI007654-RA,ACYPI007878-RA,ACYPI008126-RA,ACYPI008179-RA,ACYPI008303-RA,ACYPI008849-RA,ACYPI009267-RA,ACYPI009927-RA,ACYPI010163-RA,ACYPI53276-RA,ACYPI38102-RA,ACYPI50394-…
GO:0006810	transport	5.93509E-6	4.59959E-5	9.03166E-8	175	1883	505	8940	ACYPI000002-RA,ACYPI000270-RA,ACYPI000359-RA,ACYPI000537-RA,ACYPI000584-RA,ACYPI000615-RA,ACYPI000650-RA,ACYPI000653-RA,ACYPI000699-RA,ACYPI000733-RA,ACYPI000755-RA,ACYPI000779-RA,ACYPI001009-RA,ACYPI001166-RA,ACYPI001243-RA,ACYPI001367-RA,ACYPI001433-RA,ACYPI001436-RA,ACYPI001446-RA,ACYPI001471-RA,ACYPI001533-RA,ACYPI001709-RA,ACYPI001772-RA,ACYPI001814-RA,ACYPI001926-RA,ACYPI002000-RA,ACYPI0020…
GO:0005886	plasma membrane	6.58039E-6	5.26417E-5	1.07691E-7	81	679	599	10144	ACYPI000001-RA,ACYPI000002-RA,ACYPI000359-RA,ACYPI000526-RA,ACYPI000535-RA,ACYPI000537-RA,ACYPI000584-RA,ACYPI000635-RA,ACYPI000653-RA,ACYPI000699-RA,ACYPI000733-RA,ACYPI000779-RA,ACYPI000925-RA,ACYPI001001-RA,ACYPI001009-RA,ACYPI001092-RA,ACYPI001166-RA,ACYPI001226-RA,ACYPI001433-RA,ACYPI001436-RA,ACYPI001446-RA,ACYPI001447-RA,ACYPI001533-RA,ACYPI001546-RA,ACYPI001572-RA,ACYPI001590-RA,ACYPI0017…
GO:0008417	fucosyltransferase activity	7.51161E-6	6.33228E-5	1.32495E-7	9	8	671	10815	ACYPI001248-RA,ACYPI001516-RA,ACYPI005042-RA,ACYPI006536-RA,ACYPI007286-RA,ACYPI007755-RA,ACYPI009468-RA,ACYPI009858-RA,ACYPI32584-RA
GO:0031226	intrinsic to plasma membrane	7.51161E-6	6.38467E-5	1.3508E-7	43	267	637	10556	ACYPI000002-RA,ACYPI000584-RA,ACYPI000635-RA,ACYPI001436-RA,ACYPI002020-RA,ACYPI002298-RA,ACYPI002340-RA,ACYPI002512-RA,ACYPI002528-RA,ACYPI002633-RA,ACYPI002659-RA,ACYPI002892-RA,ACYPI003147-RA,ACYPI003533-RA,ACYPI004066-RA,ACYPI004176-RA,ACYPI004213-RA,ACYPI004438-RA,ACYPI004450-RA,ACYPI004595-RA,ACYPI004597-RA,ACYPI004721-RA,ACYPI005156-RA,ACYPI005630-RA,ACYPI005672-RA,ACYPI005720-RA,ACYPI0060…
GO:0015822	ornithine transport	1.37376E-5	1.20196E-4	2.51102E-7	9	9	671	10814	ACYPI000537-RA,ACYPI000584-RA,ACYPI002633-RA,ACYPI003240-RA,ACYPI003523-RA,ACYPI005156-RA,ACYPI005472-RA,ACYPI006011-RA,ACYPI51811-RA
GO:0051234	establishment of localization	1.40217E-5	1.26188E-4	2.73584E-7	178	1957	502	8866	ACYPI000002-RA,ACYPI000270-RA,ACYPI000359-RA,ACYPI000537-RA,ACYPI000584-RA,ACYPI000615-RA,ACYPI000650-RA,ACYPI000653-RA,ACYPI000699-RA,ACYPI000733-RA,ACYPI000755-RA,ACYPI000779-RA,ACYPI001009-RA,ACYPI001166-RA,ACYPI001243-RA,ACYPI001367-RA,ACYPI001433-RA,ACYPI001436-RA,ACYPI001446-RA,ACYPI001471-RA,ACYPI001533-RA,ACYPI001709-RA,ACYPI001772-RA,ACYPI001814-RA,ACYPI001926-RA,ACYPI002000-RA,ACYPI0020…
GO:0009311	oligosaccharide metabolic process	2.22236E-5	2.05547E-4	4.10594E-7	14	34	666	10789	ACYPI000002-RA,ACYPI000289-RA,ACYPI001302-RA,ACYPI001516-RA,ACYPI002020-RA,ACYPI002137-RA,ACYPI002298-RA,ACYPI006328-RA,ACYPI007467-RA,ACYPI007755-RA,ACYPI009858-RA,ACYPI010215-RA,ACYPI54799-RA,ACYPI32584-RA
GO:0015326	cationic amino acid transmembrane transporter activity	2.22441E-5	2.27976E-4	4.5213E-7	9	10	671	10813	ACYPI000537-RA,ACYPI000584-RA,ACYPI002633-RA,ACYPI003240-RA,ACYPI003523-RA,ACYPI005156-RA,ACYPI005472-RA,ACYPI006011-RA,ACYPI51811-RA
GO:0015819	lysine transport	2.22441E-5	2.27976E-4	4.5213E-7	9	10	671	10813	ACYPI000537-RA,ACYPI000584-RA,ACYPI002633-RA,ACYPI003240-RA,ACYPI003523-RA,ACYPI005156-RA,ACYPI005472-RA,ACYPI006011-RA,ACYPI51811-RA
GO:0015189	L-lysine transmembrane transporter activity	2.22441E-5	2.27976E-4	4.5213E-7	9	10	671	10813	ACYPI000537-RA,ACYPI000584-RA,ACYPI002633-RA,ACYPI003240-RA,ACYPI003523-RA,ACYPI005156-RA,ACYPI005472-RA,ACYPI006011-RA,ACYPI51811-RA
GO:0015181	arginine transmembrane transporter activity	2.22441E-5	2.27976E-4	4.5213E-7	9	10	671	10813	ACYPI000537-RA,ACYPI000584-RA,ACYPI002633-RA,ACYPI003240-RA,ACYPI003523-RA,ACYPI005156-RA,ACYPI005472-RA,ACYPI006011-RA,ACYPI51811-RA
GO:0008324	cation transmembrane transporter activity	4.61345E-5	4.84295E-4	7.94478E-7	42	277	638	10546	ACYPI000537-RA,ACYPI000584-RA,ACYPI002337-RA,ACYPI002512-RA,ACYPI002633-RA,ACYPI002898-RA,ACYPI003240-RA,ACYPI003523-RA,ACYPI003533-RA,ACYPI004162-RA,ACYPI004213-RA,ACYPI004450-RA,ACYPI004595-RA,ACYPI004721-RA,ACYPI004985-RA,ACYPI005156-RA,ACYPI005252-RA,ACYPI005472-RA,ACYPI005672-RA,ACYPI005720-RA,ACYPI006011-RA,ACYPI006072-RA,ACYPI006356-RA,ACYPI007138-RA,ACYPI007154-RA,ACYPI007307-RA,ACYPI0074…
GO:0005887	integral to plasma membrane	4.61375E-5	4.95855E-4	8.10839E-7	40	257	640	10566	ACYPI000002-RA,ACYPI000584-RA,ACYPI000635-RA,ACYPI001436-RA,ACYPI002020-RA,ACYPI002340-RA,ACYPI002512-RA,ACYPI002528-RA,ACYPI002633-RA,ACYPI002659-RA,ACYPI002892-RA,ACYPI003147-RA,ACYPI003533-RA,ACYPI004066-RA,ACYPI004176-RA,ACYPI004213-RA,ACYPI004438-RA,ACYPI004450-RA,ACYPI004595-RA,ACYPI004721-RA,ACYPI005156-RA,ACYPI005630-RA,ACYPI005672-RA,ACYPI005720-RA,ACYPI006011-RA,ACYPI006356-RA,ACYPI0063…
GO:0065008	regulation of biological quality	4.87213E-5	5.35791E-4	9.78452E-7	118	1186	562	9637	ACYPI000001-RA,ACYPI000027-RA,ACYPI000270-RA,ACYPI000334-RA,ACYPI000615-RA,ACYPI000699-RA,ACYPI000733-RA,ACYPI000925-RA,ACYPI000939-RA,ACYPI001150-RA,ACYPI001226-RA,ACYPI001236-RA,ACYPI001415-RA,ACYPI001447-RA,ACYPI001471-RA,ACYPI001533-RA,ACYPI001816-RA,ACYPI001993-RA,ACYPI002337-RA,ACYPI002352-RA,ACYPI002403-RA,ACYPI002409-RA,ACYPI002498-RA,ACYPI002572-RA,ACYPI002583-RA,ACYPI002892-RA,ACYPI0028…
GO:0005624	membrane fraction	8.30862E-5	9.47145E-4	1.67206E-6	66	552	614	10271	ACYPI000289-RA,ACYPI000359-RA,ACYPI000733-RA,ACYPI001009-RA,ACYPI001473-RA,ACYPI001533-RA,ACYPI001814-RA,ACYPI002003-RA,ACYPI002498-RA,ACYPI002528-RA,ACYPI002583-RA,ACYPI002633-RA,ACYPI002875-RA,ACYPI003147-RA,ACYPI003165-RA,ACYPI003533-RA,ACYPI003827-RA,ACYPI004066-RA,ACYPI004176-RA,ACYPI004438-RA,ACYPI004450-RA,ACYPI004533-RA,ACYPI004595-RA,ACYPI004674-RA,ACYPI004721-RA,ACYPI005014-RA,ACYPI0051…
GO:0044449	contractile fiber part	8.30862E-5	9.55035E-4	1.73551E-6	20	82	660	10741	ACYPI000027-RA,ACYPI001001-RA,ACYPI001710-RA,ACYPI003783-RA,ACYPI004371-RA,ACYPI004529-RA,ACYPI005268-RA,ACYPI005885-RA,ACYPI006043-RA,ACYPI006219-RA,ACYPI006680-RA,ACYPI008178-RA*,ACYPI008180-RA,ACYPI008736-RA,ACYPI55859-RA,ACYPI29958-RA,ACYPI55872-RA,ACYPI40374-RA,ACYPI31144-RA,ACYPI31143-RA
GO:0015809	arginine transport	9.11982E-5	0.00107101	2.07254E-6	9	13	671	10810	ACYPI000537-RA,ACYPI000584-RA,ACYPI002633-RA,ACYPI003240-RA,ACYPI003523-RA,ACYPI005156-RA,ACYPI005472-RA,ACYPI006011-RA,ACYPI51811-RA
GO:0007186	G-protein coupled receptor protein signaling pathway	9.74968E-5	0.00116928	2.28287E-6	31	180	649	10643	ACYPI000699-RA,ACYPI001009-RA,ACYPI001653-RA*,ACYPI001816-RA,ACYPI001926-RA,ACYPI002403-RA,ACYPI002528-RA,ACYPI002544-RA,ACYPI003087-RA,ACYPI004442-RA,ACYPI004597-RA,ACYPI004674-RA,ACYPI006063-RA,ACYPI006411-RA,ACYPI007199-RA,ACYPI007335-RA,ACYPI007392-RA,ACYPI007505-RA,ACYPI007664-RA,ACYPI008839-RA,ACYPI008969-RA,ACYPI009251-RA,ACYPI009332-RA,ACYPI009569-RA,ACYPI010083-RA,ACYPI32959-RA,ACYPI3292…
GO:0005975	carbohydrate metabolic process	9.97635E-5	0.00124126	2.46971E-6	48	355	632	10468	ACYPI000002-RA,ACYPI000289-RA,ACYPI001248-RA,ACYPI001302-RA,ACYPI001436-RA,ACYPI001516-RA,ACYPI002020-RA,ACYPI002137-RA,ACYPI002298-RA,ACYPI002620-RA,ACYPI002659-RA,ACYPI003147-RA,ACYPI003310-RA,ACYPI004270-RA,ACYPI005042-RA,ACYPI005376-RA,ACYPI005549-RA,ACYPI005756-RA,ACYPI005866-RA,ACYPI006035-RA,ACYPI006143-RA,ACYPI006328-RA,ACYPI006536-RA,ACYPI006799-RA,ACYPI007057-RA,ACYPI007122-RA,ACYPI0072…
GO:0016787	hydrolase activity	9.97635E-5	0.00124627	2.50434E-6	181	2070	499	8753	ACYPI000001-RA,ACYPI000002-RA,ACYPI000008-RA,ACYPI000010-RA,ACYPI000013-RA,ACYPI000014-RA,ACYPI000015-RA,ACYPI000017-RA,ACYPI000018-RA,ACYPI000020-RA,ACYPI000021-RA,ACYPI000270-RA,ACYPI000289-RA,ACYPI000334-RA,ACYPI000359-RA,ACYPI000458-RA,ACYPI000526-RA,ACYPI000609-RA,ACYPI000631-RA,ACYPI000650-RA,ACYPI000661-RA,ACYPI000733-RA,ACYPI000779-RA,ACYPI000871-RA,ACYPI001001-RA,ACYPI001092-RA,ACYPI0011…
GO:0004035	alkaline phosphatase activity	1.28642E-4	0.00167316	3.06903E-6	7	6	673	10817	ACYPI001572-RA,ACYPI004083-RA,ACYPI006024-RA,ACYPI006455-RA,ACYPI007942-RA,ACYPI009772-RA,ACYPI32304-RA
GO:0006857	oligopeptide transport	1.28642E-4	0.00167316	3.06903E-6	7	6	673	10817	ACYPI001709-RA,ACYPI003533-RA,ACYPI004595-RA,ACYPI004721-RA,ACYPI006529-RA,ACYPI009927-RA,ACYPI50394-RA
GO:0016798	hydrolase activity, acting on glycosyl bonds	1.28642E-4	0.00170305	3.20483E-6	21	94	659	10729	ACYPI000002-RA,ACYPI000289-RA,ACYPI000779-RA,ACYPI001302-RA,ACYPI001436-RA,ACYPI002020-RA,ACYPI002298-RA,ACYPI002659-RA,ACYPI003310-RA,ACYPI004099-RA,ACYPI004475-RA,ACYPI005549-RA,ACYPI005756-RA,ACYPI007057-RA,ACYPI007122-RA,ACYPI007467-RA,ACYPI009042-RA,ACYPI009351-RA,ACYPI010095-RA,ACYPI010177-RA,ACYPI54799-RA
GO:0015179	L-amino acid transmembrane transporter activity	1.9117E-4	0.00257746	4.1897E-6	15	50	665	10773	ACYPI000537-RA,ACYPI000584-RA,ACYPI002633-RA,ACYPI003240-RA,ACYPI003523-RA,ACYPI004320-RA,ACYPI005156-RA,ACYPI005472-RA,ACYPI005720-RA,ACYPI006011-RA,ACYPI006356-RA,ACYPI008849-RA,ACYPI54799-RA,ACYPI51811-RA,ACYPI50394-RA
GO:0033280	response to vitamin D	2.05358E-4	0.00281968	4.89414E-6	9	15	671	10808	ACYPI001572-RA,ACYPI002990-RA,ACYPI004083-RA,ACYPI006024-RA,ACYPI006455-RA,ACYPI007942-RA,ACYPI009772-RA,ACYPI32304-RA,ACYPI42586-RA
GO:0032006	regulation of TOR signaling pathway	2.0662E-4	0.00288851	4.97167E-6	10	20	670	10803	ACYPI000537-RA,ACYPI000584-RA,ACYPI002633-RA,ACYPI003240-RA,ACYPI003523-RA,ACYPI005156-RA,ACYPI005472-RA,ACYPI006011-RA,ACYPI33094-RA,ACYPI51811-RA
GO:0015198	oligopeptide transporter activity	2.3057E-4	0.00328024	5.82512E-6	7	7	673	10816	ACYPI001709-RA,ACYPI003533-RA,ACYPI004595-RA,ACYPI004721-RA,ACYPI006529-RA,ACYPI009927-RA,ACYPI50394-RA
GO:0016758	transferase activity, transferring hexosyl groups	2.43628E-4	0.00357044	6.4415E-6	24	125	656	10698	ACYPI000939-RA,ACYPI001041-RA,ACYPI001248-RA,ACYPI001516-RA,ACYPI001517-RA,ACYPI002137-RA,ACYPI002464-RA,ACYPI003147-RA,ACYPI003827-RA,ACYPI005042-RA,ACYPI005205-RA,ACYPI006035-RA,ACYPI006328-RA,ACYPI006536-RA,ACYPI007286-RA,ACYPI007755-RA,ACYPI008565-RA,ACYPI008837-RA,ACYPI009255-RA,ACYPI009468-RA,ACYPI009858-RA,ACYPI009912-RA,ACYPI010215-RA,ACYPI32584-RA
GO:0005626	insoluble fraction	2.43628E-4	0.00358706	6.49046E-6	67	589	613	10234	ACYPI000289-RA,ACYPI000359-RA,ACYPI000733-RA,ACYPI001009-RA,ACYPI001473-RA,ACYPI001533-RA,ACYPI001814-RA,ACYPI002003-RA,ACYPI002498-RA,ACYPI002528-RA,ACYPI002583-RA,ACYPI002633-RA,ACYPI002875-RA,ACYPI003147-RA,ACYPI003165-RA,ACYPI003533-RA,ACYPI003827-RA,ACYPI004066-RA,ACYPI004176-RA,ACYPI004438-RA,ACYPI004450-RA,ACYPI004533-RA,ACYPI004595-RA,ACYPI004674-RA,ACYPI004721-RA,ACYPI005014-RA,ACYPI0051…
GO:0046921	alpha(1,6)-fucosyltransferase activity	2.76617E-4	0.00414066	7.14412E-6	6	4	674	10819	ACYPI001248-RA,ACYPI001516-RA,ACYPI007286-RA,ACYPI007755-RA,ACYPI009858-RA,ACYPI32584-RA
GO:0042221	response to chemical stimulus	2.82105E-4	0.00429286	7.49564E-6	122	1294	558	9529	ACYPI000334-RA,ACYPI000475-RA,ACYPI000535-RA,ACYPI000699-RA,ACYPI000939-RA,ACYPI001150-RA,ACYPI001166-RA,ACYPI001215-RA,ACYPI001415-RA,ACYPI001479-RA,ACYPI001533-RA,ACYPI001551-RA,ACYPI001572-RA,ACYPI001710-RA,ACYPI001814-RA,ACYPI001816-RA,ACYPI002137-RA,ACYPI002284-RA,ACYPI002340-RA,ACYPI002352-RA,ACYPI002464-RA,ACYPI002498-RA,ACYPI002528-RA,ACYPI002830-RA,ACYPI002990-RA,ACYPI003056-RA,ACYPI0030…
GO:0004553	hydrolase activity, hydrolyzing O-glycosyl compounds	3.81717E-4	0.00589915	1.09501E-5	18	78	662	10745	ACYPI000002-RA,ACYPI000289-RA,ACYPI000779-RA,ACYPI001302-RA,ACYPI001436-RA,ACYPI002020-RA,ACYPI002298-RA,ACYPI002659-RA,ACYPI003310-RA,ACYPI004099-RA,ACYPI004475-RA,ACYPI005756-RA,ACYPI007122-RA,ACYPI007467-RA,ACYPI009042-RA,ACYPI010095-RA,ACYPI010177-RA,ACYPI54799-RA
GO:0006952	defense response	3.8272E-4	0.00608897	1.19614E-5	35	238	645	10585	ACYPI000334-RA,ACYPI001150-RA,ACYPI001226-RA,ACYPI001236-RA,ACYPI001367-RA,ACYPI001394-RA,ACYPI001415-RA,ACYPI001857-RA,ACYPI001993-RA,ACYPI002137-RA,ACYPI002340-RA,ACYPI003061-RA,ACYPI003092-RA,ACYPI003242-RA,ACYPI003476-RA,ACYPI003807-RA,ACYPI004531-RA,ACYPI005371-RA,ACYPI005376-RA,ACYPI005652-RA,ACYPI006143-RA,ACYPI006328-RA,ACYPI006734-RA,ACYPI007414-RA,ACYPI007568-RA*,ACYPI008450-RA,ACYPI008…
GO:0016757	transferase activity, transferring glycosyl groups	3.8272E-4	0.00610482	1.20576E-5	28	168	652	10655	ACYPI000939-RA,ACYPI001041-RA,ACYPI001248-RA,ACYPI001516-RA,ACYPI001517-RA,ACYPI002137-RA,ACYPI002464-RA,ACYPI003147-RA,ACYPI003827-RA,ACYPI005042-RA,ACYPI005205-RA,ACYPI005376-RA,ACYPI006035-RA,ACYPI006143-RA,ACYPI006328-RA,ACYPI006536-RA,ACYPI007286-RA,ACYPI007755-RA,ACYPI008565-RA,ACYPI008837-RA,ACYPI009255-RA,ACYPI009468-RA,ACYPI009858-RA,ACYPI009912-RA,ACYPI010204-RA,ACYPI010215-RA,ACYPI3202…
GO:0030312	external encapsulating structure	5.05293E-4	0.00817741	1.2111E-5	4	0	676	10823	ACYPI002137-RA,ACYPI003917-RA,ACYPI006328-RA,ACYPI009743-RA
GO:0021915	neural tube development	6.33667E-4	0.010401	1.46259E-5	8	13	672	10810	ACYPI001448-RA,ACYPI001572-RA,ACYPI002352-RA,ACYPI003536-RA,ACYPI004083-RA,ACYPI006024-RA,ACYPI006455-RA,ACYPI007942-RA,ACYPI008092-RA,ACYPI009244-RA,ACYPI009772-RA,ACYPI32304-RA,ACYPI51626-RA,ACYPI29702-RA,ACYPI33094-RA,ACYPI53591-RA
GO:0015197	peptide transporter activity	7.46566E-4	0.0124741	1.74902E-5	7	9	673	10814	ACYPI001709-RA,ACYPI003533-RA,ACYPI004595-RA,ACYPI004721-RA,ACYPI006529-RA,ACYPI009927-RA,ACYPI50394-RA
GO:0004091	carboxylesterase activity	7.46566E-4	0.0127957	1.88891E-5	15	58	665	10765	ACYPI000270-RA,ACYPI000631-RA,ACYPI000650-RA,ACYPI001447-RA,ACYPI001479-RA,ACYPI001551-RA,ACYPI003067-RA,ACYPI005888-RA,ACYPI007145-RA,ACYPI007757-RA,ACYPI008696-RA,ACYPI009503-RA,ACYPI009533-RA,ACYPI55697-RA,ACYPI39989-RA,ACYPI24846-RA
GO:0009897	external side of plasma membrane	7.46566E-4	0.0127957	1.88891E-5	15	58	665	10765	ACYPI000733-RA,ACYPI001572-RA,ACYPI002137-RA,ACYPI002340-RA,ACYPI004083-RA,ACYPI005682-RA,ACYPI006024-RA,ACYPI006328-RA,ACYPI006455-RA,ACYPI007942-RA,ACYPI008911-RA,ACYPI008969-RA,ACYPI009772-RA,ACYPI32304-RA,ACYPI39773-RA
GO:0050818	regulation of coagulation	7.4971E-4	0.0131634	2.03459E-5	14	51	666	10772	ACYPI000334-RA,ACYPI001226-RA,ACYPI001236-RA,ACYPI001993-RA,ACYPI003807-RA,ACYPI004531-RA,ACYPI005371-RA,ACYPI008297-RA,ACYPI008571-RA,ACYPI009131-RA,ACYPI009492-RA,ACYPI010022-RA,ACYPI39649-RA,ACYPI42532-RA
GO:0031667	response to nutrient levels	7.4971E-4	0.0132615	2.08674E-5	27	164	653	10659	ACYPI001166-RA,ACYPI001215-RA,ACYPI001533-RA,ACYPI001572-RA,ACYPI002528-RA,ACYPI002898-RA,ACYPI002990-RA,ACYPI003056-RA,ACYPI003147-RA,ACYPI003175-RA,ACYPI004083-RA,ACYPI005371-RA,ACYPI006024-RA,ACYPI006387-RA,ACYPI006455-RA,ACYPI006569-RA,ACYPI006995-RA,ACYPI007558-RA,ACYPI007942-RA,ACYPI009127-RA,ACYPI009598-RA,ACYPI009772-RA,ACYPI010065-RA,ACYPI55697-RA,ACYPI32634-RA,ACYPI32304-RA,ACYPI25076-R…
GO:0009991	response to extracellular stimulus	7.4971E-4	0.0135577	2.13206E-5	28	174	652	10649	ACYPI001166-RA,ACYPI001215-RA,ACYPI001533-RA,ACYPI001572-RA,ACYPI002528-RA,ACYPI002898-RA,ACYPI002990-RA,ACYPI003056-RA,ACYPI003147-RA,ACYPI003175-RA,ACYPI004083-RA,ACYPI005371-RA,ACYPI006024-RA,ACYPI006387-RA,ACYPI006455-RA,ACYPI006569-RA,ACYPI006995-RA,ACYPI007558-RA,ACYPI007942-RA,ACYPI009127-RA,ACYPI009598-RA,ACYPI009772-RA,ACYPI010017-RA,ACYPI010065-RA,ACYPI55697-RA,ACYPI32634-RA,ACYPI32304-…
GO:0048732	gland development	7.4971E-4	0.0135891	2.139E-5	19	91	661	10732	ACYPI002137-RA,ACYPI002308-RA,ACYPI002352-RA,ACYPI003175-RA,ACYPI003652-RA,ACYPI005583-RA,ACYPI006328-RA,ACYPI006800-RA,ACYPI006995-RA,ACYPI007008-RA,ACYPI007232-RA,ACYPI007337-RA,ACYPI008092-RA,ACYPI008133-RA,ACYPI009127-RA,ACYPI009244-RA,ACYPI009251-RA,ACYPI009598-RA,ACYPI52155-RA,ACYPI51626-RA,ACYPI29703-RA,ACYPI25076-RA,ACYPI29702-RA,ACYPI46379-RA,ACYPI34905-RA,ACYPI43755-RA,ACYPI53591-RA,ACY…
GO:0043171	peptide catabolic process	7.67699E-4	0.0141021	2.25198E-5	11	31	669	10792	ACYPI000733-RA,ACYPI002498-RA,ACYPI002583-RA,ACYPI003165-RA,ACYPI005682-RA,ACYPI008911-RA,ACYPI009427-RA,ACYPI010198-RA,ACYPI53117-RA,ACYPI34486-RA,ACYPI39773-RA
GO:0044421	extracellular region part	7.73615E-4	0.0144006	2.32735E-5	34	236	646	10587	ACYPI000211-RA,ACYPI000475-RA,ACYPI000733-RA,ACYPI001276-RA,ACYPI001479-RA,ACYPI001814-RA,ACYPI001911-RA,ACYPI003056-RA,ACYPI003092-RA,ACYPI003175-RA,ACYPI004249-RA,ACYPI005181-RA,ACYPI005371-RA,ACYPI005682-RA,ACYPI006221-RA,ACYPI006569-RA,ACYPI006995-RA,ACYPI007757-RA,ACYPI008074-RA,ACYPI008911-RA,ACYPI009127-RA,ACYPI009251-RA,ACYPI009533-RA,ACYPI009598-RA,ACYPI010095-RA,ACYPI55697-RA,ACYPI49127…
GO:0031032	actomyosin structure organization	7.78774E-4	0.0146878	2.44423E-5	14	52	666	10771	ACYPI001001-RA,ACYPI004371-RA,ACYPI005268-RA,ACYPI006035-RA,ACYPI006567-RA,ACYPI006969-RB,ACYPI008178-RA*,ACYPI008180-RA,ACYPI008736-RA,ACYPI009912-RA,ACYPI55859-RA,ACYPI29958-RA,ACYPI55872-RA,ACYPI40374-RA
GO:0031982	vesicle	7.95059E-4	0.0151884	2.67001E-5	48	392	632	10431	ACYPI000001-RA,ACYPI000359-RA,ACYPI000526-RA,ACYPI000615-RA,ACYPI001009-RA,ACYPI002337-RA,ACYPI002498-RA,ACYPI002572-RA,ACYPI002583-RA,ACYPI003092-RA,ACYPI003165-RA,ACYPI003175-RA,ACYPI004123-RA,ACYPI004409-RA,ACYPI004442-RA,ACYPI004533-RA,ACYPI004674-RA,ACYPI005252-RA,ACYPI005413-RA,ACYPI005508-RA,ACYPI005630-RA,ACYPI006072-RA,ACYPI006314-RA,ACYPI006387-RA,ACYPI006414-RA,ACYPI006639-RA,ACYPI0066…
GO:0005984	disaccharide metabolic process	8.30252E-4	0.0160596	2.82215E-5	7	10	673	10813	ACYPI000002-RA,ACYPI002020-RA,ACYPI002137-RA,ACYPI002298-RA,ACYPI006328-RA,ACYPI007467-RA,ACYPI54799-RA
GO:0004364	glutathione transferase activity	8.61056E-4	0.0171325	2.83685E-5	6	6	674	10817	ACYPI001068-RA,ACYPI008042-RA,ACYPI008550-RA,ACYPI37729-RA,ACYPI31490-RA,ACYPI26400-RA
GO:0048863	stem cell differentiation	8.61056E-4	0.0171325	2.83685E-5	6	6	674	10817	ACYPI000733-RA,ACYPI003652-RA,ACYPI005682-RA,ACYPI007008-RA,ACYPI008911-RA,ACYPI009849-RA,ACYPI51626-RA,ACYPI51262-RA
GO:0030239	myofibril assembly	8.61056E-4	0.0172853	2.86643E-5	11	32	669	10791	ACYPI001001-RA,ACYPI004371-RA,ACYPI005268-RA,ACYPI006035-RA,ACYPI006969-RB,ACYPI008178-RA*,ACYPI008180-RA,ACYPI008736-RA,ACYPI009912-RA,ACYPI55859-RA,ACYPI29958-RA,ACYPI55872-RA,ACYPI40374-RA
GO:0009605	response to external stimulus	8.78243E-4	0.0178429	3.00194E-5	48	394	632	10429	ACYPI000334-RA,ACYPI000475-RA,ACYPI000535-RA,ACYPI001009-RA,ACYPI001166-RA,ACYPI001215-RA,ACYPI001226-RA,ACYPI001236-RA,ACYPI001533-RA,ACYPI001572-RA,ACYPI001814-RA,ACYPI001993-RA,ACYPI002340-RA,ACYPI002528-RA,ACYPI002544-RA,ACYPI002898-RA,ACYPI002990-RA,ACYPI003056-RA,ACYPI003147-RA,ACYPI003175-RA,ACYPI003597-RA,ACYPI003807-RA,ACYPI004083-RA,ACYPI004128-RA,ACYPI004442-RA,ACYPI004531-RA,ACYPI0046…
GO:0004872	receptor activity	9.40887E-4	0.0194242	3.27185E-5	47	384	633	10439	ACYPI000733-RA,ACYPI001814-RA,ACYPI002308-RA,ACYPI002340-RA,ACYPI002528-RA,ACYPI002544-RA,ACYPI002568-RA,ACYPI003056-RA,ACYPI003092-RA,ACYPI004128-RA,ACYPI004442-RA,ACYPI004597-RA,ACYPI005014-RA,ACYPI006063-RA,ACYPI006411-RA,ACYPI006569-RA,ACYPI007664-RA,ACYPI008092-RA,ACYPI008839-RA,ACYPI008911-RA,ACYPI008969-RA,ACYPI009251-RA,ACYPI009332-RA,ACYPI009335-RA,ACYPI009471-RA,ACYPI009569-RA,ACYPI0096…
GO:0006629	lipid metabolic process	9.40887E-4	0.0195648	3.36577E-5	67	623	613	10200	ACYPI000270-RA,ACYPI000527-RA,ACYPI000608-RA,ACYPI000615-RA,ACYPI000650-RA,ACYPI000715-RA,ACYPI000939-RA,ACYPI001041-RA,ACYPI001166-RA,ACYPI001302-RA,ACYPI001479-RA,ACYPI001517-RA,ACYPI001551-RA,ACYPI001814-RA,ACYPI002079-RA,ACYPI002137-RA,ACYPI002352-RA,ACYPI002464-RA,ACYPI002990-RA,ACYPI003078-RA,ACYPI003147-RA,ACYPI003346-RA,ACYPI003827-RA,ACYPI003892-RA,ACYPI004106-RA,ACYPI005014-RA,ACYPI0052…
GO:0046352	disaccharide catabolic process	0.00104457	0.0219526	3.43081E-5	5	3	675	10820	ACYPI000002-RA,ACYPI002020-RA,ACYPI002298-RA,ACYPI007467-RA,ACYPI54799-RA
GO:0033273	response to vitamin	0.00126416	0.0268714	4.68222E-5	12	41	668	10782	ACYPI001215-RA,ACYPI001572-RA,ACYPI002990-RA,ACYPI004083-RA,ACYPI006024-RA,ACYPI006455-RA,ACYPI007942-RA,ACYPI009127-RA,ACYPI009598-RA,ACYPI009772-RA,ACYPI32304-RA,ACYPI42586-RA
GO:0006811	ion transport	0.00126416	0.0271209	4.84857E-5	43	345	637	10478	ACYPI000699-RA,ACYPI001533-RA,ACYPI001926-RA,ACYPI002337-RA,ACYPI002512-RA,ACYPI002830-RA,ACYPI002892-RA,ACYPI002898-RA,ACYPI003046-RA,ACYPI003087-RA,ACYPI003458-RA,ACYPI004162-RA,ACYPI004213-RA,ACYPI004239-RA,ACYPI004450-RA,ACYPI004597-RA,ACYPI004985-RA,ACYPI005252-RA,ACYPI005672-RA,ACYPI006072-RA,ACYPI006219-RA,ACYPI006235-RA,ACYPI006387-RA,ACYPI006475-RA,ACYPI007138-RA,ACYPI007154-RA,ACYPI0072…
GO:0030163	protein catabolic process	0.00139562	0.0308201	5.40013E-5	13	49	667	10774	ACYPI000001-RA,ACYPI000289-RA,ACYPI000733-RA,ACYPI001092-RA,ACYPI002498-RA,ACYPI002583-RA,ACYPI003175-RA,ACYPI003783-RA,ACYPI004403-RA,ACYPI005682-RA,ACYPI006655-RA,ACYPI006995-RA,ACYPI007514-RA,ACYPI007878-RA,ACYPI008775-RA,ACYPI008911-RA,ACYPI010065-RA,ACYPI010150-RA,ACYPI010198-RA,ACYPI34486-RA
GO:0006518	peptide metabolic process	0.00139562	0.0309137	5.43154E-5	17	81	663	10742	ACYPI000535-RA,ACYPI000733-RA,ACYPI001226-RA,ACYPI001993-RA,ACYPI002498-RA,ACYPI002583-RA,ACYPI003165-RA,ACYPI003175-RA,ACYPI004955-RA,ACYPI005682-RA,ACYPI006848-RA,ACYPI006995-RA,ACYPI008911-RA,ACYPI009427-RA,ACYPI010198-RA,ACYPI53117-RA,ACYPI34486-RA,ACYPI25076-RA,ACYPI39773-RA
GO:0006820	anion transport	0.00139562	0.0309137	5.43154E-5	17	81	663	10742	ACYPI001533-RA,ACYPI002337-RA,ACYPI002830-RA,ACYPI002892-RA,ACYPI002898-RA,ACYPI003046-RA,ACYPI005252-RA,ACYPI006072-RA,ACYPI006235-RA,ACYPI007138-RA,ACYPI007154-RA,ACYPI007232-RA,ACYPI007654-RA,ACYPI007878-RA,ACYPI009261-RA,ACYPI56587-RA,ACYPI38102-RA
GO:0051704	multi-organism process	0.00185951	0.0417762	6.56171E-5	45	373	635	10450	ACYPI000334-RA,ACYPI000733-RA,ACYPI001150-RA,ACYPI001226-RA,ACYPI001415-RA,ACYPI001857-RA,ACYPI001993-RA,ACYPI002137-RA,ACYPI002340-RA,ACYPI002349-RA,ACYPI002498-RA,ACYPI002628-RA,ACYPI002892-RA,ACYPI002990-RA,ACYPI003056-RA,ACYPI003061-RA,ACYPI003092-RA,ACYPI003165-RA,ACYPI003175-RA,ACYPI003242-RA,ACYPI003476-RA,ACYPI003652-RA,ACYPI004533-RA,ACYPI004985-RA,ACYPI005014-RA,ACYPI005181-RA,ACYPI0056…
GO:0015293	symporter activity	0.00185951	0.0418674	6.58669E-5	16	74	664	10749	ACYPI002337-RA,ACYPI003533-RA,ACYPI004595-RA,ACYPI004721-RA,ACYPI005252-RA,ACYPI006072-RA,ACYPI006529-RA,ACYPI007138-RA,ACYPI007154-RA,ACYPI007654-RA,ACYPI007878-RA,ACYPI008179-RA,ACYPI008303-RA,ACYPI008849-RA,ACYPI010163-RA,ACYPI50394-RA
GO:0042438	melanin biosynthetic process	0.00187771	0.0428273	6.58814E-5	7	12	673	10811	ACYPI001367-RA,ACYPI001857-RA,ACYPI003061-RA,ACYPI003242-RA,ACYPI007414-RA,ACYPI009293-RA,ACYPI010080-RA
GO:0051241	negative regulation of multicellular organismal process	0.00187771	0.0431671	6.77788E-5	25	157	655	10666	ACYPI001226-RA,ACYPI001325-RA,ACYPI001993-RA,ACYPI003175-RA,ACYPI003338-RA,ACYPI003807-RA,ACYPI004529-RA,ACYPI004531-RA,ACYPI004856-RA,ACYPI005371-RA,ACYPI006411-RA,ACYPI006995-RA,ACYPI007307-RA,ACYPI008297-RA,ACYPI008571-RA,ACYPI008839-RA,ACYPI008969-RA,ACYPI009131-RA,ACYPI010022-RA,ACYPI49127-RA,ACYPI51262-RA,ACYPI39649-RA,ACYPI42532-RA,ACYPI30803-RA,ACYPI53591-RA
GO:0035264	multicellular organism growth	0.00189824	0.0443601	6.84715E-5	9	23	671	10800	ACYPI001325-RA,ACYPI001572-RA,ACYPI003338-RA,ACYPI003652-RA,ACYPI004083-RA,ACYPI006024-RA,ACYPI006455-RA,ACYPI007008-RA,ACYPI007942-RA,ACYPI008092-RA,ACYPI008454-RA,ACYPI009772-RA,ACYPI32304-RA,ACYPI53591-RA
GO:0000267	cell fraction	0.00189824	0.0445357	6.9288E-5	81	817	599	10006	ACYPI000289-RA,ACYPI000359-RA,ACYPI000526-RA,ACYPI000733-RA,ACYPI001009-RA,ACYPI001092-RA,ACYPI001166-RA,ACYPI001473-RA,ACYPI001533-RA,ACYPI001814-RA,ACYPI002003-RA,ACYPI002498-RA,ACYPI002528-RA,ACYPI002583-RA,ACYPI002633-RA,ACYPI002875-RA,ACYPI003147-RA,ACYPI003165-RA,ACYPI003175-RA,ACYPI003533-RA,ACYPI003827-RA,ACYPI004066-RA,ACYPI004176-RA,ACYPI004403-RA,ACYPI004438-RA,ACYPI004450-RA,ACYPI0045…
GO:0060314	regulation of ryanodine-sensitive calcium-release channel activity	0.00208315	0.049757	7.34328E-5	5	4	675	10819	ACYPI000699-RA,ACYPI003087-RA,ACYPI006219-RA,ACYPI007392-RA,ACYPI007505-RA
GO:0060218	hemopoietic stem cell differentiation	0.00208315	0.049757	7.34328E-5	5	4	675	10819	ACYPI000733-RA,ACYPI003652-RA,ACYPI005682-RA,ACYPI007008-RA,ACYPI008911-RA
GO:0008034	lipoprotein binding	0.00215727	0.0519924	8.18577E-5	10	30	670	10793	ACYPI001814-RA,ACYPI003056-RA,ACYPI005014-RA,ACYPI006569-RA,ACYPI009335-RA,ACYPI009696-RA,ACYPI010037-RA,ACYPI32634-RA,ACYPI33593-RA,ACYPI20563-RA
GO:0030199	collagen fibril organization	0.00226066	0.0549495	8.32253E-5	6	8	674	10815	ACYPI005181-RA,ACYPI006800-RA,ACYPI007337-RA,ACYPI008133-RA,ACYPI26066-RA,ACYPI34905-RA
GO:0050819	negative regulation of coagulation	0.00226822	0.0556637	8.59002E-5	11	37	669	10786	ACYPI001226-RA,ACYPI001993-RA,ACYPI003807-RA,ACYPI004531-RA,ACYPI005371-RA,ACYPI008297-RA,ACYPI008571-RA,ACYPI009131-RA,ACYPI010022-RA,ACYPI39649-RA,ACYPI42532-RA
GO:0015926	glucosidase activity	0.0022903	0.0567304	8.62238E-5	8	18	672	10805	ACYPI000002-RA,ACYPI001436-RA,ACYPI002020-RA,ACYPI002659-RA,ACYPI007122-RA,ACYPI007467-RA,ACYPI009042-RA,ACYPI54799-RA
GO:0007584	response to nutrient	0.00236684	0.0591264	9.33769E-5	18	94	662	10729	ACYPI001166-RA,ACYPI001215-RA,ACYPI001572-RA,ACYPI002528-RA,ACYPI002990-RA,ACYPI003056-RA,ACYPI003147-RA,ACYPI004083-RA,ACYPI006024-RA,ACYPI006455-RA,ACYPI006569-RA,ACYPI007942-RA,ACYPI009127-RA,ACYPI009598-RA,ACYPI009772-RA,ACYPI32634-RA,ACYPI32304-RA,ACYPI42586-RA
GO:0008202	steroid metabolic process	0.00241505	0.0612965	9.66614E-5	24	151	656	10672	ACYPI000270-RA,ACYPI000939-RA,ACYPI001517-RA,ACYPI002352-RA,ACYPI002464-RA,ACYPI002990-RA,ACYPI003147-RA,ACYPI003892-RA,ACYPI005014-RA,ACYPI005205-RA,ACYPI007080-RA,ACYPI007145-RA,ACYPI007307-RA,ACYPI007977-RA,ACYPI008133-RA,ACYPI008565-RA,ACYPI008837-RA,ACYPI009255-RA,ACYPI009335-RA,ACYPI009813-RA,ACYPI010204-RA,ACYPI010230-RA,ACYPI20563-RA,ACYPI34905-RA,ACYPI44154-RA
GO:0005615	extracellular space	0.00241505	0.0614277	9.73284E-5	21	122	659	10701	ACYPI000733-RA,ACYPI001479-RA,ACYPI001814-RA,ACYPI003056-RA,ACYPI003175-RA,ACYPI005371-RA,ACYPI005682-RA,ACYPI006569-RA,ACYPI006995-RA,ACYPI007757-RA,ACYPI008911-RA,ACYPI009127-RA,ACYPI009251-RA,ACYPI009598-RA,ACYPI55697-RA,ACYPI49127-RA,ACYPI32634-RA,ACYPI25076-RA,ACYPI42586-RA,ACYPI42532-RA,ACYPI42493-RA
GO:0015294	solute:cation symporter activity	0.00271008	0.0692996	1.25343E-4	14	62	666	10761	ACYPI002337-RA,ACYPI003533-RA,ACYPI004595-RA,ACYPI004721-RA,ACYPI005252-RA,ACYPI006072-RA,ACYPI007138-RA,ACYPI007154-RA,ACYPI007654-RA,ACYPI007878-RA,ACYPI008179-RA,ACYPI008849-RA,ACYPI010163-RA,ACYPI50394-RA
GO:0032502	developmental process	0.00273664	0.0705904	1.27914E-4	257	3346	423	7477	ACYPI000001-RA,ACYPI000010-RA,ACYPI000013-RA,ACYPI000014-RA,ACYPI000015-RA,ACYPI000144-RA,ACYPI000202-RA,ACYPI000211-RA,ACYPI000285-RA,ACYPI000289-RA,ACYPI000299-RA,ACYPI000332-RA,ACYPI000379-RA,ACYPI000475-RA,ACYPI000615-RA,ACYPI000635-RA,ACYPI000699-RA,ACYPI000733-RA,ACYPI000772-RA,ACYPI000925-RA,ACYPI000969-RA,ACYPI001001-RA,ACYPI001092-RA,ACYPI001166-RA,ACYPI001167-RA,ACYPI001215-RA,ACYPI0012…
GO:0010522	regulation of calcium ion transport into cytosol	0.00288849	0.0750263	1.31798E-4	6	9	674	10814	ACYPI000699-RA,ACYPI003087-RA,ACYPI004597-RA,ACYPI007392-RA,ACYPI007505-RA,ACYPI30062-RA
GO:0006582	melanin metabolic process	0.00298249	0.0780586	1.3701E-4	7	14	673	10809	ACYPI001367-RA,ACYPI001857-RA,ACYPI003061-RA,ACYPI003242-RA,ACYPI007414-RA,ACYPI009293-RA,ACYPI010080-RA
GO:0015334	high affinity oligopeptide transporter activity	0.00316347	0.0849124	1.39722E-4	5	5	675	10818	ACYPI003533-RA,ACYPI004595-RA,ACYPI004721-RA,ACYPI006529-RA,ACYPI50394-RA
GO:0009313	oligosaccharide catabolic process	0.00316347	0.0849124	1.39722E-4	5	5	675	10818	ACYPI000002-RA,ACYPI002020-RA,ACYPI002298-RA,ACYPI007467-RA,ACYPI54799-RA
GO:0030193	regulation of blood coagulation	0.00316347	0.0853337	1.41785E-4	12	47	668	10776	ACYPI000334-RA,ACYPI001226-RA,ACYPI001236-RA,ACYPI001993-RA,ACYPI003807-RA,ACYPI004531-RA,ACYPI005371-RA,ACYPI008571-RA,ACYPI009131-RA,ACYPI009492-RA,ACYPI010022-RA,ACYPI42532-RA
GO:0048856	anatomical structure development	0.00316347	0.085492	1.43225E-4	154	1837	526	8986	ACYPI000144-RA,ACYPI000211-RA,ACYPI000285-RA,ACYPI000289-RA,ACYPI000299-RA,ACYPI000332-RA,ACYPI000475-RA,ACYPI000615-RA,ACYPI000635-RA,ACYPI000733-RA,ACYPI000772-RA,ACYPI000925-RA,ACYPI000969-RA,ACYPI001001-RA,ACYPI001166-RA,ACYPI001167-RA,ACYPI001215-RA,ACYPI001276-RA,ACYPI001302-RA,ACYPI001447-RA,ACYPI001448-RA,ACYPI001546-RA,ACYPI001572-RA,ACYPI001590-RA,ACYPI001710-RA,ACYPI001816-RA,ACYPI0019…
GO:0042277	peptide binding	0.00324857	0.0884286	1.50924E-4	23	146	657	10677	ACYPI000733-RA,ACYPI002498-RA,ACYPI002528-RA,ACYPI002583-RA,ACYPI003165-RA,ACYPI003175-RA,ACYPI004597-RA,ACYPI005682-RA,ACYPI005720-RA,ACYPI006356-RA,ACYPI006995-RA,ACYPI007664-RA,ACYPI008911-RA,ACYPI009427-RA,ACYPI009471-RA,ACYPI009569-RA,ACYPI010083-RA,ACYPI010198-RA,ACYPI34486-RA,ACYPI25076-RA,ACYPI54924-RA,ACYPI39773-RA,ACYPI56587-RA
GO:0042445	hormone metabolic process	0.00429345	0.116124	1.88223E-4	17	91	663	10732	ACYPI000733-RA,ACYPI003147-RA,ACYPI003175-RA,ACYPI003892-RA,ACYPI005205-RA,ACYPI005866-RA,ACYPI006995-RA,ACYPI007307-RA,ACYPI008133-RA,ACYPI008565-RA,ACYPI009255-RA,ACYPI010038-RA,ACYPI010230-RA,ACYPI25076-RA,ACYPI55598-RA,ACYPI39773-RA,ACYPI34905-RA,ACYPI44154-RA
GO:0004888	transmembrane receptor activity	0.00438513	0.119417	1.9335E-4	34	266	646	10557	ACYPI001814-RA,ACYPI002308-RA,ACYPI002528-RA,ACYPI002544-RA,ACYPI003056-RA,ACYPI004442-RA,ACYPI004597-RA,ACYPI005014-RA,ACYPI006063-RA,ACYPI006411-RA,ACYPI006569-RA,ACYPI007664-RA,ACYPI008839-RA,ACYPI008969-RA,ACYPI009332-RA,ACYPI009471-RA,ACYPI009569-RA,ACYPI009696-RA,ACYPI010037-RA,ACYPI010083-RA,ACYPI22005-RA,ACYPI25268-RA,ACYPI32634-RA,ACYPI52155-RA,ACYPI38121-RA,ACYPI33593-RA,ACYPI32924-RA*,…
GO:0061041	regulation of wound healing	0.00438751	0.120443	1.97935E-4	12	49	668	10774	ACYPI000334-RA,ACYPI001226-RA,ACYPI001236-RA,ACYPI001993-RA,ACYPI003807-RA,ACYPI004531-RA,ACYPI005371-RA,ACYPI008571-RA,ACYPI009131-RA,ACYPI009492-RA,ACYPI010022-RA,ACYPI42532-RA
GO:0006583	melanin biosynthetic process from tyrosine	0.00627076	0.17149	2.05726E-4	3	0	677	10823	ACYPI001367-RA,ACYPI003061-RA,ACYPI003242-RA
GO:0006570	tyrosine metabolic process	0.00627076	0.17149	2.05726E-4	3	0	677	10823	ACYPI001367-RA,ACYPI003061-RA,ACYPI003242-RA
GO:0021587	cerebellum morphogenesis	0.00627076	0.17149	2.05726E-4	3	0	677	10823	ACYPI006800-RA,ACYPI007337-RA,ACYPI26066-RA
GO:0044057	regulation of system process	0.00628136	0.173053	2.16216E-4	35	279	645	10544	ACYPI000027-RA,ACYPI000615-RA,ACYPI000733-RA,ACYPI002498-RA,ACYPI002528-RA,ACYPI003165-RA,ACYPI003458-RA,ACYPI004162-RA,ACYPI004371-RA,ACYPI004529-RA,ACYPI004856-RA,ACYPI005630-RA,ACYPI005672-RA,ACYPI005682-RA,ACYPI006043-RA,ACYPI006411-RA,ACYPI006680-RA,ACYPI007307-RA,ACYPI008178-RA*,ACYPI008180-RA,ACYPI008839-RA,ACYPI008911-RA,ACYPI008969-RA,ACYPI010083-RA,ACYPI49127-RA,ACYPI22005-RA,ACYPI31144…
GO:0003008	system process	0.00631842	0.176008	2.31258E-4	71	720	609	10103	ACYPI000001-RA,ACYPI000027-RA,ACYPI000270-RA,ACYPI000615-RA,ACYPI000733-RA,ACYPI001009-RA,ACYPI001447-RA,ACYPI001546-RA,ACYPI001816-RA,ACYPI001926-RA,ACYPI002000-RA,ACYPI002337-RA,ACYPI002498-RA,ACYPI002528-RA,ACYPI002544-RA,ACYPI002583-RA,ACYPI002892-RA,ACYPI002898-RA,ACYPI003046-RA,ACYPI003165-RA,ACYPI003175-RA,ACYPI003458-RA,ACYPI004162-RA,ACYPI004213-RA,ACYPI004371-RA,ACYPI004409-RA,ACYPI0044…
GO:0022008	neurogenesis	0.00631842	0.176585	2.32479E-4	12	50	668	10773	ACYPI000299-RA,ACYPI001166-RA,ACYPI001215-RA,ACYPI001448-RA,ACYPI001572-RA,ACYPI001816-RA,ACYPI002284-RA,ACYPI002308-RA,ACYPI002753-RA,ACYPI003175-RA,ACYPI004083-RA,ACYPI004162-RA,ACYPI004239-RA,ACYPI004298-RA,ACYPI004371-RA,ACYPI004442-RA,ACYPI004483-RA,ACYPI004815-RA,ACYPI004850-RA,ACYPI005268-RA,ACYPI005411-RA,ACYPI006024-RA,ACYPI006455-RA,ACYPI006800-RA,ACYPI006995-RA,ACYPI007008-RA,ACYPI0073…
GO:0051279	regulation of release of sequestered calcium ion into cytosol	0.00657266	0.18835	2.43714E-4	5	6	675	10817	ACYPI000699-RA,ACYPI003087-RA,ACYPI007392-RA,ACYPI007505-RA,ACYPI30062-RA
GO:0042938	dipeptide transport	0.00657266	0.18835	2.43714E-4	5	6	675	10817	ACYPI003533-RA,ACYPI004595-RA,ACYPI004721-RA,ACYPI006529-RA,ACYPI50394-RA
GO:0042936	dipeptide transporter activity	0.00657266	0.18835	2.43714E-4	5	6	675	10817	ACYPI003533-RA,ACYPI004595-RA,ACYPI004721-RA,ACYPI006529-RA,ACYPI50394-RA
GO:0042891	antibiotic transport	0.00657266	0.18835	2.43714E-4	5	6	675	10817	ACYPI003533-RA,ACYPI004595-RA,ACYPI004721-RA,ACYPI006529-RA,ACYPI50394-RA
GO:0030228	lipoprotein receptor activity	0.00682928	0.1968	2.61687E-4	8	22	672	10801	ACYPI001814-RA,ACYPI003056-RA,ACYPI005014-RA,ACYPI006569-RA,ACYPI009696-RA,ACYPI010037-RA,ACYPI32634-RA,ACYPI20563-RA
GO:0017046	peptide hormone binding	0.00682928	0.197681	2.63208E-4	11	43	669	10780	ACYPI000733-RA,ACYPI002498-RA,ACYPI003165-RA,ACYPI003175-RA,ACYPI005682-RA,ACYPI006995-RA,ACYPI009471-RA,ACYPI009569-RA,ACYPI34486-RA,ACYPI25076-RA,ACYPI54924-RA
GO:0022602	ovulation cycle process	0.00707447	0.205407	2.89193E-4	9	29	671	10794	ACYPI004597-RA,ACYPI008092-RA,ACYPI008133-RA,ACYPI009127-RA,ACYPI009598-RA,ACYPI49127-RA,ACYPI48302-RA,ACYPI34905-RA,ACYPI53591-RA
GO:0009312	oligosaccharide biosynthetic process	0.00725239	0.21142	2.94289E-4	6	11	674	10812	ACYPI001516-RA,ACYPI002137-RA,ACYPI006328-RA,ACYPI007755-RA,ACYPI009858-RA,ACYPI32584-RA
GO:0051592	response to calcium ion	0.00733767	0.215061	3.11745E-4	11	44	669	10779	ACYPI000699-RA,ACYPI003087-RA,ACYPI003175-RA,ACYPI004162-RA,ACYPI004371-RA,ACYPI006387-RA,ACYPI006995-RA,ACYPI007392-RA,ACYPI007505-RA,ACYPI30062-RA,ACYPI25076-RA
GO:0010817	regulation of hormone levels	0.00738509	0.217734	3.32154E-4	25	176	655	10647	ACYPI000733-RA,ACYPI001150-RA,ACYPI001415-RA,ACYPI003147-RA,ACYPI003175-RA,ACYPI003892-RA,ACYPI005205-RA,ACYPI005652-RA,ACYPI005682-RA,ACYPI005866-RA,ACYPI006734-RA,ACYPI006995-RA,ACYPI007307-RA,ACYPI008133-RA,ACYPI008565-RA,ACYPI008911-RA,ACYPI009255-RA,ACYPI009926-RA,ACYPI010038-RA,ACYPI010230-RA,ACYPI32959-RA,ACYPI31589-RA,ACYPI25076-RA,ACYPI55598-RA,ACYPI39773-RA,ACYPI42586-RA,ACYPI34905-RA,A…
GO:0008509	anion transmembrane transporter activity	0.0074543	0.220985	3.36517E-4	16	87	664	10736	ACYPI000359-RA,ACYPI001926-RA,ACYPI002337-RA,ACYPI002830-RA,ACYPI003046-RA,ACYPI005252-RA,ACYPI006072-RA,ACYPI006235-RA,ACYPI007138-RA,ACYPI007154-RA,ACYPI007232-RA,ACYPI007335-RA,ACYPI007654-RA,ACYPI007878-RA,ACYPI009261-RA,ACYPI56587-RA,ACYPI38102-RA
GO:0032101	regulation of response to external stimulus	0.00750033	0.223643	3.47639E-4	18	106	662	10717	ACYPI000334-RA,ACYPI001226-RA,ACYPI001236-RA,ACYPI001993-RA,ACYPI002340-RA,ACYPI003807-RA,ACYPI004531-RA,ACYPI005371-RA,ACYPI007549-RA,ACYPI008173-RA,ACYPI008297-RA,ACYPI008571-RA,ACYPI009131-RA,ACYPI009492-RA,ACYPI010022-RA,ACYPI54924-RA,ACYPI39649-RA,ACYPI42532-RA
GO:0060316	positive regulation of ryanodine-sensitive calcium-release channel activity	0.00835611	0.254188	3.66955E-4	4	3	676	10820	ACYPI000699-RA,ACYPI003087-RA,ACYPI007392-RA,ACYPI007505-RA
GO:0060315	negative regulation of ryanodine-sensitive calcium-release channel activity	0.00835611	0.254188	3.66955E-4	4	3	676	10820	ACYPI000699-RA,ACYPI003087-RA,ACYPI007392-RA,ACYPI007505-RA
GO:0002016	regulation of blood volume by renin-angiotensin	0.00835611	0.254188	3.66955E-4	4	3	676	10820	ACYPI000733-RA,ACYPI005682-RA,ACYPI008911-RA,ACYPI53591-RA
GO:0031997	N-terminal myristoylation domain binding	0.00835611	0.254188	3.66955E-4	4	3	676	10820	ACYPI000699-RA,ACYPI003087-RA,ACYPI007392-RA,ACYPI007505-RA
GO:0008424	glycoprotein 6-alpha-L-fucosyltransferase activity	0.00835611	0.254188	3.66955E-4	4	3	676	10820	ACYPI001516-RA,ACYPI007755-RA,ACYPI009858-RA,ACYPI32584-RA
GO:0051222	positive regulation of protein transport	0.00835611	0.255142	3.67602E-4	11	45	669	10778	ACYPI002340-RA,ACYPI002512-RA,ACYPI003175-RA,ACYPI006035-RA,ACYPI006995-RA,ACYPI008450-RA,ACYPI008760-RA,ACYPI009127-RA,ACYPI009598-RA,ACYPI009912-RA,ACYPI25076-RA
GO:0015116	sulfate transmembrane transporter activity	0.008798	0.269874	3.97532E-4	5	7	675	10816	ACYPI002830-RA,ACYPI003046-RA,ACYPI006235-RA,ACYPI009261-RA,ACYPI38102-RA
GO:0001974	blood vessel remodeling	0.008798	0.269874	3.97532E-4	5	7	675	10816	ACYPI000733-RA,ACYPI005682-RA,ACYPI008133-RA,ACYPI008911-RA,ACYPI34905-RA
GO:0005783	endoplasmic reticulum	0.00947225	0.28895	4.56912E-4	43	386	637	10437	ACYPI000251-RA,ACYPI000289-RA,ACYPI000653-RA,ACYPI001166-RA,ACYPI001446-RA,ACYPI001447-RA,ACYPI001546-RA,ACYPI002540-RA,ACYPI002830-RA,ACYPI003046-RA,ACYPI003175-RA,ACYPI004066-RA,ACYPI004176-RA,ACYPI004438-RA,ACYPI004442-RA,ACYPI004531-RA,ACYPI005508-RA,ACYPI005629-RA,ACYPI005888-RA,ACYPI006219-RA,ACYPI006235-RA,ACYPI006387-RA,ACYPI006450-RA,ACYPI006533-RA,ACYPI006995-RA,ACYPI007307-RA,ACYPI0074…
GO:0005791	rough endoplasmic reticulum	0.00950385	0.293125	4.60258E-4	7	18	673	10805	ACYPI003175-RA,ACYPI004442-RA,ACYPI006387-RA,ACYPI006995-RA,ACYPI007757-RA,ACYPI009332-RA,ACYPI25076-RA
GO:0007229	integrin-mediated signaling pathway	0.00950385	0.293125	4.60258E-4	7	18	673	10805	ACYPI001248-RA,ACYPI001516-RA,ACYPI003783-RA,ACYPI007286-RA,ACYPI007755-RA,ACYPI009858-RA,ACYPI32584-RA
GO:0051050	positive regulation of transport	0.00992854	0.305725	5.28036E-4	23	161	657	10662	ACYPI000699-RA,ACYPI001166-RA,ACYPI001533-RA,ACYPI002340-RA,ACYPI002512-RA,ACYPI003087-RA,ACYPI003175-RA,ACYPI004597-RA,ACYPI006035-RA,ACYPI006387-RA,ACYPI006995-RA,ACYPI007392-RA,ACYPI007505-RA,ACYPI008450-RA,ACYPI008760-RA,ACYPI008969-RA,ACYPI009127-RA,ACYPI009598-RA,ACYPI009912-RA,ACYPI009926-RA,ACYPI55697-RA,ACYPI30062-RA,ACYPI25076-RA
GO:0060341	regulation of cellular localization	0.010131	0.312616	5.47945E-4	31	249	649	10574	ACYPI000615-RA,ACYPI000699-RA,ACYPI002137-RA,ACYPI002340-RA,ACYPI002512-RA,ACYPI003087-RA,ACYPI003175-RA,ACYPI004371-RA,ACYPI004409-RA,ACYPI005630-RA,ACYPI006035-RA,ACYPI006328-RA,ACYPI006411-RA,ACYPI006995-RA,ACYPI007392-RA,ACYPI007505-RA,ACYPI008450-RA,ACYPI008760-RA,ACYPI008839-RA,ACYPI008969-RA,ACYPI009127-RA,ACYPI009598-RA,ACYPI009912-RA,ACYPI009926-RA,ACYPI32959-RA,ACYPI42000-RA,ACYPI31144-…
GO:0034754	cellular hormone metabolic process	0.0101583	0.315051	5.66244E-4	12	56	668	10767	ACYPI003147-RA,ACYPI003892-RA,ACYPI005205-RA,ACYPI005866-RA,ACYPI007307-RA,ACYPI008133-RA,ACYPI008565-RA,ACYPI009255-RA,ACYPI010038-RA,ACYPI010230-RA,ACYPI39773-RA,ACYPI34905-RA,ACYPI44154-RA
GO:0035121	tail morphogenesis	0.0107209	0.331054	5.98061E-4	7	19	673	10804	ACYPI001572-RA,ACYPI004083-RA,ACYPI006024-RA,ACYPI006455-RA,ACYPI007942-RA,ACYPI009772-RA,ACYPI32304-RA
GO:0008272	sulfate transport	0.0112891	0.34816	6.14706E-4	5	8	675	10815	ACYPI002830-RA,ACYPI003046-RA,ACYPI006235-RA,ACYPI009261-RA,ACYPI38102-RA
GO:0004930	G-protein coupled receptor activity	0.0112891	0.348843	6.21187E-4	20	132	660	10691	ACYPI002528-RA,ACYPI002544-RA,ACYPI004442-RA,ACYPI004597-RA,ACYPI006063-RA,ACYPI006411-RA,ACYPI007664-RA,ACYPI008839-RA,ACYPI008969-RA,ACYPI009332-RA,ACYPI009569-RA,ACYPI010083-RA,ACYPI22005-RA,ACYPI52155-RA,ACYPI38121-RA,ACYPI54924-RA,ACYPI56587-RA,ACYPI48302-RA,ACYPI29376-RA,ACYPI30803-RA
GO:0015698	inorganic anion transport	0.0117444	0.361891	6.82208E-4	11	49	669	10774	ACYPI002830-RA,ACYPI003046-RA,ACYPI006235-RA,ACYPI007138-RA,ACYPI007154-RA,ACYPI007232-RA,ACYPI007654-RA,ACYPI007878-RA,ACYPI009261-RA,ACYPI56587-RA,ACYPI38102-RA
GO:0015103	inorganic anion transmembrane transporter activity	0.0117879	0.364825	6.84627E-4	10	41	670	10782	ACYPI002337-RA,ACYPI002830-RA,ACYPI003046-RA,ACYPI005252-RA,ACYPI006072-RA,ACYPI006235-RA,ACYPI007654-RA,ACYPI007878-RA,ACYPI009261-RA,ACYPI38102-RA
GO:0031672	A band	0.0128479	0.395227	6.99602E-4	4	4	676	10819	ACYPI000027-RA,ACYPI001710-RA,ACYPI004529-RA,ACYPI005268-RA,ACYPI006043-RA,ACYPI008178-RA*
GO:0003081	regulation of systemic arterial blood pressure by renin-angiotensin	0.0128479	0.395227	6.99602E-4	4	4	676	10819	ACYPI000733-RA,ACYPI003175-RA,ACYPI005682-RA,ACYPI006995-RA,ACYPI008911-RA,ACYPI25076-RA,ACYPI39773-RA,ACYPI53591-RA
GO:0006936	muscle contraction	0.0128479	0.396074	7.12011E-4	16	94	664	10729	ACYPI000027-RA,ACYPI002528-RA,ACYPI003458-RA,ACYPI004213-RA,ACYPI004371-RA,ACYPI004486-RA*,ACYPI004529-RA,ACYPI005268-RA,ACYPI005630-RA,ACYPI005672-RA,ACYPI005885-RA,ACYPI006043-RA,ACYPI007307-RA,ACYPI008178-RA*,ACYPI008180-RA,ACYPI008393-RA,ACYPI010083-RA,ACYPI29958-RA,ACYPI55872-RA,ACYPI31144-RA,ACYPI39506-RA,ACYPI56587-RA,ACYPI31143-RA
GO:0005976	polysaccharide metabolic process	0.0131543	0.410454	7.68057E-4	13	67	667	10756	ACYPI000002-RA,ACYPI004270-RA,ACYPI005756-RA,ACYPI006035-RA,ACYPI007467-RA,ACYPI008133-RA,ACYPI008582-RA,ACYPI009912-RA,ACYPI010095-RA,ACYPI54799-RA,ACYPI38851-RA,ACYPI34905-RA,ACYPI38852-RA
GO:0051605	protein maturation by peptide bond cleavage	0.0131543	0.410454	7.68057E-4	13	67	667	10756	ACYPI001226-RA,ACYPI001236-RA,ACYPI001993-RA,ACYPI003092-RA,ACYPI003175-RA,ACYPI003807-RA,ACYPI004531-RA,ACYPI005371-RA,ACYPI006995-RA,ACYPI009131-RA,ACYPI25076-RA,ACYPI39773-RA,ACYPI42532-RA
GO:0051049	regulation of transport	0.0131543	0.410759	7.71736E-4	43	397	637	10426	ACYPI000615-RA,ACYPI000699-RA,ACYPI001166-RA,ACYPI001533-RA,ACYPI002137-RA,ACYPI002340-RA,ACYPI002512-RA,ACYPI003087-RA,ACYPI003175-RA,ACYPI003458-RA,ACYPI003533-RA,ACYPI004371-RA,ACYPI004409-RA,ACYPI004597-RA,ACYPI004721-RA,ACYPI005630-RA,ACYPI006035-RA,ACYPI006219-RA,ACYPI006328-RA,ACYPI006387-RA,ACYPI006411-RA,ACYPI006995-RA,ACYPI007392-RA,ACYPI007505-RA,ACYPI008450-RA,ACYPI008760-RA,ACYPI0088…
GO:0007154	cell communication	0.0131543	0.411096	7.78201E-4	42	385	638	10438	ACYPI000001-RA,ACYPI000475-RA,ACYPI000526-RA,ACYPI000615-RA,ACYPI001009-RA,ACYPI001447-RA,ACYPI001533-RA,ACYPI001546-RA,ACYPI001926-RA,ACYPI002137-RA,ACYPI002337-RA,ACYPI002340-RA,ACYPI002498-RA,ACYPI002528-RA,ACYPI002568-RA,ACYPI002583-RA,ACYPI002892-RA,ACYPI002898-RA,ACYPI002990-RA,ACYPI003056-RA,ACYPI003165-RA,ACYPI003175-RA,ACYPI003536-RA,ACYPI003783-RA,ACYPI004162-RA,ACYPI004409-RA,ACYPI0044…
GO:0044254	multicellular organismal protein catabolic process	0.0157037	0.484967	7.86569E-4	3	1	677	10822	ACYPI000733-RA,ACYPI005682-RA,ACYPI008911-RA
GO:0060438	trachea development	0.0157037	0.484967	7.86569E-4	3	1	677	10822	ACYPI009127-RA,ACYPI009598-RA,ACYPI34905-RA
GO:0002019	regulation of renal output by angiotensin	0.0157037	0.484967	7.86569E-4	3	1	677	10822	ACYPI000733-RA,ACYPI005682-RA,ACYPI008911-RA
GO:0002005	angiotensin catabolic process in blood	0.0157037	0.484967	7.86569E-4	3	1	677	10822	ACYPI000733-RA,ACYPI005682-RA,ACYPI008911-RA
GO:0032450	maltase activity	0.0157037	0.484967	7.86569E-4	3	1	677	10822	ACYPI000002-RA,ACYPI007467-RA,ACYPI54799-RA
GO:0048065	male courtship behavior, veined wing extension	0.0157037	0.484967	7.86569E-4	3	1	677	10822	ACYPI003061-RA,ACYPI003242-RA,ACYPI007414-RA
GO:0046379	extracellular polysaccharide metabolic process	0.0157037	0.484967	7.86569E-4	3	1	677	10822	ACYPI000002-RA,ACYPI007467-RA,ACYPI54799-RA
GO:0044266	multicellular organismal macromolecule catabolic process	0.0157037	0.484967	7.86569E-4	3	1	677	10822	ACYPI000733-RA,ACYPI005682-RA,ACYPI008911-RA
GO:0048731	system development	0.0166376	0.508667	8.87655E-4	56	563	624	10260	ACYPI000211-RA,ACYPI000285-RA,ACYPI000289-RA,ACYPI000299-RA,ACYPI000475-RA,ACYPI000615-RA,ACYPI000733-RA,ACYPI000772-RA,ACYPI000969-RA,ACYPI001001-RA,ACYPI001166-RA,ACYPI001167-RA,ACYPI001215-RA,ACYPI001276-RA,ACYPI001302-RA,ACYPI001447-RA,ACYPI001448-RA,ACYPI001546-RA,ACYPI001572-RA,ACYPI001590-RA,ACYPI001710-RA,ACYPI001816-RA,ACYPI001911-RA,ACYPI001926-RA,ACYPI002137-RA,ACYPI002284-RA,ACYPI0023…
GO:0003012	muscle system process	0.0166376	0.508997	8.90179E-4	17	106	663	10717	ACYPI000027-RA,ACYPI002528-RA,ACYPI003458-RA,ACYPI004213-RA,ACYPI004371-RA,ACYPI004486-RA*,ACYPI004529-RA,ACYPI005268-RA,ACYPI005630-RA,ACYPI005672-RA,ACYPI005885-RA,ACYPI006043-RA,ACYPI007307-RA,ACYPI008178-RA*,ACYPI008180-RA,ACYPI008393-RA,ACYPI010083-RA,ACYPI49127-RA,ACYPI29958-RA,ACYPI55872-RA,ACYPI31144-RA,ACYPI39506-RA,ACYPI56587-RA,ACYPI31143-RA
GO:0042895	antibiotic transporter activity	0.0173279	0.525694	9.09973E-4	5	9	675	10814	ACYPI003533-RA,ACYPI004595-RA,ACYPI004721-RA,ACYPI006529-RA,ACYPI50394-RA
GO:0030198	extracellular matrix organization	0.0173279	0.52739	9.15157E-4	9	35	671	10788	ACYPI002137-RA,ACYPI005181-RA,ACYPI006328-RA,ACYPI006800-RA,ACYPI007337-RA,ACYPI008133-RA,ACYPI26066-RA,ACYPI29620-RA,ACYPI34905-RA
GO:0031988	membrane-bounded vesicle	0.0174151	0.531215	9.57659E-4	37	329	643	10494	ACYPI000359-RA,ACYPI000526-RA,ACYPI000615-RA,ACYPI002337-RA,ACYPI002498-RA,ACYPI002572-RA,ACYPI002583-RA,ACYPI003165-RA,ACYPI003175-RA,ACYPI004409-RA,ACYPI004442-RA,ACYPI004533-RA,ACYPI005252-RA,ACYPI005413-RA,ACYPI005508-RA,ACYPI005630-RA,ACYPI006072-RA,ACYPI006314-RA,ACYPI006387-RA,ACYPI006414-RA,ACYPI006639-RA,ACYPI006655-RA,ACYPI006979-RA,ACYPI006995-RA,ACYPI007654-RA,ACYPI008173-RA,ACYPI0085…
GO:0042562	hormone binding	0.017431	0.533577	9.62383E-4	12	60	668	10763	ACYPI000733-RA,ACYPI002498-RA,ACYPI003165-RA,ACYPI003175-RA,ACYPI005682-RA,ACYPI005866-RA,ACYPI006995-RA,ACYPI009471-RA,ACYPI009569-RA,ACYPI34486-RA,ACYPI25076-RA,ACYPI54924-RA
GO:0006706	steroid catabolic process	0.0175853	0.538748	9.70804E-4	7	21	673	10802	ACYPI000270-RA,ACYPI002464-RA,ACYPI003147-RA,ACYPI005205-RA,ACYPI007145-RA,ACYPI008565-RA,ACYPI009255-RA
GO:0030878	thyroid gland development	0.0182662	0.558456	0.00105293	6	15	674	10808	ACYPI003652-RA,ACYPI007008-RA,ACYPI009244-RA,ACYPI52155-RA,ACYPI43755-RA,ACYPI53591-RA
GO:0055010	ventricular cardiac muscle tissue morphogenesis	0.0182662	0.558456	0.00105293	6	15	674	10808	ACYPI005885-RA,ACYPI006043-RA,ACYPI008133-RA,ACYPI008178-RA*,ACYPI009244-RA,ACYPI34905-RA
GO:0015300	solute:solute antiporter activity	0.0182662	0.558456	0.00105293	6	15	674	10808	ACYPI002892-RA,ACYPI003046-RA,ACYPI005720-RA,ACYPI006356-RA,ACYPI007418-RA,ACYPI53276-RA
GO:0044456	synapse part	0.0188927	0.572689	0.00117393	26	205	654	10618	ACYPI000615-RA,ACYPI002337-RA,ACYPI002572-RA,ACYPI003092-RA,ACYPI004450-RA,ACYPI004486-RA*,ACYPI004674-RA,ACYPI005394-RA,ACYPI005508-RA,ACYPI005629-RA,ACYPI005630-RA,ACYPI006072-RA,ACYPI006411-RA,ACYPI006414-RA,ACYPI007199-RA,ACYPI007757-RA,ACYPI008082-RA,ACYPI008839-RA,ACYPI008910-RA,ACYPI009533-RA,ACYPI009944-RA,ACYPI23644-RA,ACYPI31144-RA,ACYPI39506-RA,ACYPI31143-RA,ACYPI30803-RA
GO:0015333	peptide:hydrogen symporter activity	0.019996	0.607853	0.00120054	4	5	676	10818	ACYPI003533-RA,ACYPI004595-RA,ACYPI004721-RA,ACYPI50394-RA
GO:0014032	neural crest cell development	0.019996	0.607853	0.00120054	4	5	676	10818	ACYPI008133-RA,ACYPI009244-RA,ACYPI51262-RA,ACYPI34905-RA,ACYPI45604-RA
GO:0010880	regulation of release of sequestered calcium ion into cytosol by sarcoplasmic reticulum	0.019996	0.607853	0.00120054	4	5	676	10818	ACYPI000699-RA,ACYPI003087-RA,ACYPI007392-RA,ACYPI007505-RA
GO:0022897	proton-dependent peptide secondary active transmembrane transporter activity	0.019996	0.607853	0.00120054	4	5	676	10818	ACYPI003533-RA,ACYPI004595-RA,ACYPI004721-RA,ACYPI50394-RA
GO:0006711	estrogen catabolic process	0.019996	0.607853	0.00120054	4	5	676	10818	ACYPI003147-RA,ACYPI005205-RA,ACYPI008565-RA,ACYPI009255-RA
GO:0070542	response to fatty acid	0.019996	0.607853	0.00120054	4	5	676	10818	ACYPI001166-RA,ACYPI003175-RA,ACYPI006995-RA,ACYPI25076-RA
GO:0060415	muscle tissue morphogenesis	0.019996	0.61322	0.00121534	7	22	673	10801	ACYPI005885-RA,ACYPI006043-RA,ACYPI008133-RA,ACYPI008178-RA*,ACYPI009244-RA,ACYPI31144-RA,ACYPI34905-RA
GO:0055008	cardiac muscle tissue morphogenesis	0.019996	0.61322	0.00121534	7	22	673	10801	ACYPI005885-RA,ACYPI006043-RA,ACYPI008133-RA,ACYPI008178-RA*,ACYPI009244-RA,ACYPI31144-RA,ACYPI34905-RA
GO:0015297	antiporter activity	0.019996	0.61322	0.00121534	7	22	673	10801	ACYPI002892-RA,ACYPI003046-RA,ACYPI005720-RA,ACYPI006356-RA,ACYPI007418-RA,ACYPI53276-RA,ACYPI38102-RA
GO:0046677	response to antibiotic	0.019996	0.61322	0.00121534	7	22	673	10801	ACYPI001572-RA,ACYPI004083-RA,ACYPI006024-RA,ACYPI006455-RA,ACYPI007942-RA,ACYPI009772-RA,ACYPI32304-RA
GO:0006491	N-glycan processing	0.0209106	0.637051	0.00129906	5	10	675	10813	ACYPI001516-RA,ACYPI007755-RA,ACYPI009858-RA,ACYPI010215-RA,ACYPI32584-RA
GO:0014031	mesenchymal cell development	0.0209106	0.637051	0.00129906	5	10	675	10813	ACYPI003536-RA,ACYPI003783-RA,ACYPI008133-RA,ACYPI008450-RA,ACYPI009244-RA,ACYPI009598-RA,ACYPI51262-RA,ACYPI34905-RA,ACYPI45604-RA
GO:0048066	developmental pigmentation	0.0209106	0.637051	0.00129906	5	10	675	10813	ACYPI001857-RA,ACYPI003061-RA,ACYPI003242-RA,ACYPI007414-RA,ACYPI009293-RA,ACYPI010080-RA,ACYPI51262-RA
GO:0007166	cell surface receptor linked signaling pathway	0.0209106	0.63733	0.0013099	66	704	614	10119	ACYPI000475-RA,ACYPI000699-RA,ACYPI001009-RA,ACYPI001248-RA,ACYPI001516-RA,ACYPI001533-RA,ACYPI001653-RA*,ACYPI001814-RA,ACYPI001816-RA,ACYPI001926-RA,ACYPI002137-RA,ACYPI002308-RA,ACYPI002340-RA,ACYPI002403-RA,ACYPI002528-RA,ACYPI002544-RA,ACYPI002753-RA,ACYPI003087-RA,ACYPI003175-RA,ACYPI003536-RA,ACYPI003783-RA,ACYPI004442-RA,ACYPI004597-RA,ACYPI004668-RA,ACYPI004674-RA,ACYPI005268-RA,ACYPI006…
GO:0043197	dendritic spine	0.0209264	0.641382	0.00136236	11	54	669	10769	ACYPI004450-RA,ACYPI004486-RA*,ACYPI005394-RA,ACYPI005629-RA,ACYPI006043-RA,ACYPI006411-RA,ACYPI006414-RA,ACYPI007307-RA,ACYPI008839-RA,ACYPI54924-RA,ACYPI30803-RA
GO:0044309	neuron spine	0.0209264	0.641382	0.00136236	11	54	669	10769	ACYPI004450-RA,ACYPI004486-RA*,ACYPI005394-RA,ACYPI005629-RA,ACYPI006043-RA,ACYPI006411-RA,ACYPI006414-RA,ACYPI007307-RA,ACYPI008839-RA,ACYPI54924-RA,ACYPI30803-RA
GO:0042447	hormone catabolic process	0.0212579	0.649031	0.00137624	6	16	674	10807	ACYPI000733-RA,ACYPI003147-RA,ACYPI005205-RA,ACYPI008565-RA,ACYPI009255-RA,ACYPI39773-RA
GO:0051924	regulation of calcium ion transport	0.0219348	0.664244	0.00150126	9	38	671	10785	ACYPI000699-RA,ACYPI002512-RA,ACYPI003087-RA,ACYPI004597-RA,ACYPI006219-RA,ACYPI006387-RA,ACYPI007392-RA,ACYPI007505-RA,ACYPI30062-RA
GO:0048565	gut development	0.0219348	0.664244	0.00150126	9	38	671	10785	ACYPI003175-RA,ACYPI003536-RA,ACYPI004128-RA,ACYPI006995-RA,ACYPI008133-RA,ACYPI009023-RA,ACYPI009345-RA,ACYPI25076-RA,ACYPI51262-RA,ACYPI34905-RA,ACYPI37791-RA,ACYPI53591-RA,ACYPI45604-RA
GO:0010959	regulation of metal ion transport	0.0226665	0.67808	0.00156612	12	64	668	10759	ACYPI000699-RA,ACYPI002512-RA,ACYPI003087-RA,ACYPI003458-RA,ACYPI004597-RA,ACYPI006219-RA,ACYPI006387-RA,ACYPI007392-RA,ACYPI007505-RA,ACYPI008969-RA,ACYPI22005-RA,ACYPI30062-RA
GO:0005214	structural constituent of chitin-based cuticle	0.022876	0.683254	0.00168059	10	47	670	10776	ACYPI000670-RA,ACYPI000889-RA,ACYPI001095-RA,ACYPI001599-RA*,ACYPI001610-RA,ACYPI004893-RA,ACYPI004943-RA,ACYPI009152-RA,ACYPI010234-RA,ACYPI52218-RA
GO:0035050	embryonic heart tube development	0.0239624	0.701877	0.00177008	6	17	674	10806	ACYPI003652-RA,ACYPI007008-RA,ACYPI008133-RA,ACYPI009244-RA,ACYPI34905-RA,ACYPI37791-RA,ACYPI53591-RA
GO:0008291	acetylcholine metabolic process	0.0248065	0.717844	0.00179846	5	11	675	10812	ACYPI001447-RA,ACYPI005888-RA,ACYPI007757-RA,ACYPI009503-RA,ACYPI009533-RA
GO:0004177	aminopeptidase activity	0.0248065	0.717844	0.00179846	5	11	675	10812	ACYPI002498-RA,ACYPI003165-RA,ACYPI41180-RA,ACYPI32843-RA,ACYPI34486-RA
GO:0007585	respiratory gaseous exchange	0.025192	0.725076	0.0018471	7	24	673	10799	ACYPI000289-RA,ACYPI001248-RA,ACYPI001516-RA,ACYPI007286-RA,ACYPI007307-RA,ACYPI007755-RA,ACYPI009858-RA,ACYPI32584-RA,ACYPI43755-RA
GO:0014866	skeletal myofibril assembly	0.0286767	0.785963	0.00187986	3	2	677	10821	ACYPI005268-RA,ACYPI006035-RA,ACYPI009912-RA
GO:0044268	multicellular organismal protein metabolic process	0.0286767	0.785963	0.00187986	3	2	677	10821	ACYPI000733-RA,ACYPI005682-RA,ACYPI008911-RA
GO:0048067	cuticle pigmentation	0.0286767	0.785963	0.00187986	3	2	677	10821	ACYPI003061-RA,ACYPI003242-RA,ACYPI007414-RA
GO:0000023	maltose metabolic process	0.0286767	0.785963	0.00187986	3	2	677	10821	ACYPI000002-RA,ACYPI007467-RA,ACYPI54799-RA
GO:0000293	ferric-chelate reductase activity	0.0286767	0.785963	0.00187986	3	2	677	10821	ACYPI003995-RA,ACYPI005935-RA,ACYPI29519-RA
GO:0021542	dentate gyrus development	0.0286767	0.785963	0.00187986	3	2	677	10821	ACYPI006800-RA,ACYPI007337-RA,ACYPI26066-RA
GO:0016723	oxidoreductase activity, oxidizing metal ions, NAD or NADP as acceptor	0.0286767	0.785963	0.00187986	3	2	677	10821	ACYPI003995-RA,ACYPI005935-RA,ACYPI29519-RA
GO:0008241	peptidyl-dipeptidase activity	0.0286767	0.785963	0.00187986	3	2	677	10821	ACYPI000733-RA,ACYPI005682-RA,ACYPI008911-RA
GO:0031711	bradykinin receptor binding	0.0286767	0.785963	0.00187986	3	2	677	10821	ACYPI000733-RA,ACYPI005682-RA,ACYPI008911-RA
GO:0000025	maltose catabolic process	0.0286767	0.785963	0.00187986	3	2	677	10821	ACYPI000002-RA,ACYPI007467-RA,ACYPI54799-RA
GO:0004558	alpha-glucosidase activity	0.0297413	0.806692	0.00190775	4	6	676	10817	ACYPI000002-RA,ACYPI002020-RA,ACYPI007467-RA,ACYPI54799-RA
GO:0031432	titin binding	0.0297413	0.806692	0.00190775	4	6	676	10817	ACYPI000699-RA,ACYPI003087-RA,ACYPI007392-RA,ACYPI007505-RA
GO:0005427	proton-dependent oligopeptide secondary active transmembrane transporter activity	0.0297413	0.806692	0.00190775	4	6	676	10817	ACYPI001709-RA,ACYPI003533-RA,ACYPI004721-RA,ACYPI50394-RA
GO:0015322	secondary active oligopeptide transmembrane transporter activity	0.0297413	0.806692	0.00190775	4	6	676	10817	ACYPI001709-RA,ACYPI003533-RA,ACYPI004721-RA,ACYPI50394-RA
GO:0050482	arachidonic acid secretion	0.0297413	0.806692	0.00190775	4	6	676	10817	ACYPI000733-RA,ACYPI005682-RA,ACYPI008911-RA,ACYPI56587-RA
GO:0032309	icosanoid secretion	0.0297413	0.806692	0.00190775	4	6	676	10817	ACYPI000733-RA,ACYPI005682-RA,ACYPI008911-RA,ACYPI56587-RA
GO:0008194	UDP-glycosyltransferase activity	0.0298491	0.809269	0.00196863	12	66	668	10757	ACYPI001041-RA,ACYPI002137-RA,ACYPI003147-RA,ACYPI003827-RA,ACYPI005205-RA,ACYPI005376-RA,ACYPI006035-RA,ACYPI006143-RA,ACYPI006328-RA,ACYPI008565-RA,ACYPI009912-RA,ACYPI010215-RA
GO:0010927	cellular component assembly involved in morphogenesis	0.0309074	0.822645	0.00219958	12	67	668	10756	ACYPI001001-RA,ACYPI004371-RA,ACYPI005268-RA,ACYPI006035-RA,ACYPI006969-RB,ACYPI008178-RA*,ACYPI008180-RA,ACYPI008736-RA,ACYPI009912-RA,ACYPI55859-RA,ACYPI29958-RA,ACYPI55872-RA,ACYPI40374-RA,ACYPI55598-RA
GO:0009607	response to biotic stimulus	0.0309074	0.822911	0.00221132	31	274	649	10549	ACYPI000334-RA,ACYPI001150-RA,ACYPI001226-RA,ACYPI001415-RA,ACYPI001857-RA,ACYPI001993-RA,ACYPI002340-RA,ACYPI003061-RA,ACYPI003175-RA,ACYPI003242-RA,ACYPI003476-RA,ACYPI004533-RA,ACYPI004985-RA,ACYPI005652-RA,ACYPI005866-RA,ACYPI006387-RA,ACYPI006734-RA,ACYPI006995-RA,ACYPI007414-RA,ACYPI008571-RA,ACYPI008763-RA,ACYPI010080-RA,ACYPI010095-RA,ACYPI31589-RA,ACYPI44594-RA,ACYPI34486-RA,ACYPI45769-R…
GO:0006814	sodium ion transport	0.0312548	0.830349	0.00224377	6	18	674	10805	ACYPI007138-RA,ACYPI007307-RA,ACYPI007418-RA,ACYPI007654-RA,ACYPI008179-RA,ACYPI53276-RA
GO:0015295	solute:hydrogen symporter activity	0.0312548	0.830349	0.00224377	6	18	674	10805	ACYPI003533-RA,ACYPI004595-RA,ACYPI004721-RA,ACYPI007878-RA,ACYPI008849-RA,ACYPI50394-RA
GO:0001541	ovarian follicle development	0.0312548	0.830349	0.00224377	6	18	674	10805	ACYPI004597-RA,ACYPI008133-RA,ACYPI009127-RA,ACYPI009598-RA,ACYPI48302-RA,ACYPI34905-RA
GO:0019229	regulation of vasoconstriction	0.031306	0.834076	0.00224574	7	25	673	10798	ACYPI000733-RA,ACYPI004529-RA,ACYPI005682-RA,ACYPI007307-RA,ACYPI008911-RA,ACYPI008969-RA,ACYPI31143-RA
GO:0005793	ER-Golgi intermediate compartment	0.031306	0.834076	0.00224574	7	25	673	10798	ACYPI000289-RA,ACYPI002498-RA,ACYPI004403-RA,ACYPI009427-RA,ACYPI41180-RA,ACYPI42000-RA,ACYPI34486-RA
GO:0032879	regulation of localization	0.031306	0.834769	0.00228216	53	550	627	10273	ACYPI000475-RA,ACYPI000615-RA,ACYPI000699-RA,ACYPI000733-RA,ACYPI001166-RA,ACYPI001533-RA,ACYPI002137-RA,ACYPI002340-RA,ACYPI002512-RA,ACYPI003087-RA,ACYPI003175-RA,ACYPI003458-RA,ACYPI003533-RA,ACYPI004371-RA,ACYPI004409-RA,ACYPI004597-RA,ACYPI004721-RA,ACYPI005014-RA,ACYPI005630-RA,ACYPI005682-RA,ACYPI006035-RA,ACYPI006219-RA,ACYPI006328-RA,ACYPI006387-RA,ACYPI006411-RA,ACYPI006995-RA,ACYPI0073…
GO:0044463	cell projection part	0.0315464	0.838319	0.00238304	28	240	652	10583	ACYPI002137-RA,ACYPI002581-RA,ACYPI003092-RA,ACYPI003175-RA,ACYPI004442-RA,ACYPI004450-RA,ACYPI004486-RA*,ACYPI005394-RA,ACYPI005629-RA,ACYPI006043-RA,ACYPI006328-RA,ACYPI006411-RA,ACYPI006414-RA,ACYPI006995-RA,ACYPI007307-RA,ACYPI007654-RA,ACYPI008839-RA,ACYPI008969-RA,ACYPI009332-RA,ACYPI009496-RA,ACYPI009569-RA,ACYPI31144-RA,ACYPI25076-RA,ACYPI54924-RA,ACYPI33094-RA,ACYPI42586-RA,ACYPI31143-RA…
GO:0048771	tissue remodeling	0.0326556	0.849588	0.0024252	5	12	675	10811	ACYPI000733-RA,ACYPI002137-RA,ACYPI005682-RA,ACYPI006328-RA,ACYPI008133-RA,ACYPI008911-RA,ACYPI34905-RA
GO:0051707	response to other organism	0.0327689	0.851792	0.00249072	21	161	659	10662	ACYPI000334-RA,ACYPI001150-RA,ACYPI001226-RA,ACYPI001415-RA,ACYPI001857-RA,ACYPI001993-RA,ACYPI002340-RA,ACYPI003061-RA,ACYPI003175-RA,ACYPI003242-RA,ACYPI004533-RA,ACYPI004985-RA,ACYPI005652-RA,ACYPI005866-RA,ACYPI006387-RA,ACYPI006734-RA,ACYPI006995-RA,ACYPI007414-RA,ACYPI008571-RA,ACYPI010080-RA,ACYPI010095-RA,ACYPI31589-RA,ACYPI34486-RA,ACYPI45769-RA,ACYPI25076-RA,ACYPI55598-RA,ACYPI39649-RA,…
GO:0048646	anatomical structure formation involved in morphogenesis	0.0331178	0.855974	0.00259541	39	375	641	10448	ACYPI001001-RA,ACYPI001215-RA,ACYPI001448-RA,ACYPI001710-RA,ACYPI002137-RA,ACYPI003087-RA,ACYPI003165-RA,ACYPI003536-RA,ACYPI003652-RA,ACYPI004371-RA,ACYPI004850-RA,ACYPI005268-RA,ACYPI005583-RA,ACYPI005630-RA,ACYPI006035-RA,ACYPI006328-RA,ACYPI006639-RA,ACYPI006800-RA,ACYPI006969-RB,ACYPI007008-RA,ACYPI007337-RA,ACYPI007583-RA,ACYPI008074-RA,ACYPI008133-RA,ACYPI008178-RA*,ACYPI008180-RA,ACYPI008…
GO:0035295	tube development	0.0337942	0.862867	0.00271485	9	42	671	10781	ACYPI000289-RA,ACYPI001448-RA,ACYPI002137-RA,ACYPI002352-RA,ACYPI003536-RA,ACYPI003652-RA,ACYPI003783-RA,ACYPI005181-RA,ACYPI006328-RA,ACYPI007008-RA,ACYPI007232-RA,ACYPI008133-RA,ACYPI008450-RA,ACYPI009127-RA,ACYPI009244-RA,ACYPI009345-RA,ACYPI009598-RA,ACYPI010036-RA,ACYPI33094-RA,ACYPI34905-RA,ACYPI37791-RA,ACYPI53591-RA
GO:0008237	metallopeptidase activity	0.0337942	0.863885	0.00272797	12	69	668	10754	ACYPI000733-RA,ACYPI001473-RA,ACYPI002003-RA,ACYPI002498-RA,ACYPI003165-RA,ACYPI005682-RA,ACYPI008911-RA,ACYPI009427-RA,ACYPI41180-RA,ACYPI34486-RA,ACYPI24475-RA,ACYPI39773-RA
GO:0008210	estrogen metabolic process	0.034358	0.869466	0.00280698	6	19	674	10804	ACYPI003147-RA,ACYPI005205-RA,ACYPI008133-RA,ACYPI008565-RA,ACYPI009255-RA,ACYPI34905-RA
GO:0030195	negative regulation of blood coagulation	0.0343712	0.871035	0.00281697	8	34	672	10789	ACYPI001226-RA,ACYPI001993-RA,ACYPI003807-RA,ACYPI004531-RA,ACYPI005371-RA,ACYPI008571-RA,ACYPI009131-RA,ACYPI42532-RA
GO:0001764	neuron migration	0.0343712	0.871792	0.00282688	11	60	669	10763	ACYPI001448-RA,ACYPI002284-RA,ACYPI006800-RA,ACYPI007337-RA,ACYPI009244-RA,ACYPI32959-RA,ACYPI26066-RA,ACYPI29702-RA,ACYPI37104-RA,ACYPI53591-RA,ACYPI50086-RA
GO:0008234	cysteine-type peptidase activity	0.03444	0.873413	0.0028409	13	79	667	10744	ACYPI000008-RA,ACYPI000010-RA,ACYPI000013-RA,ACYPI000014-RA,ACYPI000015-RA,ACYPI000017-RA,ACYPI000018-RA,ACYPI001128-RA,ACYPI005602-RA,ACYPI005957-RA,ACYPI010081-RA,ACYPI48982-RA,ACYPI52702-RA
GO:0045843	negative regulation of striated muscle tissue development	0.0362098	0.887197	0.00285862	4	7	676	10816	ACYPI001448-RA,ACYPI009127-RA,ACYPI009244-RA,ACYPI009598-RA,ACYPI49127-RA
GO:0001657	ureteric bud development	0.0377604	0.899939	0.00319661	5	13	675	10810	ACYPI008133-RA,ACYPI008450-RA,ACYPI009127-RA,ACYPI009345-RA,ACYPI009598-RA,ACYPI34905-RA
GO:0030018	Z disc	0.0377604	0.899939	0.00319661	5	13	675	10810	ACYPI001710-RA,ACYPI003783-RA,ACYPI006219-RA,ACYPI006680-RA,ACYPI31143-RA
GO:0016477	cell migration	0.0377604	0.900133	0.00319766	37	355	643	10468	ACYPI000733-RA,ACYPI001248-RA,ACYPI001448-RA,ACYPI001516-RA,ACYPI002137-RA,ACYPI002284-RA,ACYPI002308-RA,ACYPI002498-RA,ACYPI002753-RA,ACYPI003175-RA,ACYPI003597-RA,ACYPI004668-RA,ACYPI005014-RA,ACYPI005682-RA,ACYPI006328-RA,ACYPI006800-RA,ACYPI006995-RA,ACYPI007286-RA,ACYPI007337-RA,ACYPI007755-RA,ACYPI008092-RA,ACYPI008133-RA,ACYPI008173-RA,ACYPI008207-RA,ACYPI008760-RA,ACYPI008911-RA,ACYPI0092…
GO:0090316	positive regulation of intracellular protein transport	0.0384851	0.905369	0.00328542	8	35	672	10788	ACYPI002340-RA,ACYPI002512-RA,ACYPI006035-RA,ACYPI008450-RA,ACYPI008760-RA,ACYPI009127-RA,ACYPI009598-RA,ACYPI009912-RA
GO:0031984	organelle subcompartment	0.0394333	0.912456	0.00346966	6	20	674	10803	ACYPI002137-RA,ACYPI003175-RA,ACYPI004442-RA,ACYPI006328-RA,ACYPI006995-RA,ACYPI009332-RA
GO:0015020	glucuronosyltransferase activity	0.0394333	0.912456	0.00346966	6	20	674	10803	ACYPI003147-RA,ACYPI003827-RA,ACYPI005205-RA,ACYPI006035-RA,ACYPI008565-RA,ACYPI009912-RA

## Sheet: B) IE-LE comparison
Sheet B) GO classes enriched in significantly variant genes in the IE-LE comparison
GO class	Name	FDR	FWER	p-Value	Annotated		Not annotated		TestSeqs
					Test	Ref	Test	Ref
GO:0022804	active transmembrane transporter activity	2.57548E-8	9.77488E-8	1.22268E-10	58	232	886	10327	ACYPI000370-RA,ACYPI000537-RA,ACYPI000584-RA,ACYPI001390-RA,ACYPI001507-RA,ACYPI001709-RA,ACYPI001846-RA,ACYPI002596-RA,ACYPI002633-RA,ACYPI002659-RA,ACYPI002859-RA,ACYPI002892-RA,ACYPI002898-RA,ACYPI003046-RA,ACYPI003132-RA,ACYPI003240-RA,ACYPI003523-RA,ACYPI003533-RA,ACYPI003754-RA,ACYPI004320-RA,ACYPI004595-RA,ACYPI004721-RA,ACYPI004765-RA,ACYPI005058-RA,ACYPI005094-RA,ACYPI005156-RA,ACYPI0052…
GO:0005275	amine transmembrane transporter activity	8.51465E-4	0.0229354	4.21522E-5	21	78	923	10481	ACYPI000370-RA,ACYPI000537-RA,ACYPI000584-RA,ACYPI002596-RA,ACYPI002633-RA,ACYPI002659-RA,ACYPI002859-RA,ACYPI002898-RA,ACYPI003132-RA,ACYPI003240-RA,ACYPI003523-RA,ACYPI004320-RA,ACYPI005156-RA,ACYPI005287-RA,ACYPI006011-RA,ACYPI008957-RA,ACYPI009754-RA,ACYPI009924-RA,ACYPI54799-RA,ACYPI51811-RA,ACYPI50394-RA
GO:0015837	amine transport	3.95901E-6	3.06819E-5	6.95141E-8	35	126	909	10433	ACYPI000370-RA,ACYPI000537-RA,ACYPI000584-RA,ACYPI001772-RA,ACYPI002596-RA,ACYPI002633-RA,ACYPI002659-RA,ACYPI002859-RA,ACYPI002892-RA,ACYPI002898-RA,ACYPI003132-RA,ACYPI003240-RA,ACYPI003310-RA,ACYPI003523-RA,ACYPI003533-RA,ACYPI003754-RA,ACYPI004099-RA,ACYPI004320-RA,ACYPI004721-RA,ACYPI005156-RA,ACYPI005207-RA,ACYPI005287-RA,ACYPI006011-RA,ACYPI006558-RA,ACYPI007122-RA,ACYPI007753-RA,ACYPI0078…
GO:0015171	amino acid transmembrane transporter activity	2.4245E-4	0.00507852	8.26751E-6	19	57	925	10502	ACYPI000370-RA,ACYPI000537-RA,ACYPI000584-RA,ACYPI002633-RA,ACYPI002659-RA,ACYPI002859-RA,ACYPI003132-RA,ACYPI003240-RA,ACYPI003523-RA,ACYPI004320-RA,ACYPI005156-RA,ACYPI005287-RA,ACYPI006011-RA,ACYPI008957-RA,ACYPI009754-RA,ACYPI009924-RA,ACYPI54799-RA,ACYPI51811-RA,ACYPI50394-RA
GO:0006865	amino acid transport	9.24791E-8	4.62395E-7	1.00681E-9	32	87	912	10472	ACYPI000370-RA,ACYPI000537-RA,ACYPI000584-RA,ACYPI001772-RA,ACYPI002633-RA,ACYPI002659-RA,ACYPI002859-RA,ACYPI002892-RA,ACYPI003132-RA,ACYPI003240-RA,ACYPI003310-RA,ACYPI003523-RA,ACYPI003533-RA,ACYPI004099-RA,ACYPI004320-RA,ACYPI004721-RA,ACYPI005156-RA,ACYPI005207-RA,ACYPI005287-RA,ACYPI006011-RA,ACYPI006558-RA,ACYPI007122-RA,ACYPI007753-RA,ACYPI007867-RA,ACYPI008192-RA,ACYPI008957-RA,ACYPI0090…
GO:0048856	anatomical structure development	0.00140395	0.040234	5.8058E-5	208	1783	736	8776	ACYPI000135-RA,ACYPI000140-RA,ACYPI000143-RA,ACYPI000144-RA,ACYPI000170-RA,ACYPI000177-RA,ACYPI000285-RA,ACYPI000292-RA,ACYPI000319-RA,ACYPI000332-RA,ACYPI000357-RA,ACYPI000398-RA,ACYPI000475-RA,ACYPI000498-RA,ACYPI000502-RA,ACYPI000565-RA,ACYPI000594-RA,ACYPI000614-RA,ACYPI000745-RA,ACYPI000741-RA,ACYPI000749-RA,ACYPI000849-RA,ACYPI000865-RA,ACYPI000963-RA,ACYPI001007-RA,ACYPI001187-RA,ACYPI0011…
GO:0009653	anatomical structure morphogenesis	4.51961E-5	7.11586E-4	1.50786E-6	155	1168	789	9391	ACYPI000135-RA,ACYPI000143-RA,ACYPI000170-RA,ACYPI000319-RA,ACYPI000357-RA,ACYPI000398-RA,ACYPI000475-RA,ACYPI000498-RA,ACYPI000502-RA,ACYPI000565-RA,ACYPI000594-RA,ACYPI000614-RA,ACYPI000741-RA,ACYPI000749-RA,ACYPI000963-RA,ACYPI001187-RA,ACYPI001196-RA,ACYPI001198-RA,ACYPI001204-RA,ACYPI001215-RA,ACYPI001225-RA,ACYPI001240-RA,ACYPI001268-RA,ACYPI001275-RA,ACYPI001297-RA,ACYPI001389-RA,ACYPI0015…
GO:0008509	anion transmembrane transporter activity	0.0138553	0.445054	6.38108E-4	19	84	925	10475	ACYPI002830-RA,ACYPI003046-RA,ACYPI003754-RA,ACYPI003822-RA,ACYPI004765-RA,ACYPI005094-RA,ACYPI005252-RA,ACYPI005287-RA,ACYPI005805-RA,ACYPI006235-RA,ACYPI007154-RA,ACYPI007654-RA,ACYPI007878-RA,ACYPI009261-RA,ACYPI009637-RA,ACYPI49006-RA,ACYPI43443-RA,ACYPI38102-RA,ACYPI32439-RA
GO:0006820	anion transport	0.0163821	0.529345	9.24223E-4	18	80	926	10479	ACYPI002830-RA,ACYPI002892-RA,ACYPI002898-RA,ACYPI003046-RA,ACYPI003754-RA,ACYPI003822-RA,ACYPI005094-RA,ACYPI005252-RA,ACYPI005287-RA,ACYPI005805-RA,ACYPI006235-RA,ACYPI007154-RA,ACYPI007654-RA,ACYPI007878-RA,ACYPI009261-RA,ACYPI009637-RA,ACYPI43443-RA,ACYPI38102-RA
GO:0042891	antibiotic transport	1.17115E-5	1.37601E-4	2.63683E-7	8	3	936	10556	ACYPI003533-RA,ACYPI004595-RA,ACYPI004721-RA,ACYPI005207-RA,ACYPI006529-RA,ACYPI49903-RA,ACYPI50394-RA,ACYPI55161-RA
GO:0042895	antibiotic transporter activity	1.36035E-4	0.00251348	3.83414E-6	8	6	936	10553	ACYPI003533-RA,ACYPI004595-RA,ACYPI004721-RA,ACYPI005207-RA,ACYPI006529-RA,ACYPI49903-RA,ACYPI50394-RA,ACYPI55161-RA
GO:0016209	antioxidant activity	0.0451047	0.95296	0.00405362	12	50	932	10509	ACYPI001032-RA,ACYPI001523-RA,ACYPI002118-RA,ACYPI005463-RA,ACYPI005701-RA,ACYPI006801-RA,ACYPI008985-RA,ACYPI009430-RA,ACYPI010224-RA,ACYPI47337-RA,ACYPI44881-RA,ACYPI53847-RA
GO:0016324	apical plasma membrane	0.0239653	0.719257	0.00170557	17	78	927	10481	ACYPI000614-RA,ACYPI000677-RA,ACYPI000677-RB,ACYPI003754-RA,ACYPI005094-RA,ACYPI006037-RA,ACYPI006387-RA,ACYPI006387-RB,ACYPI007154-RA,ACYPI008179-RA,ACYPI009847-RA,ACYPI44102-RA,ACYPI31983-RA,ACYPI53847-RA,ACYPI38102-RA,ACYPI42586-RA,ACYPI50434-RA
GO:0048736	appendage development	0.0118144	0.389376	5.73535E-4	13	44	931	10515	ACYPI000143-RA,ACYPI000498-RA,ACYPI000502-RA,ACYPI000614-RA,ACYPI000749-RA,ACYPI000963-RA,ACYPI001268-RA,ACYPI001652-RA,ACYPI001856-RA,ACYPI002099-RA,ACYPI003206-RA,ACYPI003251-RA,ACYPI003364-RA,ACYPI005150-RA,ACYPI007216-RA,ACYPI007518-RA,ACYPI008376-RA,ACYPI008391-RA,ACYPI008529-RA,ACYPI009075-RA,ACYPI009481-RA,ACYPI009753-RA,ACYPI010124-RA,ACYPI34820-RA,ACYPI34460-RA,ACYPI24157-RA,ACYPI28184-R…
GO:0015181	inine transmembrane transporter activity	1.9483E-4	0.00403456	7.05859E-6	9	10	935	10549	ACYPI000370-RA,ACYPI000537-RA,ACYPI000584-RA,ACYPI002633-RA,ACYPI003240-RA,ACYPI003523-RA,ACYPI005156-RA,ACYPI006011-RA,ACYPI51811-RA
GO:0015809	arginine transport	7.18453E-4	0.018753	3.03169E-5	9	13	935	10546	ACYPI000370-RA,ACYPI000537-RA,ACYPI000584-RA,ACYPI002633-RA,ACYPI003240-RA,ACYPI003523-RA,ACYPI005156-RA,ACYPI006011-RA,ACYPI51811-RA
GO:0009798	axis specification	0.036985	0.888753	0.00246883	16	74	928	10485	ACYPI000143-RA,ACYPI000177-RA,ACYPI000398-RA,ACYPI000614-RA,ACYPI001196-RA,ACYPI002943-RA,ACYPI003251-RA,ACYPI003976-RA,ACYPI004690-RA,ACYPI006661-RA,ACYPI009007-RA,ACYPI010124-RA,ACYPI49096-RA,ACYPI39083-RA,ACYPI44102-RA,ACYPI44101-RA,ACYPI41428-RA
GO:0007409	axonogenesis	0.00259369	0.0796477	1.37851E-4	21	86	923	10473	ACYPI000135-RA,ACYPI000498-RA,ACYPI000502-RA,ACYPI000741-RA,ACYPI000963-RA,ACYPI001204-RA,ACYPI001529-RA,ACYPI002171-RA,ACYPI002874-RA,ACYPI003015-RA,ACYPI003782-RA,ACYPI003897-RA,ACYPI003909-RA,ACYPI003976-RA,ACYPI003980-RA,ACYPI004381-RA,ACYPI004770-RA,ACYPI005417-RA,ACYPI006110-RA,ACYPI006472-RA,ACYPI006661-RA,ACYPI006817-RA,ACYPI006850-RA,ACYPI006988-RA,ACYPI007765-RA,ACYPI009360-RA,ACYPI0094…
GO:0015174	basic amino acid transmembrane transporter activity	7.76039E-6	8.05992E-5	1.75682E-7	11	10	933	10549	ACYPI000370-RA,ACYPI000537-RA,ACYPI000584-RA,ACYPI002633-RA,ACYPI003240-RA,ACYPI003523-RA,ACYPI005156-RA,ACYPI006011-RA,ACYPI54799-RA,ACYPI51811-RA,ACYPI50394-RA
GO:0015802	basic amino acid transport	3.5851E-5	5.15489E-4	9.87326E-7	11	13	933	10546	ACYPI000370-RA,ACYPI000537-RA,ACYPI000584-RA,ACYPI002633-RA,ACYPI003240-RA,ACYPI003523-RA,ACYPI005156-RA,ACYPI006011-RA,ACYPI54799-RA,ACYPI51811-RA,ACYPI50394-RA
GO:0051705	behavioral interaction between organisms	0.0188644	0.616131	0.00123331	14	55	930	10504	ACYPI001035-RA,ACYPI001245-RA,ACYPI001635-RA,ACYPI003015-RA,ACYPI003061-RA,ACYPI003242-RA,ACYPI003782-RA,ACYPI003980-RA,ACYPI004381-RA,ACYPI007558-RA,ACYPI007659-RA,ACYPI007867-RA,ACYPI008168-RA,ACYPI008192-RA,ACYPI009360-RA,ACYPI009456-RA,ACYPI24234-RA
GO:0007596	blood coagulation	4.40766E-6	3.77809E-5	7.77729E-8	17	30	927	10529	ACYPI000139-RA,ACYPI000190-RA,ACYPI000297-RA,ACYPI000334-RA,ACYPI000547-RA,ACYPI001196-RA,ACYPI001226-RA,ACYPI001236-RA,ACYPI002552-RA,ACYPI002602-RA,ACYPI002815-RA,ACYPI003807-RA,ACYPI003916-RA,ACYPI004690-RA,ACYPI004807-RA,ACYPI004931-RA,ACYPI005049-RA,ACYPI005371-RA,ACYPI005625-RA,ACYPI006282-RA,ACYPI007575-RA,ACYPI007698-RA,ACYPI008538-RA,ACYPI008571-RA,ACYPI009131-RA,ACYPI009409-RA,ACYPI2160…
GO:0048754	branching morphogenesis of a tube	0.0385928	0.90689	0.00276777	13	54	931	10505	ACYPI000143-RA,ACYPI001196-RA,ACYPI001204-RA,ACYPI002137-RA,ACYPI003251-RA,ACYPI003783-RA,ACYPI003956-RA,ACYPI009481-RA,ACYPI23275-RA,ACYPI24157-RA,ACYPI28184-RA,ACYPI34905-RA,ACYPI45156-RA,ACYPI41428-RA
GO:0008643	carbohydrate transport	0.0164706	0.535624	9.78665E-4	15	60	929	10499	ACYPI000755-RA,ACYPI000827-RA,ACYPI002646-RA*,ACYPI003452-RA,ACYPI003935-RA,ACYPI004518-RA,ACYPI005287-RA,ACYPI006232-RA,ACYPI006799-RA,ACYPI008436-RA,ACYPI008900-RA,ACYPI31715-RA,ACYPI25673-RA,ACYPI31099-RA,ACYPI27581-RA
GO:0004091	carboxylesterase activity	3.5851E-5	5.23585E-4	1.01623E-6	20	53	924	10506	ACYPI000818-RA,ACYPI001181-RA,ACYPI001922-RA,ACYPI002250-RA,ACYPI002611-RA,ACYPI003067-RA,ACYPI003145-RA,ACYPI004259-RA,ACYPI004350-RA,ACYPI004659-RA,ACYPI005887-RA,ACYPI006110-RA,ACYPI006280-RA,ACYPI007658-RA,ACYPI007756-RA,ACYPI008270-RA,ACYPI008696-RA,ACYPI55697-RA,ACYPI39989-RA,ACYPI48807-RA,ACYPI21663-RA
GO:0019752	carboxylic acid metabolic process	0.00366391	0.114698	1.80815E-4	60	398	884	10161	ACYPI000140-RA,ACYPI000370-RA,ACYPI000499-RA,ACYPI000713-RA,ACYPI000745-RA,ACYPI001148-RA,ACYPI001657-RA,ACYPI002000-RA,ACYPI002633-RA,ACYPI002672-RA,ACYPI002709-RA,ACYPI002843-RA,ACYPI002989-RA,ACYPI003061-RA,ACYPI003240-RA,ACYPI003242-RA,ACYPI003321-RA,ACYPI003420-RA,ACYPI003849-RA,ACYPI004092-RA,ACYPI004243-RA,ACYPI004377-RA,ACYPI004722-RA,ACYPI004955-RA,ACYPI005018-RA,ACYPI005024-RA,ACYPI0051…
GO:0046943	carboxylic acid transmembrane transporter activity	9.12702E-5	0.00164151	3.00824E-6	26	93	918	10466	ACYPI000370-RA,ACYPI000537-RA,ACYPI000584-RA,ACYPI002633-RA,ACYPI002659-RA,ACYPI002859-RA,ACYPI003046-RA,ACYPI003132-RA,ACYPI003240-RA,ACYPI003523-RA,ACYPI003754-RA,ACYPI004320-RA,ACYPI005094-RA,ACYPI005156-RA,ACYPI005252-RA,ACYPI005287-RA,ACYPI006011-RA,ACYPI007654-RA,ACYPI008957-RA,ACYPI009637-RA,ACYPI009754-RA,ACYPI009924-RA,ACYPI54799-RA,ACYPI38102-RA,ACYPI51811-RA,ACYPI50394-RA
GO:0046942	carboxylic acid transport	1.44978E-8	5.06465E-8	1.15753E-11	45	140	899	10419	ACYPI000370-RA,ACYPI000537-RA,ACYPI000584-RA,ACYPI001390-RA,ACYPI001507-RA,ACYPI001772-RA,ACYPI002633-RA,ACYPI002659-RA,ACYPI002859-RA,ACYPI002892-RA,ACYPI003046-RA,ACYPI003132-RA,ACYPI003240-RA,ACYPI003310-RA,ACYPI003523-RA,ACYPI003533-RA,ACYPI003754-RA,ACYPI004099-RA,ACYPI004320-RA,ACYPI004721-RA,ACYPI005094-RA,ACYPI005156-RA,ACYPI005207-RA,ACYPI005252-RA,ACYPI005287-RA,ACYPI005805-RA,ACYPI0060…
GO:0035051	cardiac cell differentiation	0.036985	0.890332	0.00247159	9	28	935	10531	ACYPI000143-RA,ACYPI000502-RA,ACYPI001856-RA,ACYPI002171-RA,ACYPI003251-RA,ACYPI005162-RA,ACYPI008935-RA,ACYPI009409-RA,ACYPI24157-RA
GO:0055007	cardiac muscle cell differentiation	0.0251098	0.742338	0.00178815	5	7	939	10552	ACYPI000143-RA,ACYPI000502-RA,ACYPI002171-RA,ACYPI005162-RA,ACYPI009409-RA
GO:0042423	catecholamine biosynthetic process	0.0239181	0.716865	0.00168913	6	11	938	10548	ACYPI001275-RA,ACYPI003909-RA,ACYPI005162-RA,ACYPI008168-RA,ACYPI009466-RA,ACYPI009626-RA
GO:0008324	cation transmembrane transporter activity	0.0375021	0.894663	0.00261789	41	278	903	10281	ACYPI000370-RA,ACYPI000537-RA,ACYPI000584-RA,ACYPI002512-RA,ACYPI002633-RA,ACYPI002859-RA,ACYPI002898-RA,ACYPI003240-RA,ACYPI003523-RA,ACYPI003533-RA,ACYPI004595-RA,ACYPI004721-RA,ACYPI005156-RA,ACYPI005207-RA,ACYPI005252-RA,ACYPI005287-RA,ACYPI005663-RA,ACYPI006011-RA,ACYPI006037-RA,ACYPI007154-RA,ACYPI007307-RA,ACYPI007654-RA,ACYPI007867-RA,ACYPI007878-RA,ACYPI008179-RA,ACYPI008192-RA,ACYPI0084…
GO:0015326	cationic amino acid transmembrane transporter activity	1.9483E-4	0.00403456	7.05859E-6	9	10	935	10549	ACYPI000370-RA,ACYPI000537-RA,ACYPI000584-RA,ACYPI002633-RA,ACYPI003240-RA,ACYPI003523-RA,ACYPI005156-RA,ACYPI006011-RA,ACYPI51811-RA
GO:0007154	cell communication	0.00762041	0.269739	5.0731E-4	55	372	889	10187	ACYPI000001-RA,ACYPI000140-RA,ACYPI000143-RA,ACYPI000177-RA,ACYPI000357-RA,ACYPI000398-RA,ACYPI000475-RA,ACYPI000502-RA,ACYPI000526-RA,ACYPI000614-RA,ACYPI000749-RA,ACYPI000818-RA,ACYPI001032-RA,ACYPI001187-RA,ACYPI001196-RA,ACYPI001198-RA,ACYPI001204-RA,ACYPI001225-RA,ACYPI001240-RA,ACYPI001389-RA,ACYPI001900-RA,ACYPI001922-RA,ACYPI002137-RA,ACYPI002171-RA,ACYPI002209-RA,ACYPI002336-RA,ACYPI0023…
GO:0030154	cell differentiation	0.00171763	0.0494079	6.82679E-5	91	656	853	9903	ACYPI000135-RA,ACYPI000143-RA,ACYPI000170-RA,ACYPI000177-RA,ACYPI000292-RA,ACYPI000357-RA,ACYPI000398-RA,ACYPI000498-RA,ACYPI000502-RA,ACYPI000565-RA,ACYPI000594-RA,ACYPI000614-RA,ACYPI000745-RA,ACYPI000741-RA,ACYPI000749-RA,ACYPI000849-RA,ACYPI000963-RA,ACYPI001007-RA,ACYPI001187-RA,ACYPI001196-RA,ACYPI001198-RA,ACYPI001204-RA,ACYPI001215-RA,ACYPI001225-RA,ACYPI001240-RA,ACYPI001268-RA,ACYPI0012…
GO:0021533	cell differentiation in hindbrain	0.00133379	0.0376207	5.03119E-5	7	7	937	10552	ACYPI000398-RA,ACYPI001196-RA,ACYPI009481-RA,ACYPI009753-RA,ACYPI29702-RA,ACYPI49087-RA,ACYPI41428-RA
GO:0045165	cell fate commitment	0.0181643	0.59284	0.00115665	22	111	922	10448	ACYPI000143-RA,ACYPI000170-RA,ACYPI000502-RA,ACYPI000594-RA,ACYPI000849-RA,ACYPI000963-RA,ACYPI001187-RA,ACYPI001196-RA,ACYPI001198-RA,ACYPI001204-RA,ACYPI001225-RA,ACYPI001275-RA,ACYPI001652-RA,ACYPI001856-RA,ACYPI001931-RA,ACYPI001981-RA,ACYPI002171-RA,ACYPI003206-RA,ACYPI003251-RA,ACYPI004499-RA,ACYPI004907-RA,ACYPI005150-RA,ACYPI005162-RA,ACYPI005411-RA,ACYPI005969-RA,ACYPI005974-RA,ACYPI0089…
GO:0001709	cell fate determination	0.0145237	0.466909	6.71826E-4	16	64	928	10495	ACYPI000143-RA,ACYPI000594-RA,ACYPI001225-RA,ACYPI001275-RA,ACYPI001856-RA,ACYPI003251-RA,ACYPI004499-RA,ACYPI005162-RA,ACYPI005974-RA,ACYPI008935-RA,ACYPI009737-RA,ACYPI009847-RA,ACYPI49096-RA,ACYPI21611-RA,ACYPI27691-RA,ACYPI43755-RA
GO:0001708	cell fate specification	4.93726E-5	7.89649E-4	1.73625E-6	19	50	925	10509	ACYPI000143-RA,ACYPI000170-RA,ACYPI000502-RA,ACYPI000963-RA,ACYPI001187-RA,ACYPI001196-RA,ACYPI001198-RA,ACYPI001225-RA,ACYPI001652-RA,ACYPI001856-RA,ACYPI002171-RA,ACYPI003206-RA,ACYPI003251-RA,ACYPI005150-RA,ACYPI009481-RA,ACYPI21611-RA,ACYPI29702-RA,ACYPI27691-RA,ACYPI23275-RA,ACYPI24157-RA,ACYPI28184-RA,ACYPI45156-RA,ACYPI43755-RA,ACYPI37245-RA,ACYPI41428-RA
GO:0000267	cell fraction	0.00670965	0.232824	3.68409E-4	102	796	842	9763	ACYPI000140-RA,ACYPI000370-RA,ACYPI000526-RA,ACYPI000547-RA,ACYPI000614-RA,ACYPI000639-RA,ACYPI001004-RA,ACYPI001210-RA,ACYPI001237-RA,ACYPI001389-RA,ACYPI001390-RA,ACYPI001507-RA,ACYPI001631-RA,ACYPI001814-RA,ACYPI001900-RA,ACYPI001914-RA,ACYPI002003-RA,ACYPI002209-RA,ACYPI002633-RA,ACYPI002709-RA,ACYPI002859-RA,ACYPI002953-RA,ACYPI002989-RA,ACYPI003099-RA,ACYPI003175-RA,ACYPI003420-RA,ACYPI0035…
GO:0016477	cell migration	0.0023235	0.0700365	1.03669E-4	54	338	890	10221	ACYPI000143-RA,ACYPI000398-RA,ACYPI000498-RA,ACYPI000502-RA,ACYPI000963-RA,ACYPI001187-RA,ACYPI001198-RA,ACYPI001204-RA,ACYPI001389-RA,ACYPI001419-RA,ACYPI001674-RA,ACYPI001803-RA,ACYPI001856-RA,ACYPI001981-RA,ACYPI002137-RA,ACYPI002171-RA,ACYPI002376-RA,ACYPI003015-RA,ACYPI003064-RA,ACYPI003099-RA,ACYPI003175-RA,ACYPI003251-RA,ACYPI003531-RA,ACYPI003597-RA,ACYPI003909-RA,ACYPI003956-RA,ACYPI0040…
GO:0048870	cell motility	0.00199486	0.0590296	8.88312E-5	57	361	887	10198	ACYPI000143-RA,ACYPI000398-RA,ACYPI000498-RA,ACYPI000502-RA,ACYPI000963-RA,ACYPI001187-RA,ACYPI001198-RA,ACYPI001204-RA,ACYPI001389-RA,ACYPI001419-RA,ACYPI001674-RA,ACYPI001803-RA,ACYPI001856-RA,ACYPI001881-RA,ACYPI001914-RA,ACYPI001981-RA,ACYPI002137-RA,ACYPI002171-RA,ACYPI002376-RA,ACYPI003015-RA,ACYPI003064-RA,ACYPI003099-RA,ACYPI003175-RA,ACYPI003251-RA,ACYPI003531-RA,ACYPI003597-RA,ACYPI0039…
GO:0032990	cell part morphogenesis	0.0254274	0.749921	0.00183875	33	204	911	10355	ACYPI000135-RA,ACYPI000498-RA,ACYPI000502-RA,ACYPI000594-RA,ACYPI000741-RA,ACYPI000963-RA,ACYPI001204-RA,ACYPI001529-RA,ACYPI001986-RA,ACYPI002171-RA,ACYPI002209-RA,ACYPI002874-RA,ACYPI003015-RA,ACYPI003782-RA,ACYPI003894-RA,ACYPI003897-RA,ACYPI003909-RA,ACYPI003976-RA,ACYPI003980-RA,ACYPI004381-RA,ACYPI004499-RA,ACYPI004770-RA,ACYPI005417-RA,ACYPI005629-RA,ACYPI005974-RA,ACYPI006110-RA,ACYPI0064…
GO:0032989	cellular component morphogenesis	0.0421083	0.930332	0.00337013	45	318	899	10241	ACYPI000135-RA,ACYPI000498-RA,ACYPI000502-RA,ACYPI000594-RA,ACYPI000741-RA,ACYPI000749-RA,ACYPI000963-RA,ACYPI001187-RA,ACYPI001196-RA,ACYPI001198-RA,ACYPI001204-RA,ACYPI001225-RA,ACYPI001268-RA,ACYPI001529-RA,ACYPI001590-RA,ACYPI001803-RA,ACYPI001986-RA,ACYPI002171-RA,ACYPI002209-RA,ACYPI002336-RA,ACYPI002547-RA,ACYPI002594-RA,ACYPI002874-RA,ACYPI003015-RA,ACYPI003251-RA,ACYPI003782-RA,ACYPI0037…
GO:0006928	cellular component movement	0.00532231	0.182023	3.08918E-4	71	505	873	10054	ACYPI000143-RA,ACYPI000398-RA,ACYPI000475-RA,ACYPI000498-RA,ACYPI000502-RA,ACYPI000963-RA,ACYPI001007-RA,ACYPI001187-RA,ACYPI001198-RA,ACYPI001204-RA,ACYPI001389-RA,ACYPI001419-RA,ACYPI001529-RA,ACYPI001674-RA,ACYPI001803-RA,ACYPI001856-RA,ACYPI001881-RA,ACYPI001914-RA,ACYPI001981-RA,ACYPI002137-RA,ACYPI002171-RA,ACYPI002376-RA,ACYPI002874-RA,ACYPI003015-RA,ACYPI003064-RA,ACYPI003099-RA,ACYPI0031…
GO:0048869	cellular developmental process	0.00684648	0.238264	3.95288E-4	142	1185	802	9374	ACYPI000135-RA,ACYPI000143-RA,ACYPI000170-RA,ACYPI000177-RA,ACYPI000292-RA,ACYPI000357-RA,ACYPI000398-RA,ACYPI000498-RA,ACYPI000502-RA,ACYPI000565-RA,ACYPI000594-RA,ACYPI000614-RA,ACYPI000745-RA,ACYPI000741-RA,ACYPI000749-RA,ACYPI000849-RA,ACYPI000963-RA,ACYPI001007-RA,ACYPI001187-RA,ACYPI001196-RA,ACYPI001198-RA,ACYPI001204-RA,ACYPI001215-RA,ACYPI001225-RA,ACYPI001240-RA,ACYPI001268-RA,ACYPI0012…
GO:0042180	cellular ketone metabolic process	0.0072535	0.251848	4.5296E-4	60	414	884	10145	ACYPI000140-RA,ACYPI000370-RA,ACYPI000499-RA,ACYPI000713-RA,ACYPI000745-RA,ACYPI001148-RA,ACYPI001657-RA,ACYPI002000-RA,ACYPI002633-RA,ACYPI002672-RA,ACYPI002709-RA,ACYPI002843-RA,ACYPI002989-RA,ACYPI003061-RA,ACYPI003240-RA,ACYPI003242-RA,ACYPI003321-RA,ACYPI003420-RA,ACYPI003849-RA,ACYPI004092-RA,ACYPI004243-RA,ACYPI004377-RA,ACYPI004722-RA,ACYPI004955-RA,ACYPI005018-RA,ACYPI005024-RA,ACYPI0051…
GO:0044255	cellular lipid metabolic process	4.51961E-5	7.01158E-4	1.45669E-6	65	371	879	10188	ACYPI000499-RA,ACYPI000713-RA,ACYPI000745-RA,ACYPI000818-RA,ACYPI001032-RA,ACYPI001302-RA,ACYPI001657-RA,ACYPI001922-RA,ACYPI002137-RA,ACYPI002354-RA,ACYPI002402-RA,ACYPI002611-RA,ACYPI002672-RA,ACYPI002843-RA,ACYPI002881-RA,ACYPI002894-RA,ACYPI002989-RA,ACYPI003321-RA,ACYPI003364-RA,ACYPI003692-RA,ACYPI003849-RA,ACYPI004092-RA,ACYPI004198-RA,ACYPI004259-RA,ACYPI004350-RA,ACYPI004377-RA,ACYPI0046…
GO:0021953	central nervous system neuron differentiation	0.0211843	0.660576	0.0013022	9	25	935	10534	ACYPI000398-RA,ACYPI000498-RA,ACYPI000502-RA,ACYPI000963-RA,ACYPI002171-RA,ACYPI003909-RA,ACYPI005150-RA,ACYPI006817-RA,ACYPI009360-RA,ACYPI009481-RA,ACYPI29703-RA,ACYPI29702-RA,ACYPI23275-RA,ACYPI45156-RA,ACYPI43755-RA,ACYPI49087-RA
GO:0015108	chloride transmembrane transporter activity	0.0323293	0.840386	0.00206904	3	1	941	10558	ACYPI003046-RA,ACYPI005094-RA,ACYPI38102-RA
GO:0030301	cholesterol transport	0.0434033	0.941417	0.0038675	11	43	933	10516	ACYPI001846-RA,ACYPI004659-RA,ACYPI005058-RA,ACYPI005816-RA,ACYPI005894-RA,ACYPI007979-RA*,ACYPI008205-RA,ACYPI008696-RA,ACYPI008955-RA,ACYPI009696-RA,ACYPI55697-RA,ACYPI21663-RA,ACYPI50434-RA
GO:0001300	chronological cell aging	0.0181643	0.586141	0.00111824	5	6	939	10553	ACYPI002209-RA,ACYPI003894-RA,ACYPI005629-RA,ACYPI006414-RA,ACYPI009835-RA
GO:0050817	coagulation	5.11221E-7	3.06732E-6	7.52866E-9	19	32	925	10527	ACYPI000139-RA,ACYPI000190-RA,ACYPI000297-RA,ACYPI000334-RA,ACYPI000547-RA,ACYPI001196-RA,ACYPI001226-RA,ACYPI001236-RA,ACYPI002552-RA,ACYPI002602-RA,ACYPI002815-RA,ACYPI003807-RA,ACYPI003916-RA,ACYPI004690-RA,ACYPI004807-RA,ACYPI004931-RA,ACYPI005049-RA,ACYPI005371-RA,ACYPI005625-RA,ACYPI006282-RA,ACYPI007575-RA,ACYPI007698-RA,ACYPI008538-RA,ACYPI008571-RA,ACYPI009131-RA,ACYPI009409-RA,ACYPI2160…
GO:0060028	convergent extension involved in axis elongation	0.0323293	0.840386	0.00206904	3	1	941	10558	ACYPI003531-RA,ACYPI009172-RA,ACYPI49087-RA
GO:0060027	convergent extension involved in gastrulation	0.0384989	0.905444	0.00271091	5	8	939	10551	ACYPI003531-RA,ACYPI003976-RA,ACYPI007525-RA,ACYPI009172-RA,ACYPI010124-RA,ACYPI49087-RA
GO:0006952	defense response	1.41943E-8	3.90342E-8	0.0	61	212	883	10347	ACYPI000177-RA,ACYPI000190-RA,ACYPI000297-RA,ACYPI000334-RA,ACYPI000547-RA,ACYPI000817-RA,ACYPI001007-RA,ACYPI001225-RA,ACYPI001226-RA,ACYPI001236-RA,ACYPI001275-RA,ACYPI001394-RA,ACYPI001419-RA,ACYPI001523-RA,ACYPI001631-RA,ACYPI001674-RA,ACYPI002118-RA,ACYPI002137-RA,ACYPI002552-RA,ACYPI002702-RA,ACYPI002815-RA,ACYPI003061-RA,ACYPI003242-RA,ACYPI003590-RA,ACYPI003807-RA,ACYPI003916-RA,ACYPI0048…
GO:0050832	defense response to fungus	0.00462931	0.154709	2.25102E-4	8	14	936	10545	ACYPI000177-RA,ACYPI000297-RA,ACYPI000334-RA,ACYPI001226-RA,ACYPI004807-RA,ACYPI005625-RA,ACYPI006282-RA,ACYPI008538-RA,ACYPI008571-RA,ACYPI009430-RA,ACYPI47337-RA,ACYPI44881-RA
GO:0032502	developmental process	0.0188109	0.613272	0.00120743	338	3265	606	7294	ACYPI000001-RA,ACYPI000010-RA,ACYPI000014-RA,ACYPI000015-RA,ACYPI000135-RA,ACYPI000140-RA,ACYPI000143-RA,ACYPI000144-RA,ACYPI000170-RA,ACYPI000177-RA,ACYPI000267-RA,ACYPI000285-RA,ACYPI000292-RA,ACYPI000319-RA,ACYPI000332-RA,ACYPI000357-RA,ACYPI000398-RA,ACYPI000465-RA,ACYPI000475-RA,ACYPI000485-RA,ACYPI000498-RA,ACYPI000502-RA,ACYPI000565-RA,ACYPI000583-RA,ACYPI000594-RA,ACYPI000614-RA,ACYPI0006…
GO:0007586	digestion	0.0430504	0.935763	0.00354461	8	24	936	10535	ACYPI001922-RA,ACYPI004350-RA,ACYPI004721-RA,ACYPI005805-RA,ACYPI005887-RA,ACYPI005894-RA,ACYPI007756-RA,ACYPI008270-RA,ACYPI009696-RA,ACYPI009854-RA,ACYPI50527-RA,ACYPI50434-RA,ACYPI50394-RA
GO:0042938	dipeptide transport	1.17115E-5	1.37601E-4	2.63683E-7	8	3	936	10556	ACYPI003533-RA,ACYPI004595-RA,ACYPI004721-RA,ACYPI005207-RA,ACYPI006529-RA,ACYPI49903-RA,ACYPI50394-RA,ACYPI55161-RA
GO:0042936	dipeptide transporter activity	1.17115E-5	1.37601E-4	2.63683E-7	8	3	936	10556	ACYPI003533-RA,ACYPI004595-RA,ACYPI004721-RA,ACYPI005207-RA,ACYPI006529-RA,ACYPI49903-RA,ACYPI50394-RA,ACYPI55161-RA
GO:0009953	dorsal/ventral pattern formation	3.34279E-5	4.59528E-4	8.2903E-7	24	74	920	10485	ACYPI000177-RA,ACYPI000398-RA,ACYPI000502-RA,ACYPI000594-RA,ACYPI001196-RA,ACYPI001225-RA,ACYPI002099-RA,ACYPI002943-RA,ACYPI003064-RA,ACYPI003251-RA,ACYPI003976-RA,ACYPI004499-RA,ACYPI004690-RA,ACYPI005969-RA,ACYPI005974-RA,ACYPI006661-RA,ACYPI006817-RA,ACYPI008529-RA,ACYPI009007-RA,ACYPI009481-RA,ACYPI009737-RA,ACYPI009753-RA,ACYPI010124-RA,ACYPI39083-RA,ACYPI44102-RA,ACYPI34460-RA,ACYPI29702-R…
GO:0007450	dorsal/ventral pattern formation, imaginal disc	8.62873E-5	0.00150889	2.62107E-6	11	15	933	10544	ACYPI000502-RA,ACYPI000594-RA,ACYPI001225-RA,ACYPI002099-RA,ACYPI003251-RA,ACYPI004499-RA,ACYPI005974-RA,ACYPI009737-RA,ACYPI34460-RA,ACYPI24157-RA,ACYPI35258-RA
GO:0015238	drug transmembrane transporter activity	7.76039E-6	8.14808E-5	1.77428E-7	15	24	929	10535	ACYPI001390-RA,ACYPI001507-RA,ACYPI003533-RA,ACYPI003754-RA,ACYPI004595-RA,ACYPI004721-RA,ACYPI005058-RA,ACYPI005207-RA,ACYPI005894-RA,ACYPI006529-RA,ACYPI008205-RA,ACYPI49903-RA,ACYPI39278-RA,ACYPI50394-RA,ACYPI55161-RA
GO:0015893	drug transport	1.8718E-4	0.00362766	6.10131E-6	12	21	932	10538	ACYPI001390-RA,ACYPI001507-RA,ACYPI003533-RA,ACYPI003754-RA,ACYPI004595-RA,ACYPI004721-RA,ACYPI005207-RA,ACYPI005894-RA,ACYPI006529-RA,ACYPI49903-RA,ACYPI50394-RA,ACYPI55161-RA
GO:0007398	ectoderm development	0.0220796	0.67929	0.00140481	8	20	936	10539	ACYPI000357-RA,ACYPI000398-RA,ACYPI000614-RA,ACYPI001187-RA,ACYPI001196-RA,ACYPI001198-RA,ACYPI001225-RA,ACYPI001268-RA,ACYPI001931-RA,ACYPI003064-RA,ACYPI003206-RA,ACYPI003251-RA,ACYPI003897-RA,ACYPI004532-RA,ACYPI005150-RA,ACYPI005162-RA,ACYPI005969-RA,ACYPI006661-RA,ACYPI006817-RA,ACYPI006958-RA,ACYPI008376-RA,ACYPI008935-RA,ACYPI009025-RA,ACYPI009061-RA,ACYPI009481-RA,ACYPI49096-RA,ACYPI23275…
GO:0001705	ectoderm formation	0.0323293	0.840386	0.00206904	3	1	941	10558	ACYPI000398-RA,ACYPI001196-RA,ACYPI41428-RA
GO:0048558	embryonic gut morphogenesis	0.0480897	0.962939	0.00405966	4	5	940	10554	ACYPI003064-RA,ACYPI005162-RA,ACYPI008935-RA,ACYPI45156-RA
GO:0048598	embryonic morphogenesis	2.5428E-4	0.00570496	9.78156E-6	61	363	883	10196	ACYPI000143-RA,ACYPI000170-RA,ACYPI000357-RA,ACYPI000398-RA,ACYPI000498-RA,ACYPI000594-RA,ACYPI000749-RA,ACYPI000963-RA,ACYPI001196-RA,ACYPI001204-RA,ACYPI001268-RA,ACYPI001275-RA,ACYPI001590-RA,ACYPI001856-RA,ACYPI001981-RA,ACYPI002352-RA,ACYPI003064-RA,ACYPI003206-RA,ACYPI003251-RA,ACYPI003531-RA,ACYPI003909-RA,ACYPI003976-RA,ACYPI004128-RA,ACYPI004359-RA,ACYPI004499-RA,ACYPI005150-RA,ACYPI0051…
GO:0048568	embryonic organ development	0.00462931	0.155468	2.26215E-4	16	57	928	10502	ACYPI000357-RA,ACYPI000398-RA,ACYPI000498-RA,ACYPI000963-RA,ACYPI001204-RA,ACYPI001215-RA,ACYPI001275-RA,ACYPI001856-RA,ACYPI003064-RA,ACYPI003175-RA,ACYPI003251-RA,ACYPI003909-RA,ACYPI005150-RA,ACYPI005162-RA,ACYPI005679-RA,ACYPI005969-RA,ACYPI006227-RA*,ACYPI006661-RA,ACYPI006817-RA,ACYPI006995-RA,ACYPI007518-RA,ACYPI007525-RA,ACYPI008391-RA,ACYPI008529-RA,ACYPI008935-RA,ACYPI009007-RA,ACYPI009…
GO:0048562	embryonic organ morphogenesis	0.00377397	0.122596	2.03901E-4	18	69	926	10490	ACYPI000357-RA,ACYPI000498-RA,ACYPI000963-RA,ACYPI001204-RA,ACYPI001856-RA,ACYPI003064-RA,ACYPI003251-RA,ACYPI003909-RA,ACYPI005162-RA,ACYPI006661-RA,ACYPI006817-RA,ACYPI007518-RA,ACYPI007525-RA,ACYPI008391-RA,ACYPI008529-RA,ACYPI008935-RA,ACYPI009007-RA,ACYPI009753-RA,ACYPI010124-RA,ACYPI34820-RA,ACYPI21611-RA,ACYPI29702-RA,ACYPI23275-RA,ACYPI34905-RA,ACYPI45156-RA,ACYPI52737-RA,ACYPI43755-RA,AC…
GO:0030855	epithelial cell differentiation	0.0146052	0.476028	7.28441E-4	15	58	929	10501	ACYPI001196-RA,ACYPI001204-RA,ACYPI001225-RA,ACYPI001820-RA,ACYPI001931-RA,ACYPI002137-RA,ACYPI003206-RA,ACYPI003251-RA,ACYPI003956-RA,ACYPI003976-RA,ACYPI005150-RA,ACYPI005162-RA,ACYPI006817-RA,ACYPI006958-RA,ACYPI007518-RA,ACYPI008391-RA,ACYPI008935-RA,ACYPI009409-RA,ACYPI34820-RA,ACYPI34905-RA,ACYPI52737-RA,ACYPI41428-RA
GO:0008238	exopeptidase activity	8.69113E-4	0.0242536	4.46536E-5	17	54	927	10505	ACYPI001389-RA,ACYPI002666-RA,ACYPI002872-RA,ACYPI004424-RA,ACYPI004819-RA,ACYPI004824-RA,ACYPI005199-RA,ACYPI006366-RA,ACYPI006675-RA,ACYPI007224-RA,ACYPI007583-RA,ACYPI008265-RA,ACYPI008967-RA,ACYPI009854-RA,ACYPI43512-RA,ACYPI32843-RA,ACYPI34486-RA
GO:0030312	external encapsulating structure	0.0323293	0.840386	0.00206904	3	1	941	10558	ACYPI002137-RA,ACYPI003917-RA,ACYPI009743-RA
GO:0031012	extracellular matrix	0.0048506	0.164292	2.46598E-4	12	34	932	10525	ACYPI000170-RA,ACYPI000745-RA,ACYPI001396-RA,ACYPI003175-RA,ACYPI003819-RA,ACYPI003956-RA,ACYPI004055-RA,ACYPI006403-RA,ACYPI006995-RA,ACYPI009078-RA,ACYPI009172-RA,ACYPI38289-RA,ACYPI29620-RA,ACYPI49091-RA,ACYPI27300-RA,ACYPI51933-RA,ACYPI29525-RA
GO:0005576	extracellular region	1.44978E-8	5.07423E-8	1.28634E-11	53	190	891	10369	ACYPI000170-RA,ACYPI000190-RA,ACYPI000297-RA,ACYPI000334-RA,ACYPI000475-RA,ACYPI000485-RA,ACYPI000614-RA,ACYPI000699-RA,ACYPI000745-RA,ACYPI000749-RA,ACYPI001204-RA,ACYPI001226-RA,ACYPI001236-RA,ACYPI001302-RA,ACYPI001396-RA,ACYPI001814-RA,ACYPI001922-RA,ACYPI002099-RA,ACYPI002244-RA,ACYPI002402-RA,ACYPI002552-RA,ACYPI002762-RA,ACYPI002881-RA,ACYPI003087-RA,ACYPI003175-RA,ACYPI003206-RA,ACYPI0032…
GO:0044421	extracellular region part	1.41943E-8	3.90342E-8	0.0	59	211	885	10348	ACYPI000170-RA,ACYPI000190-RA,ACYPI000475-RA,ACYPI000745-RA,ACYPI001204-RA,ACYPI001396-RA,ACYPI001814-RA,ACYPI002099-RA,ACYPI002552-RA,ACYPI003175-RA,ACYPI003478-RA,ACYPI003531-RA,ACYPI003819-RA,ACYPI003916-RA,ACYPI003956-RA,ACYPI004055-RA,ACYPI004198-RA,ACYPI004249-RA,ACYPI004424-RA,ACYPI004564-RA,ACYPI004807-RA,ACYPI004824-RA,ACYPI005150-RA,ACYPI005371-RA,ACYPI006110-RA,ACYPI006221-RA,ACYPI0062…
GO:0005615	extracellular space	1.83646E-5	2.24942E-4	4.13852E-7	31	112	913	10447	ACYPI000190-RA,ACYPI001204-RA,ACYPI001396-RA,ACYPI001814-RA,ACYPI002099-RA,ACYPI002552-RA,ACYPI003175-RA,ACYPI003531-RA,ACYPI003916-RA,ACYPI004198-RA,ACYPI004424-RA,ACYPI004824-RA,ACYPI005371-RA,ACYPI006110-RA,ACYPI006403-RA,ACYPI006569-RA,ACYPI006995-RA,ACYPI007163-RA,ACYPI007575-RA,ACYPI007756-RA,ACYPI009061-RA,ACYPI009172-RA,ACYPI009430-RA,ACYPI009854-RA,ACYPI55697-RA,ACYPI44881-RA,ACYPI32634-…
GO:0006633	fatty acid biosynthetic process	6.52094E-4	0.0164909	2.65099E-5	20	69	924	10490	ACYPI000745-RA,ACYPI001657-RA,ACYPI002672-RA,ACYPI002989-RA,ACYPI003321-RA,ACYPI004092-RA,ACYPI004377-RA,ACYPI005018-RA,ACYPI005024-RA,ACYPI006062-RA,ACYPI007169-RA,ACYPI007711-RA,ACYPI007931-RA,ACYPI008029-RA,ACYPI008376-RA,ACYPI008840-RA,ACYPI009897-RA,ACYPI36350-RA,ACYPI29376-RA,ACYPI22564-RA,ACYPI22565-RA
GO:0006631	fatty acid metabolic process	5.9325E-4	0.0144295	2.08776E-5	31	140	913	10419	ACYPI000499-RA,ACYPI000745-RA,ACYPI001657-RA,ACYPI002672-RA,ACYPI002843-RA,ACYPI002989-RA,ACYPI003321-RA,ACYPI003849-RA,ACYPI004092-RA,ACYPI004377-RA,ACYPI004722-RA,ACYPI005018-RA,ACYPI005024-RA,ACYPI005454-RA,ACYPI006062-RA,ACYPI006280-RA,ACYPI006691-RA,ACYPI007169-RA,ACYPI007711-RA,ACYPI007843-RA,ACYPI007931-RA,ACYPI008029-RA,ACYPI008376-RA,ACYPI008530-RA,ACYPI008821-RA,ACYPI008840-RA,ACYPI0098…
GO:0004312	fatty-acid synthase activity	0.0254274	0.748353	0.00180244	8	21	936	10538	ACYPI001634-RA,ACYPI002100-RA,ACYPI002434-RA,ACYPI005765-RA,ACYPI007298-RA,ACYPI26472-RA,ACYPI26575-RA,ACYPI29197-RA
GO:0007631	feeding behavior	0.0424346	0.932476	0.00352595	12	49	932	10510	ACYPI001035-RA,ACYPI001245-RA,ACYPI003782-RA,ACYPI003897-RA,ACYPI003980-RA,ACYPI005805-RA,ACYPI007338-RA,ACYPI007558-RA,ACYPI007659-RA,ACYPI009456-RA,ACYPI24234-RA,ACYPI50527-RA
GO:0042730	fibrinolysis	8.69113E-4	0.0240907	4.40474E-5	10	18	934	10541	ACYPI000139-RA,ACYPI000190-RA,ACYPI000297-RA,ACYPI001226-RA,ACYPI002552-RA,ACYPI003807-RA,ACYPI003916-RA,ACYPI004807-RA,ACYPI005371-RA,ACYPI005625-RA,ACYPI006282-RA,ACYPI007575-RA,ACYPI008538-RA,ACYPI008571-RA,ACYPI009131-RA,ACYPI42532-RA
GO:0048732	gland development	0.00176147	0.0518899	7.1766E-5	22	88	922	10471	ACYPI000140-RA,ACYPI000143-RA,ACYPI000502-RA,ACYPI000594-RA,ACYPI000963-RA,ACYPI001196-RA,ACYPI001204-RA,ACYPI001225-RA,ACYPI001268-RA,ACYPI001275-RA,ACYPI001931-RA,ACYPI002137-RA,ACYPI002171-RA,ACYPI002352-RA,ACYPI003175-RA,ACYPI003251-RA,ACYPI003956-RA,ACYPI003976-RA,ACYPI004499-RA,ACYPI004907-RA,ACYPI005162-RA,ACYPI005974-RA,ACYPI006308-RA,ACYPI006958-RA,ACYPI006995-RA,ACYPI007216-RA,ACYPI0081…
GO:0015926	glucosidase activity	0.045068	0.952308	0.00402596	7	19	937	10540	ACYPI002659-RA,ACYPI003132-RA,ACYPI006558-RA,ACYPI007122-RA,ACYPI009042-RA,ACYPI009924-RA,ACYPI54799-RA
GO:0007482	haltere development	0.0480897	0.962939	0.00405966	4	5	940	10554	ACYPI000614-RA,ACYPI001856-RA,ACYPI009075-RA,ACYPI34460-RA,ACYPI34788-RA
GO:0007599	hemostasis	9.17577E-7	5.96423E-6	1.43197E-8	20	38	924	10521	ACYPI000139-RA,ACYPI000190-RA,ACYPI000297-RA,ACYPI000334-RA,ACYPI000547-RA,ACYPI001196-RA,ACYPI001226-RA,ACYPI001236-RA,ACYPI001914-RA,ACYPI002552-RA,ACYPI002602-RA,ACYPI002815-RA,ACYPI003807-RA,ACYPI003916-RA,ACYPI004690-RA,ACYPI004807-RA,ACYPI004931-RA,ACYPI005049-RA,ACYPI005371-RA,ACYPI005625-RA,ACYPI006282-RA,ACYPI007575-RA,ACYPI007698-RA,ACYPI008538-RA,ACYPI008571-RA,ACYPI009131-RA,ACYPI0094…
GO:0015334	high affinity oligopeptide transporter activity	4.40766E-6	3.72511E-5	7.75227E-8	8	2	936	10557	ACYPI003533-RA,ACYPI004595-RA,ACYPI004721-RA,ACYPI005207-RA,ACYPI006529-RA,ACYPI49903-RA,ACYPI50394-RA,ACYPI55161-RA
GO:0021575	hindbrain morphogenesis	0.0181643	0.586141	0.00111824	5	6	939	10553	ACYPI000398-RA,ACYPI000594-RA,ACYPI004499-RA,ACYPI005974-RA,ACYPI009481-RA,ACYPI009737-RA,ACYPI23275-RA,ACYPI45156-RA,ACYPI43755-RA,ACYPI49087-RA
GO:0007442	hindgut morphogenesis	0.00277084	0.0861175	1.44838E-4	7	9	937	10550	ACYPI001196-RA,ACYPI003251-RA,ACYPI007518-RA,ACYPI008391-RA,ACYPI34820-RA,ACYPI23275-RA,ACYPI45156-RA,ACYPI52737-RA
GO:0042445	hormone metabolic process	0.0181643	0.593108	0.00115982	19	89	925	10470	ACYPI001204-RA,ACYPI001237-RA,ACYPI002118-RA,ACYPI002894-RA,ACYPI003175-RA,ACYPI003251-RA,ACYPI003819-RA,ACYPI003892-RA,ACYPI004424-RA,ACYPI004818-RA,ACYPI004824-RA,ACYPI005205-RA,ACYPI006744-RA,ACYPI006995-RA,ACYPI007307-RA,ACYPI008985-RA,ACYPI009430-RA,ACYPI010230-RA,ACYPI30846-RA,ACYPI34905-RA,ACYPI44154-RA
GO:0016787	hydrolase activity	0.0148811	0.488132	7.57246E-4	223	2028	721	8531	ACYPI000001-RA,ACYPI000009-RA,ACYPI000010-RA,ACYPI000014-RA,ACYPI000015-RA,ACYPI000017-RA,ACYPI000018-RA,ACYPI000019-RA,ACYPI000020-RA,ACYPI000021-RA,ACYPI000139-RA,ACYPI000190-RA,ACYPI000297-RA,ACYPI000334-RA,ACYPI000458-RA,ACYPI000485-RA,ACYPI000526-RA,ACYPI000547-RA,ACYPI000713-RA,ACYPI000818-RA,ACYPI000871-RA,ACYPI001007-RA,ACYPI001032-RA,ACYPI001128-RA,ACYPI001181-RA,ACYPI001226-RA,ACYPI0012…
GO:0016798	hydrolase activity, acting on glycosyl bonds	0.0164706	0.540811	0.00101038	20	95	924	10464	ACYPI001302-RA,ACYPI001396-RA,ACYPI002402-RA,ACYPI002659-RA,ACYPI002881-RA,ACYPI003132-RA,ACYPI003310-RA,ACYPI004099-RA,ACYPI004345-RA,ACYPI005549-RA,ACYPI006264-RA,ACYPI006403-RA,ACYPI006558-RA,ACYPI007122-RA,ACYPI009042-RA,ACYPI009351-RA,ACYPI009754-RA,ACYPI009924-RA,ACYPI54799-RA,ACYPI47420-RA
GO:0004553	hydrolase activity, hydrolyzing O-glycosyl compounds	0.0261992	0.762165	0.00191808	17	79	927	10480	ACYPI001302-RA,ACYPI001396-RA,ACYPI002402-RA,ACYPI002659-RA,ACYPI002881-RA,ACYPI003132-RA,ACYPI003310-RA,ACYPI004099-RA,ACYPI004345-RA,ACYPI006264-RA,ACYPI006403-RA,ACYPI006558-RA,ACYPI007122-RA,ACYPI009042-RA,ACYPI009924-RA,ACYPI54799-RA,ACYPI47420-RA
GO:0007447	imaginal disc pattern formation	5.92449E-6	5.48001E-5	1.18051E-7	15	23	929	10536	ACYPI000502-RA,ACYPI000594-RA,ACYPI000749-RA,ACYPI001225-RA,ACYPI001856-RA,ACYPI002099-RA,ACYPI003251-RA,ACYPI004499-RA,ACYPI005974-RA,ACYPI009075-RA,ACYPI009737-RA,ACYPI010124-RA,ACYPI34460-RA,ACYPI24157-RA,ACYPI35258-RA
GO:0048737	imaginal disc-derived appendage development	0.0188109	0.612873	0.0011929	11	36	933	10523	ACYPI000502-RA,ACYPI000614-RA,ACYPI000749-RA,ACYPI001268-RA,ACYPI001652-RA,ACYPI001856-RA,ACYPI002099-RA,ACYPI003251-RA,ACYPI003364-RA,ACYPI007518-RA,ACYPI008376-RA,ACYPI008391-RA,ACYPI009075-RA,ACYPI010124-RA,ACYPI34820-RA,ACYPI34460-RA,ACYPI24157-RA,ACYPI35258-RA,ACYPI52737-RA,ACYPI34788-RA
GO:0007480	imaginal disc-derived leg morphogenesis	0.0251098	0.742338	0.00178815	5	7	939	10552	ACYPI001652-RA,ACYPI001856-RA,ACYPI007518-RA,ACYPI008391-RA,ACYPI009075-RA,ACYPI010124-RA,ACYPI34820-RA,ACYPI34460-RA,ACYPI52737-RA
GO:0035109	imaginal disc-derived limb morphogenesis	0.0251098	0.742338	0.00178815	5	7	939	10552	ACYPI001652-RA,ACYPI001856-RA,ACYPI007518-RA,ACYPI008391-RA,ACYPI009075-RA,ACYPI010124-RA,ACYPI34820-RA,ACYPI34460-RA,ACYPI52737-RA
GO:0002376	immune system process	0.036985	0.888809	0.00247078	54	393	890	10166	ACYPI000177-RA,ACYPI000297-RA,ACYPI000334-RA,ACYPI000475-RA,ACYPI000547-RA,ACYPI000745-RA,ACYPI001007-RA,ACYPI001204-RA,ACYPI001215-RA,ACYPI001225-RA,ACYPI001226-RA,ACYPI001236-RA,ACYPI001275-RA,ACYPI001389-RA,ACYPI001419-RA,ACYPI001674-RA,ACYPI001803-RA,ACYPI001856-RA,ACYPI001914-RA,ACYPI001931-RA,ACYPI001981-RA,ACYPI002118-RA,ACYPI002137-RA,ACYPI002815-RA,ACYPI003015-RA,ACYPI003251-RA,ACYPI0035…
GO:0006954	inflammatory response	0.0434033	0.94179	0.00387793	16	78	928	10481	ACYPI000177-RA,ACYPI000190-RA,ACYPI001236-RA,ACYPI001631-RA,ACYPI001674-RA,ACYPI002137-RA,ACYPI002552-RA,ACYPI002815-RA,ACYPI003590-RA,ACYPI003916-RA,ACYPI005371-RA,ACYPI006280-RA,ACYPI006958-RA,ACYPI007575-RA,ACYPI009409-RA,ACYPI010124-RA,ACYPI44102-RA,ACYPI20348-RA,ACYPI39079-RA
GO:0015103	inorganic anion transmembrane transporter activity	0.0145237	0.470303	6.86808E-4	12	39	932	10520	ACYPI002830-RA,ACYPI003046-RA,ACYPI003822-RA,ACYPI005094-RA,ACYPI005252-RA,ACYPI005287-RA,ACYPI006235-RA,ACYPI007654-RA,ACYPI007878-RA,ACYPI009261-RA,ACYPI009637-RA,ACYPI38102-RA
GO:0015698	inorganic anion transport	0.0164706	0.534575	9.61894E-4	13	47	931	10512	ACYPI002830-RA,ACYPI003046-RA,ACYPI003822-RA,ACYPI005094-RA,ACYPI005287-RA,ACYPI005805-RA,ACYPI006235-RA,ACYPI007154-RA,ACYPI007654-RA,ACYPI007878-RA,ACYPI009261-RA,ACYPI43443-RA,ACYPI38102-RA
GO:0005626	insoluble fraction	0.00528532	0.179797	3.00152E-4	79	577	865	9982	ACYPI000370-RA,ACYPI000614-RA,ACYPI000639-RA,ACYPI001004-RA,ACYPI001210-RA,ACYPI001237-RA,ACYPI001389-RA,ACYPI001390-RA,ACYPI001507-RA,ACYPI001631-RA,ACYPI001814-RA,ACYPI002003-RA,ACYPI002209-RA,ACYPI002633-RA,ACYPI002709-RA,ACYPI002859-RA,ACYPI002953-RA,ACYPI002989-RA,ACYPI003533-RA,ACYPI003579-RA,ACYPI003754-RA,ACYPI003782-RA,ACYPI003819-RA,ACYPI003827-RA,ACYPI003894-RA,ACYPI003980-RA,ACYPI0040…
GO:0016021	integral to membrane	1.27089E-7	6.75938E-7	1.49757E-9	125	776	819	9783	ACYPI000177-RA,ACYPI000190-RA,ACYPI000370-RA,ACYPI000537-RA,ACYPI000584-RA,ACYPI000614-RA,ACYPI001148-RA,ACYPI001226-RA,ACYPI001390-RA,ACYPI001507-RA,ACYPI001529-RA,ACYPI001631-RA,ACYPI001709-RA,ACYPI001846-RA,ACYPI002118-RA,ACYPI002336-RA,ACYPI002512-RA,ACYPI002540-RA,ACYPI002552-RA,ACYPI002633-RA,ACYPI002659-RA,ACYPI002709-RA,ACYPI002830-RA,ACYPI002892-RA,ACYPI002898-RA,ACYPI002989-RA,ACYPI0030…
GO:0005887	integral to plasma membrane	4.17907E-4	0.00977276	1.90324E-5	46	251	898	10308	ACYPI000370-RA,ACYPI000584-RA,ACYPI000614-RA,ACYPI001390-RA,ACYPI002512-RA,ACYPI002633-RA,ACYPI002659-RA,ACYPI002709-RA,ACYPI002892-RA,ACYPI003023-RA,ACYPI003132-RA,ACYPI003533-RA,ACYPI003754-RA,ACYPI003976-RA,ACYPI004066-RA,ACYPI004176-RA,ACYPI004595-RA,ACYPI004721-RA,ACYPI005150-RA,ACYPI005156-RA,ACYPI005207-RA,ACYPI005816-RA,ACYPI006011-RA,ACYPI006037-RA,ACYPI006387-RA,ACYPI006387-RB,ACYPI0065…
GO:0048389	intermediate mesoderm development	0.0132744	0.42929	5.90933E-4	4	2	940	10557	ACYPI007518-RA,ACYPI008391-RA,ACYPI34820-RA,ACYPI52737-RA
GO:0031224	intrinsic to membrane	1.41943E-8	3.90342E-8	0.0	145	874	799	9685	ACYPI000177-RA,ACYPI000190-RA,ACYPI000370-RA,ACYPI000537-RA,ACYPI000584-RA,ACYPI000614-RA,ACYPI001148-RA,ACYPI001226-RA,ACYPI001390-RA,ACYPI001507-RA,ACYPI001529-RA,ACYPI001631-RA,ACYPI001709-RA,ACYPI001846-RA,ACYPI001922-RA,ACYPI001944-RA,ACYPI002118-RA,ACYPI002336-RA,ACYPI002512-RA,ACYPI002540-RA,ACYPI002552-RA,ACYPI002633-RA,ACYPI002659-RA,ACYPI002709-RA,ACYPI002830-RA,ACYPI002892-RA,ACYPI0028…
GO:0031226	intrinsic to plasma membrane	6.86849E-4	0.0175309	2.71406E-5	47	263	897	10296	ACYPI000370-RA,ACYPI000584-RA,ACYPI000614-RA,ACYPI001390-RA,ACYPI002512-RA,ACYPI002633-RA,ACYPI002659-RA,ACYPI002709-RA,ACYPI002892-RA,ACYPI003023-RA,ACYPI003132-RA,ACYPI003533-RA,ACYPI003754-RA,ACYPI003976-RA,ACYPI004066-RA,ACYPI004176-RA,ACYPI004595-RA,ACYPI004721-RA,ACYPI005150-RA,ACYPI005156-RA,ACYPI005207-RA,ACYPI005816-RA,ACYPI006011-RA,ACYPI006037-RA,ACYPI006387-RA,ACYPI006387-RB,ACYPI0065…
GO:0015075	ion transmembrane transporter activity	7.55401E-4	0.0201893	3.38965E-5	57	347	887	10212	ACYPI000370-RA,ACYPI000537-RA,ACYPI000584-RA,ACYPI000614-RA,ACYPI002512-RA,ACYPI002596-RA,ACYPI002633-RA,ACYPI002830-RA,ACYPI002859-RA,ACYPI002898-RA,ACYPI003046-RA,ACYPI003240-RA,ACYPI003523-RA,ACYPI003533-RA,ACYPI003754-RA,ACYPI003822-RA,ACYPI004595-RA,ACYPI004721-RA,ACYPI004765-RA,ACYPI005094-RA,ACYPI005156-RA,ACYPI005207-RA,ACYPI005252-RA,ACYPI005287-RA,ACYPI005663-RA,ACYPI005805-RA,ACYPI0060…
GO:0001822	kidney development	0.0023235	0.0699211	1.03255E-4	19	71	925	10488	ACYPI000357-RA,ACYPI000398-RA,ACYPI001204-RA,ACYPI001275-RA,ACYPI003175-RA,ACYPI003251-RA,ACYPI004907-RA,ACYPI005162-RA,ACYPI005969-RA,ACYPI006472-RA,ACYPI006995-RA,ACYPI007518-RA,ACYPI008391-RA,ACYPI009854-RA,ACYPI010124-RA,ACYPI34820-RA,ACYPI23275-RA,ACYPI28184-RA,ACYPI52737-RA
GO:0015179	L-amino acid transmembrane transporter activity	0.00375116	0.11809	1.92909E-4	15	50	929	10509	ACYPI000370-RA,ACYPI000537-RA,ACYPI000584-RA,ACYPI002633-RA,ACYPI002859-RA,ACYPI003240-RA,ACYPI003523-RA,ACYPI004320-RA,ACYPI005156-RA,ACYPI005287-RA,ACYPI006011-RA,ACYPI008957-RA,ACYPI54799-RA,ACYPI51811-RA,ACYPI50394-RA
GO:0015189	L-lysine transmembrane transporter activity	1.9483E-4	0.00403456	7.05859E-6	9	10	935	10549	ACYPI000370-RA,ACYPI000537-RA,ACYPI000584-RA,ACYPI002633-RA,ACYPI003240-RA,ACYPI003523-RA,ACYPI005156-RA,ACYPI006011-RA,ACYPI51811-RA
GO:0035111	leg joint morphogenesis	0.0384989	0.905444	0.00271091	5	8	939	10551	ACYPI002099-RA,ACYPI007518-RA,ACYPI008391-RA,ACYPI34820-RA,ACYPI52737-RA
GO:0035110	leg morphogenesis	0.00547207	0.191074	3.11737E-4	6	7	938	10552	ACYPI000143-RA,ACYPI000502-RA,ACYPI001652-RA,ACYPI001856-RA,ACYPI002099-RA,ACYPI007518-RA,ACYPI008391-RA,ACYPI009075-RA,ACYPI010124-RA,ACYPI34820-RA,ACYPI34460-RA,ACYPI52737-RA
GO:0004879	ligand-dependent nuclear receptor activity	0.0417318	0.927903	0.00321221	6	13	938	10546	ACYPI002307-RA,ACYPI003909-RA,ACYPI008375-RA,ACYPI009360-RA,ACYPI009409-RA,ACYPI49096-RA
GO:0016298	lipase activity	0.0222895	0.684503	0.00143489	11	37	933	10522	ACYPI002250-RA,ACYPI002611-RA,ACYPI004259-RA,ACYPI004659-RA,ACYPI005887-RA,ACYPI006280-RA,ACYPI007756-RA,ACYPI008696-RA,ACYPI55697-RA,ACYPI39989-RA,ACYPI48807-RA,ACYPI21663-RA
GO:0016042	lipid catabolic process	0.0145549	0.472947	7.02674E-4	21	99	923	10460	ACYPI000818-RA,ACYPI001237-RA,ACYPI001302-RA,ACYPI001922-RA,ACYPI002402-RA,ACYPI002881-RA,ACYPI004350-RA,ACYPI004659-RA,ACYPI005205-RA,ACYPI005887-RA,ACYPI006110-RA,ACYPI007756-RA,ACYPI008270-RA,ACYPI008530-RA,ACYPI008696-RA,ACYPI008821-RA,ACYPI009222-RA,ACYPI55697-RA,ACYPI30846-RA,ACYPI21663-RA,ACYPI37648-RA
GO:0006629	lipid metabolic process	1.41943E-8	3.90342E-8	0.0	123	567	821	9992	ACYPI000499-RA,ACYPI000608-RA,ACYPI000713-RA,ACYPI000745-RA,ACYPI000818-RA,ACYPI000991-RA,ACYPI001032-RA,ACYPI001041-RA,ACYPI001144-RA,ACYPI001237-RA,ACYPI001302-RA,ACYPI001519-RA,ACYPI001657-RA,ACYPI001814-RA,ACYPI001846-RA,ACYPI001922-RA,ACYPI002137-RA,ACYPI002250-RA,ACYPI002352-RA,ACYPI002354-RA,ACYPI002402-RA,ACYPI002611-RA,ACYPI002672-RA,ACYPI002709-RA,ACYPI002843-RA,ACYPI002881-RA,ACYPI0028…
GO:0006869	lipid transport	0.00489381	0.166647	2.62496E-4	20	84	924	10475	ACYPI001846-RA,ACYPI002352-RA,ACYPI002949-RA,ACYPI003754-RA,ACYPI004659-RA,ACYPI005058-RA,ACYPI005805-RA,ACYPI005816-RA,ACYPI005894-RA,ACYPI007979-RA*,ACYPI008205-RA,ACYPI008530-RA,ACYPI008696-RA,ACYPI008955-RA,ACYPI009696-RA,ACYPI009854-RA,ACYPI55697-RA,ACYPI44102-RA,ACYPI21663-RA,ACYPI38341-RA,ACYPI50434-RA
GO:0008034	lipoprotein binding	0.0181643	0.592345	0.00115021	10	30	934	10529	ACYPI001814-RA,ACYPI006569-RA,ACYPI007979-RA*,ACYPI008955-RA,ACYPI009696-RA,ACYPI44102-RA,ACYPI32634-RA,ACYPI33593-RA,ACYPI38341-RA,ACYPI50434-RA
GO:0030228	lipoprotein receptor activity	0.0335854	0.853848	0.00228383	8	22	936	10537	ACYPI001814-RA,ACYPI006569-RA,ACYPI007979-RA*,ACYPI008955-RA,ACYPI009696-RA,ACYPI44102-RA,ACYPI32634-RA,ACYPI50434-RA
GO:0050062	long-chain-fatty-acyl-CoA reductase activity	2.47722E-4	0.00547266	8.91997E-6	10	14	934	10545	ACYPI001657-RA,ACYPI002672-RA,ACYPI003321-RA,ACYPI004092-RA,ACYPI006062-RA,ACYPI007169-RA,ACYPI007711-RA,ACYPI008029-RA,ACYPI008840-RA,ACYPI009897-RA
GO:0030324	lung development	7.18453E-4	0.018859	3.04195E-5	15	41	929	10518	ACYPI000143-RA,ACYPI000594-RA,ACYPI001196-RA,ACYPI001635-RA,ACYPI003956-RA,ACYPI004499-RA,ACYPI005162-RA,ACYPI005974-RA,ACYPI006280-RA,ACYPI006817-RA,ACYPI008529-RA,ACYPI008935-RA,ACYPI009481-RA,ACYPI009737-RA,ACYPI010124-RA,ACYPI23275-RA,ACYPI28184-RA,ACYPI34905-RA,ACYPI45156-RA,ACYPI41428-RA
GO:0015819	lysine transport	1.9483E-4	0.00403456	7.05859E-6	9	10	935	10549	ACYPI000370-RA,ACYPI000537-RA,ACYPI000584-RA,ACYPI002633-RA,ACYPI003240-RA,ACYPI003523-RA,ACYPI005156-RA,ACYPI006011-RA,ACYPI51811-RA
GO:0007617	mating behavior	0.0073325	0.258299	4.65991E-4	10	26	934	10533	ACYPI001035-RA,ACYPI001245-RA,ACYPI003015-RA,ACYPI003061-RA,ACYPI003242-RA,ACYPI003782-RA,ACYPI003980-RA,ACYPI004381-RA,ACYPI007558-RA,ACYPI007867-RA,ACYPI008168-RA,ACYPI008192-RA,ACYPI009456-RA
GO:0016020	membrane	1.41943E-8	3.90342E-8	0.0	288	1999	656	8560	ACYPI000001-RA,ACYPI000113-RA,ACYPI000135-RA,ACYPI000139-RA,ACYPI000140-RA,ACYPI000170-RA,ACYPI000177-RA,ACYPI000190-RA,ACYPI000226-RA,ACYPI000238-RA,ACYPI000263-RA,ACYPI000292-RA,ACYPI000297-RA,ACYPI000370-RA,ACYPI000431-RA,ACYPI000458-RA,ACYPI000460-RA,ACYPI000499-RA,ACYPI000526-RA,ACYPI000537-RA,ACYPI000547-RA,ACYPI000565-RA,ACYPI000584-RA,ACYPI000614-RA,ACYPI000677-RA,ACYPI000677-RB,ACYPI0006…
GO:0005624	membrane fraction	0.00377397	0.122762	2.0481E-4	76	542	868	10017	ACYPI000370-RA,ACYPI000614-RA,ACYPI000639-RA,ACYPI001004-RA,ACYPI001210-RA,ACYPI001237-RA,ACYPI001389-RA,ACYPI001390-RA,ACYPI001507-RA,ACYPI001631-RA,ACYPI001814-RA,ACYPI002003-RA,ACYPI002209-RA,ACYPI002633-RA,ACYPI002709-RA,ACYPI002859-RA,ACYPI002953-RA,ACYPI002989-RA,ACYPI003533-RA,ACYPI003579-RA,ACYPI003754-RA,ACYPI003819-RA,ACYPI003827-RA,ACYPI003894-RA,ACYPI004066-RA,ACYPI004176-RA,ACYPI0043…
GO:0044425	membrane part	3.44526E-5	4.8222E-4	8.81864E-7	234	1921	710	8638	ACYPI000001-RA,ACYPI000177-RA,ACYPI000190-RA,ACYPI000370-RA,ACYPI000526-RA,ACYPI000537-RA,ACYPI000584-RA,ACYPI000614-RA,ACYPI000677-RA,ACYPI000677-RB,ACYPI000679-RA,ACYPI000745-RA,ACYPI000818-RA,ACYPI001148-RA,ACYPI001174-RA,ACYPI001193-RA,ACYPI001210-RA,ACYPI001226-RA,ACYPI001268-RA,ACYPI001297-RA,ACYPI001389-RA,ACYPI001390-RA,ACYPI001419-RA,ACYPI001507-RA,ACYPI001519-RA,ACYPI001529-RA,ACYPI0015…
GO:0031988	membrane-bounded vesicle	0.044515	0.949378	0.00393643	45	321	899	10238	ACYPI000526-RA,ACYPI000614-RA,ACYPI000679-RA,ACYPI001240-RA,ACYPI001389-RA,ACYPI001390-RA,ACYPI001419-RA,ACYPI001507-RA,ACYPI001674-RA,ACYPI001900-RA,ACYPI002209-RA,ACYPI002596-RA,ACYPI002943-RA,ACYPI003175-RA,ACYPI003251-RA,ACYPI003579-RA,ACYPI003754-RA,ACYPI003894-RA,ACYPI004424-RA,ACYPI004442-RA,ACYPI004533-RA,ACYPI004765-RA,ACYPI004824-RA,ACYPI005252-RA,ACYPI005287-RA,ACYPI005339-RA,ACYPI0060…
GO:0007498	mesoderm development	0.0023821	0.0722907	1.13754E-4	13	36	931	10523	ACYPI000143-RA,ACYPI000502-RA,ACYPI001187-RA,ACYPI001196-RA,ACYPI001198-RA,ACYPI001204-RA,ACYPI001268-RA,ACYPI001856-RA,ACYPI003064-RA,ACYPI003251-RA,ACYPI003909-RA,ACYPI003976-RA,ACYPI004694-RA,ACYPI005150-RA,ACYPI005162-RA,ACYPI007518-RA,ACYPI008391-RA,ACYPI008935-RA,ACYPI009075-RA,ACYPI010124-RA,ACYPI34820-RA,ACYPI28184-RA,ACYPI34905-RA,ACYPI52737-RA,ACYPI41428-RA
GO:0001823	mesonephros development	4.90461E-4	0.0118233	2.03511E-5	6	3	938	10556	ACYPI001275-RA,ACYPI005162-RA,ACYPI007518-RA,ACYPI008391-RA,ACYPI34820-RA,ACYPI52737-RA
GO:0031907	microbody lumen	0.0073325	0.258299	4.65991E-4	10	26	934	10533	ACYPI001657-RA,ACYPI002672-RA,ACYPI003321-RA,ACYPI004092-RA,ACYPI006062-RA,ACYPI007169-RA,ACYPI007711-RA,ACYPI008029-RA,ACYPI008840-RA,ACYPI009897-RA
GO:0044438	microbody part	0.0402668	0.918503	0.00305509	12	48	932	10511	ACYPI001032-RA,ACYPI001657-RA,ACYPI002672-RA,ACYPI003321-RA,ACYPI004092-RA,ACYPI006062-RA,ACYPI007169-RA,ACYPI007711-RA,ACYPI008029-RA,ACYPI008530-RA,ACYPI008840-RA,ACYPI009897-RA
GO:0005792	microsome	0.0261992	0.764892	0.0019407	23	124	921	10435	ACYPI000614-RA,ACYPI000639-RA,ACYPI001237-RA,ACYPI002209-RA,ACYPI002709-RA,ACYPI002989-RA,ACYPI003819-RA,ACYPI003894-RA,ACYPI004377-RA,ACYPI005018-RA,ACYPI005024-RA,ACYPI005629-RA,ACYPI006414-RA,ACYPI006691-RA,ACYPI007307-RA,ACYPI007931-RA,ACYPI008707-RA,ACYPI009835-RA,ACYPI21606-RA,ACYPI29354-RA,ACYPI34486-RA,ACYPI52652-RA,ACYPI22565-RA
GO:0033955	mitochondrial DNA inheritance	0.0364525	0.88258	0.00241122	4	4	940	10555	ACYPI002209-RA,ACYPI003894-RA,ACYPI005629-RA,ACYPI009835-RA
GO:0043653	mitochondrial fragmentation during apoptosis	0.0181643	0.586141	0.00111824	5	6	939	10553	ACYPI002209-RA,ACYPI003894-RA,ACYPI005629-RA,ACYPI006414-RA,ACYPI009835-RA
GO:0032787	monocarboxylic acid metabolic process	0.0266394	0.773581	0.00205691	34	214	910	10345	ACYPI000140-RA,ACYPI000499-RA,ACYPI000745-RA,ACYPI001657-RA,ACYPI002000-RA,ACYPI002672-RA,ACYPI002709-RA,ACYPI002843-RA,ACYPI002989-RA,ACYPI003321-RA,ACYPI003849-RA,ACYPI004092-RA,ACYPI004377-RA,ACYPI004722-RA,ACYPI005018-RA,ACYPI005024-RA,ACYPI005454-RA,ACYPI006062-RA,ACYPI006280-RA,ACYPI006691-RA,ACYPI007169-RA,ACYPI007298-RA,ACYPI007711-RA,ACYPI007843-RA,ACYPI007931-RA,ACYPI008029-RA,ACYPI0083…
GO:0004497	monooxygenase activity	1.9483E-4	0.00388235	6.7307E-6	16	40	928	10519	ACYPI000639-RA,ACYPI000761-RA,ACYPI001176-RA,ACYPI001519-RA,ACYPI003849-RA,ACYPI004722-RA,ACYPI005454-RA,ACYPI006729-RA,ACYPI006755-RA,ACYPI007843-RA,ACYPI008168-RA,ACYPI009466-RA,ACYPI009807-RA,ACYPI009813-RA,ACYPI010012-RA,ACYPI29354-RA
GO:0002009	morphogenesis of an epithelium	0.0172069	0.560313	0.00107015	35	213	909	10346	ACYPI000143-RA,ACYPI000357-RA,ACYPI000749-RA,ACYPI001196-RA,ACYPI001204-RA,ACYPI001268-RA,ACYPI001529-RA,ACYPI001590-RA,ACYPI001981-RA,ACYPI002352-RA,ACYPI003064-RA,ACYPI003206-RA,ACYPI003251-RA,ACYPI003531-RA,ACYPI003956-RA,ACYPI003976-RA,ACYPI004055-RA,ACYPI004128-RA,ACYPI004359-RA,ACYPI005150-RA,ACYPI005162-RA,ACYPI007525-RA,ACYPI008484-RA,ACYPI008935-RA,ACYPI009007-RA,ACYPI009172-RA,ACYPI0094…
GO:0016331	morphogenesis of embryonic epithelium	0.00377397	0.122596	2.03901E-4	18	69	926	10490	ACYPI000357-RA,ACYPI001196-RA,ACYPI001204-RA,ACYPI001268-RA,ACYPI001590-RA,ACYPI003064-RA,ACYPI003251-RA,ACYPI004128-RA,ACYPI004359-RA,ACYPI005150-RA,ACYPI005162-RA,ACYPI007525-RA,ACYPI008484-RA,ACYPI008935-RA,ACYPI009007-RA,ACYPI009481-RA,ACYPI009753-RA,ACYPI010124-RA,ACYPI23275-RA,ACYPI45156-RA,ACYPI41428-RA
GO:0051704	multi-organism process	1.8718E-4	0.00364335	6.19898E-6	61	357	883	10202	ACYPI000177-RA,ACYPI000297-RA,ACYPI000334-RA,ACYPI000614-RA,ACYPI000817-RA,ACYPI001035-RA,ACYPI001204-RA,ACYPI001225-RA,ACYPI001226-RA,ACYPI001245-RA,ACYPI001389-RA,ACYPI001390-RA,ACYPI001396-RA,ACYPI001523-RA,ACYPI001635-RA,ACYPI001652-RA,ACYPI002118-RA,ACYPI002137-RA,ACYPI002349-RA,ACYPI002628-RA,ACYPI002892-RA,ACYPI003015-RA,ACYPI003061-RA,ACYPI003175-RA,ACYPI003242-RA,ACYPI003251-RA,ACYPI0033…
GO:0032501	multicellular organismal process	9.0658E-5	0.00160789	2.8868E-6	223	1844	721	8715	ACYPI000001-RA,ACYPI000010-RA,ACYPI000014-RA,ACYPI000015-RA,ACYPI000135-RA,ACYPI000139-RA,ACYPI000140-RA,ACYPI000143-RA,ACYPI000144-RA,ACYPI000170-RA,ACYPI000177-RA,ACYPI000190-RA,ACYPI000267-RA,ACYPI000285-RA,ACYPI000292-RA,ACYPI000297-RA,ACYPI000319-RA,ACYPI000332-RA,ACYPI000334-RA,ACYPI000357-RA,ACYPI000398-RA,ACYPI000458-RA,ACYPI000465-RA,ACYPI000475-RA,ACYPI000485-RA,ACYPI000498-RA,ACYPI0005…
GO:0051953	negative regulation of amine transport	4.90461E-4	0.0118233	2.03511E-5	6	3	938	10556	ACYPI003533-RA,ACYPI004721-RA,ACYPI005207-RA,ACYPI49903-RA,ACYPI50394-RA,ACYPI55161-RA
GO:0051956	negative regulation of amino acid transport	4.90461E-4	0.0118233	2.03511E-5	6	3	938	10556	ACYPI003533-RA,ACYPI004721-RA,ACYPI005207-RA,ACYPI49903-RA,ACYPI50394-RA,ACYPI55161-RA
GO:0030195	negative regulation of blood coagulation	4.40766E-6	3.8458E-5	8.0645E-8	16	26	928	10533	ACYPI000139-RA,ACYPI000190-RA,ACYPI000297-RA,ACYPI001226-RA,ACYPI002552-RA,ACYPI003807-RA,ACYPI003916-RA,ACYPI004807-RA,ACYPI005371-RA,ACYPI005625-RA,ACYPI006282-RA,ACYPI007575-RA,ACYPI008538-RA,ACYPI008571-RA,ACYPI009131-RA,ACYPI42532-RA
GO:0045596	negative regulation of cell differentiation	6.12014E-4	0.0153346	2.46297E-5	39	200	905	10359	ACYPI000143-RA,ACYPI000170-RA,ACYPI000502-RA,ACYPI000594-RA,ACYPI001196-RA,ACYPI001204-RA,ACYPI001225-RA,ACYPI001981-RA,ACYPI002157-RA,ACYPI002171-RA,ACYPI003206-RA,ACYPI003251-RA,ACYPI003590-RA,ACYPI004499-RA,ACYPI005150-RA,ACYPI005411-RA,ACYPI005816-RA,ACYPI005974-RA,ACYPI006817-RA,ACYPI007216-RA,ACYPI007518-RA,ACYPI008391-RA,ACYPI009007-RA,ACYPI009360-RA,ACYPI009737-RA,ACYPI009753-RA,ACYPI0098…
GO:0050819	negative regulation of coagulation	2.60457E-5	3.35096E-4	6.81966E-7	16	32	928	10527	ACYPI000139-RA,ACYPI000190-RA,ACYPI000297-RA,ACYPI001226-RA,ACYPI002552-RA,ACYPI003807-RA,ACYPI003916-RA,ACYPI004807-RA,ACYPI005371-RA,ACYPI005625-RA,ACYPI006282-RA,ACYPI007575-RA,ACYPI008538-RA,ACYPI008571-RA,ACYPI009131-RA,ACYPI42532-RA
GO:0051093	negative regulation of developmental process	0.0172069	0.560054	0.0010683	44	289	900	10270	ACYPI000143-RA,ACYPI000170-RA,ACYPI000502-RA,ACYPI000594-RA,ACYPI000741-RA,ACYPI001196-RA,ACYPI001204-RA,ACYPI001225-RA,ACYPI001881-RA,ACYPI001981-RA,ACYPI002157-RA,ACYPI002171-RA,ACYPI003206-RA,ACYPI003251-RA,ACYPI003590-RA,ACYPI004442-RA,ACYPI004499-RA,ACYPI005150-RA,ACYPI005411-RA,ACYPI005816-RA,ACYPI005974-RA,ACYPI006817-RA,ACYPI007216-RA,ACYPI007338-RA,ACYPI007518-RA,ACYPI008391-RA,ACYPI0090…
GO:0051241	negative regulation of multicellular organismal process	0.0434033	0.939912	0.00377001	26	156	918	10403	ACYPI000139-RA,ACYPI000143-RA,ACYPI000190-RA,ACYPI000297-RA,ACYPI001226-RA,ACYPI001325-RA,ACYPI001631-RA,ACYPI002552-RA,ACYPI002859-RA,ACYPI003175-RA,ACYPI003338-RA,ACYPI003807-RA,ACYPI003916-RA,ACYPI004807-RA,ACYPI005371-RA,ACYPI005625-RA,ACYPI005894-RA,ACYPI006110-RA,ACYPI006282-RA,ACYPI006995-RA,ACYPI007307-RA,ACYPI007575-RA,ACYPI008538-RA,ACYPI008571-RA,ACYPI009131-RA,ACYPI42532-RA
GO:0045665	negative regulation of neuron differentiation	2.65722E-4	0.00602695	1.10508E-5	16	42	928	10517	ACYPI000502-RA,ACYPI000594-RA,ACYPI001196-RA,ACYPI002157-RA,ACYPI002171-RA,ACYPI004499-RA,ACYPI005150-RA,ACYPI005974-RA,ACYPI006817-RA,ACYPI009360-RA,ACYPI009737-RA,ACYPI009753-RA,ACYPI009852-RA,ACYPI29702-RA,ACYPI43755-RA,ACYPI41428-RA
GO:0032891	negative regulation of organic acid transport	0.00547207	0.191074	3.11737E-4	6	7	938	10552	ACYPI003533-RA,ACYPI004721-RA,ACYPI005207-RA,ACYPI49903-RA,ACYPI50394-RA,ACYPI55161-RA
GO:0001755	neural crest cell migration	0.0417318	0.927903	0.00321221	6	13	938	10546	ACYPI000502-RA,ACYPI000963-RA,ACYPI001187-RA,ACYPI001198-RA,ACYPI002171-RA,ACYPI003064-RA
GO:0001840	neural plate development	0.0132744	0.42929	5.90933E-4	4	2	940	10557	ACYPI001196-RA,ACYPI003064-RA,ACYPI005150-RA,ACYPI007525-RA,ACYPI009007-RA,ACYPI23275-RA,ACYPI45156-RA,ACYPI41428-RA
GO:0030182	neuron differentiation	6.08295E-4	0.0150924	2.35151E-5	31	141	913	10418	ACYPI000135-RA,ACYPI000170-RA,ACYPI000292-RA,ACYPI000398-RA,ACYPI000498-RA,ACYPI000502-RA,ACYPI000565-RA,ACYPI000594-RA,ACYPI000614-RA,ACYPI000741-RA,ACYPI000963-RA,ACYPI001007-RA,ACYPI001196-RA,ACYPI001204-RA,ACYPI001215-RA,ACYPI001225-RA,ACYPI001240-RA,ACYPI001275-RA,ACYPI001529-RA,ACYPI001981-RA,ACYPI002157-RA,ACYPI002171-RA,ACYPI002547-RA,ACYPI002874-RA,ACYPI003015-RA,ACYPI003206-RA,ACYPI0032…
GO:0048664	neuron fate determination	0.0417318	0.927903	0.00321221	6	13	938	10546	ACYPI000594-RA,ACYPI003251-RA,ACYPI004499-RA,ACYPI005974-RA,ACYPI009737-RA,ACYPI21611-RA
GO:0006857	oligopeptide transport	4.81711E-6	4.3353E-5	8.60049E-8	9	4	935	10555	ACYPI001709-RA,ACYPI003533-RA,ACYPI004595-RA,ACYPI004721-RA,ACYPI005207-RA,ACYPI006529-RA,ACYPI49903-RA,ACYPI50394-RA,ACYPI55161-RA
GO:0015198	oligopeptide transporter activity	1.04571E-5	1.12407E-4	2.23249E-7	9	5	935	10554	ACYPI001709-RA,ACYPI003533-RA,ACYPI004595-RA,ACYPI004721-RA,ACYPI005207-RA,ACYPI006529-RA,ACYPI49903-RA,ACYPI50394-RA,ACYPI55161-RA
GO:0048513	organ development	0.0181643	0.589007	0.00113867	119	991	825	9568	ACYPI000140-RA,ACYPI000143-RA,ACYPI000170-RA,ACYPI000177-RA,ACYPI000357-RA,ACYPI000398-RA,ACYPI000498-RA,ACYPI000502-RA,ACYPI000565-RA,ACYPI000594-RA,ACYPI000614-RA,ACYPI000745-RA,ACYPI000749-RA,ACYPI000849-RA,ACYPI000963-RA,ACYPI001187-RA,ACYPI001196-RA,ACYPI001198-RA,ACYPI001204-RA,ACYPI001215-RA,ACYPI001225-RA,ACYPI001240-RA,ACYPI001268-RA,ACYPI001275-RA,ACYPI001297-RA,ACYPI001302-RA,ACYPI0013…
GO:0009887	organ morphogenesis	3.56716E-6	2.58616E-5	5.76337E-8	70	373	874	10186	ACYPI000143-RA,ACYPI000170-RA,ACYPI000357-RA,ACYPI000398-RA,ACYPI000498-RA,ACYPI000502-RA,ACYPI000565-RA,ACYPI000594-RA,ACYPI000614-RA,ACYPI000749-RA,ACYPI000963-RA,ACYPI001187-RA,ACYPI001196-RA,ACYPI001198-RA,ACYPI001204-RA,ACYPI001225-RA,ACYPI001240-RA,ACYPI001268-RA,ACYPI001275-RA,ACYPI001529-RA,ACYPI001590-RA,ACYPI001635-RA,ACYPI001652-RA,ACYPI001856-RA,ACYPI001914-RA,ACYPI001981-RA,ACYPI0020…
GO:0006082	organic acid metabolic process	0.00476242	0.160562	2.29216E-4	60	402	884	10157	ACYPI000140-RA,ACYPI000370-RA,ACYPI000499-RA,ACYPI000713-RA,ACYPI000745-RA,ACYPI001148-RA,ACYPI001657-RA,ACYPI002000-RA,ACYPI002633-RA,ACYPI002672-RA,ACYPI002709-RA,ACYPI002843-RA,ACYPI002989-RA,ACYPI003061-RA,ACYPI003240-RA,ACYPI003242-RA,ACYPI003321-RA,ACYPI003420-RA,ACYPI003849-RA,ACYPI004092-RA,ACYPI004243-RA,ACYPI004377-RA,ACYPI004722-RA,ACYPI004955-RA,ACYPI005018-RA,ACYPI005024-RA,ACYPI0051…
GO:0005342	organic acid transmembrane transporter activity	9.91201E-5	0.00180731	3.54649E-6	26	94	918	10465	ACYPI000370-RA,ACYPI000537-RA,ACYPI000584-RA,ACYPI002633-RA,ACYPI002659-RA,ACYPI002859-RA,ACYPI003046-RA,ACYPI003132-RA,ACYPI003240-RA,ACYPI003523-RA,ACYPI003754-RA,ACYPI004320-RA,ACYPI005094-RA,ACYPI005156-RA,ACYPI005252-RA,ACYPI005287-RA,ACYPI006011-RA,ACYPI007654-RA,ACYPI008957-RA,ACYPI009637-RA,ACYPI009754-RA,ACYPI009924-RA,ACYPI54799-RA,ACYPI38102-RA,ACYPI51811-RA,ACYPI50394-RA
GO:0015849	organic acid transport	1.44978E-8	5.0145E-8	9.79877E-12	45	142	899	10417	ACYPI000370-RA,ACYPI000537-RA,ACYPI000584-RA,ACYPI001390-RA,ACYPI001507-RA,ACYPI001772-RA,ACYPI002633-RA,ACYPI002659-RA,ACYPI002859-RA,ACYPI002892-RA,ACYPI003046-RA,ACYPI003132-RA,ACYPI003240-RA,ACYPI003310-RA,ACYPI003523-RA,ACYPI003533-RA,ACYPI003754-RA,ACYPI004099-RA,ACYPI004320-RA,ACYPI004721-RA,ACYPI005094-RA,ACYPI005156-RA,ACYPI005207-RA,ACYPI005252-RA,ACYPI005287-RA,ACYPI005805-RA,ACYPI0060…
GO:0015822	ornithine transport	1.40834E-4	0.00266242	4.00636E-6	9	9	935	10550	ACYPI000370-RA,ACYPI000537-RA,ACYPI000584-RA,ACYPI002633-RA,ACYPI003240-RA,ACYPI003523-RA,ACYPI005156-RA,ACYPI006011-RA,ACYPI51811-RA
GO:0016491	oxidoreductase activity	6.06456E-6	5.76117E-5	1.28829E-7	87	519	857	10040	ACYPI000639-RA,ACYPI000761-RA,ACYPI000817-RA,ACYPI000991-RA,ACYPI001032-RA,ACYPI001144-RA,ACYPI001176-RA,ACYPI001336-RA,ACYPI001519-RA,ACYPI001523-RA,ACYPI001634-RA,ACYPI001657-RA,ACYPI002000-RA,ACYPI002100-RA,ACYPI002118-RA,ACYPI002264-RA,ACYPI002434-RA,ACYPI002628-RA,ACYPI002672-RA,ACYPI002876-RA,ACYPI002894-RA,ACYPI002943-RA,ACYPI003321-RA,ACYPI003692-RA,ACYPI003819-RA,ACYPI003849-RA,ACYPI0038…
GO:0016684	oxidoreductase activity, acting on peroxide as acceptor	0.0164706	0.539521	9.91065E-4	12	41	932	10518	ACYPI001032-RA,ACYPI001523-RA,ACYPI002118-RA,ACYPI005463-RA,ACYPI005701-RA,ACYPI006801-RA,ACYPI008985-RA,ACYPI009430-RA,ACYPI010224-RA,ACYPI47337-RA,ACYPI44881-RA,ACYPI53847-RA
GO:0016903	oxidoreductase activity, acting on the aldehyde or oxo group of donors	0.0225001	0.693148	0.00154943	13	50	931	10509	ACYPI000991-RA,ACYPI001144-RA,ACYPI001657-RA,ACYPI002672-RA,ACYPI003321-RA,ACYPI004092-RA,ACYPI006062-RA,ACYPI007169-RA,ACYPI007711-RA,ACYPI008029-RA,ACYPI008840-RA,ACYPI009897-RA,ACYPI26637-RA
GO:0016620	oxidoreductase activity, acting on the aldehyde or oxo group of donors, NAD or NADP as acceptor	0.0145237	0.468721	6.84684E-4	13	45	931	10514	ACYPI000991-RA,ACYPI001144-RA,ACYPI001657-RA,ACYPI002672-RA,ACYPI003321-RA,ACYPI004092-RA,ACYPI006062-RA,ACYPI007169-RA,ACYPI007711-RA,ACYPI008029-RA,ACYPI008840-RA,ACYPI009897-RA,ACYPI26637-RA
GO:0043436	oxoacid metabolic process	0.00366391	0.114698	1.80815E-4	60	398	884	10161	ACYPI000140-RA,ACYPI000370-RA,ACYPI000499-RA,ACYPI000713-RA,ACYPI000745-RA,ACYPI001148-RA,ACYPI001657-RA,ACYPI002000-RA,ACYPI002633-RA,ACYPI002672-RA,ACYPI002709-RA,ACYPI002843-RA,ACYPI002989-RA,ACYPI003061-RA,ACYPI003240-RA,ACYPI003242-RA,ACYPI003321-RA,ACYPI003420-RA,ACYPI003849-RA,ACYPI004092-RA,ACYPI004243-RA,ACYPI004377-RA,ACYPI004722-RA,ACYPI004955-RA,ACYPI005018-RA,ACYPI005024-RA,ACYPI0051…
GO:0006800	oxygen and reactive oxygen species metabolic process	0.00454211	0.15085	2.16632E-4	17	63	927	10496	ACYPI000817-RA,ACYPI001032-RA,ACYPI001523-RA,ACYPI002118-RA,ACYPI005463-RA,ACYPI005701-RA,ACYPI006801-RA,ACYPI008985-RA,ACYPI009430-RA,ACYPI009959-RA,ACYPI010224-RA,ACYPI31589-RA,ACYPI26958-RA,ACYPI47337-RA,ACYPI44881-RA,ACYPI26959-RA,ACYPI53847-RA
GO:0007389	pattern specification process	2.60457E-5	3.38536E-4	6.92986E-7	70	402	874	10157	ACYPI000143-RA,ACYPI000170-RA,ACYPI000177-RA,ACYPI000398-RA,ACYPI000498-RA,ACYPI000502-RA,ACYPI000565-RA,ACYPI000594-RA,ACYPI000614-RA,ACYPI000749-RA,ACYPI000963-RA,ACYPI001196-RA,ACYPI001204-RA,ACYPI001225-RA,ACYPI001268-RA,ACYPI001529-RA,ACYPI001635-RA,ACYPI001856-RA,ACYPI001981-RA,ACYPI002099-RA,ACYPI002352-RA,ACYPI002376-RA,ACYPI002874-RA,ACYPI002943-RA,ACYPI003064-RA,ACYPI003175-RA,ACYPI0032…
GO:0008233	peptidase activity	1.41943E-8	3.90342E-8	0.0	95	362	849	10197	ACYPI000001-RA,ACYPI000009-RA,ACYPI000010-RA,ACYPI000014-RA,ACYPI000015-RA,ACYPI000017-RA,ACYPI000018-RA,ACYPI000019-RA,ACYPI000020-RA,ACYPI000021-RA,ACYPI000139-RA,ACYPI000190-RA,ACYPI000297-RA,ACYPI000334-RA,ACYPI000485-RA,ACYPI000526-RA,ACYPI000547-RA,ACYPI001128-RA,ACYPI001226-RA,ACYPI001236-RA,ACYPI001281-RA,ACYPI001325-RA,ACYPI001389-RA,ACYPI001900-RA,ACYPI001931-RA,ACYPI002003-RA,ACYPI0025…
GO:0070011	peptidase activity, acting on L-amino acid peptides	1.22124E-5	1.46538E-4	2.89558E-7	56	283	888	10276	ACYPI000001-RA,ACYPI000009-RA,ACYPI000010-RA,ACYPI000014-RA,ACYPI000015-RA,ACYPI000017-RA,ACYPI000018-RA,ACYPI000019-RA,ACYPI000190-RA,ACYPI001128-RA,ACYPI001226-RA,ACYPI001281-RA,ACYPI001389-RA,ACYPI001931-RA,ACYPI002003-RA,ACYPI002552-RA,ACYPI002666-RA,ACYPI002831-RA,ACYPI002872-RA,ACYPI003175-RA,ACYPI003916-RA,ACYPI004424-RA,ACYPI004690-RA,ACYPI004807-RA,ACYPI004819-RA,ACYPI004824-RA,ACYPI0051…
GO:0006518	peptide metabolic process	0.0341535	0.862106	0.00241012	17	81	927	10478	ACYPI000177-RA,ACYPI001148-RA,ACYPI001226-RA,ACYPI001389-RA,ACYPI003175-RA,ACYPI004424-RA,ACYPI004807-RA,ACYPI004824-RA,ACYPI004955-RA,ACYPI005199-RA,ACYPI006282-RA,ACYPI006366-RA,ACYPI006744-RA,ACYPI006848-RA,ACYPI006995-RA,ACYPI007709-RA,ACYPI008538-RA,ACYPI008967-RA,ACYPI009366-RA,ACYPI009854-RA,ACYPI53117-RA,ACYPI34486-RA
GO:0015197	peptide transporter activity	3.80812E-5	5.74069E-4	1.09649E-6	9	7	935	10552	ACYPI001709-RA,ACYPI003533-RA,ACYPI004595-RA,ACYPI004721-RA,ACYPI005207-RA,ACYPI006529-RA,ACYPI49903-RA,ACYPI50394-RA,ACYPI55161-RA
GO:0015333	peptide:hydrogen symporter activity	3.16109E-5	4.26656E-4	7.62621E-7	7	2	937	10557	ACYPI003533-RA,ACYPI004595-RA,ACYPI004721-RA,ACYPI005207-RA,ACYPI49903-RA,ACYPI50394-RA,ACYPI55161-RA
GO:0007513	pericardial cell differentiation	0.0364525	0.88258	0.00241122	4	4	940	10555	ACYPI003251-RA,ACYPI005162-RA,ACYPI008935-RA,ACYPI24157-RA
GO:0004601	peroxidase activity	0.0164706	0.539521	9.91065E-4	12	41	932	10518	ACYPI001032-RA,ACYPI001523-RA,ACYPI002118-RA,ACYPI005463-RA,ACYPI005701-RA,ACYPI006801-RA,ACYPI008985-RA,ACYPI009430-RA,ACYPI010224-RA,ACYPI47337-RA,ACYPI44881-RA,ACYPI53847-RA
GO:0005782	peroxisomal matrix	0.0073325	0.258299	4.65991E-4	10	26	934	10533	ACYPI001657-RA,ACYPI002672-RA,ACYPI003321-RA,ACYPI004092-RA,ACYPI006062-RA,ACYPI007169-RA,ACYPI007711-RA,ACYPI008029-RA,ACYPI008840-RA,ACYPI009897-RA
GO:0044439	peroxisomal part	0.0402668	0.918503	0.00305509	12	48	932	10511	ACYPI001032-RA,ACYPI001657-RA,ACYPI002672-RA,ACYPI003321-RA,ACYPI004092-RA,ACYPI006062-RA,ACYPI007169-RA,ACYPI007711-RA,ACYPI008029-RA,ACYPI008530-RA,ACYPI008840-RA,ACYPI009897-RA
GO:0007031	peroxisome organization	0.045068	0.952308	0.00402596	7	19	937	10540	ACYPI001032-RA,ACYPI002209-RA,ACYPI003894-RA,ACYPI005629-RA,ACYPI006414-RA,ACYPI008530-RA,ACYPI009835-RA
GO:0021983	pituitary gland development	6.08295E-4	0.0150636	2.34122E-5	12	25	932	10534	ACYPI000502-RA,ACYPI000594-RA,ACYPI000963-RA,ACYPI001204-RA,ACYPI001225-RA,ACYPI001275-RA,ACYPI002171-RA,ACYPI003175-RA,ACYPI003251-RA,ACYPI004499-RA,ACYPI005974-RA,ACYPI006995-RA,ACYPI009737-RA,ACYPI009753-RA,ACYPI29703-RA,ACYPI29702-RA,ACYPI27691-RA,ACYPI23275-RA,ACYPI45156-RA,ACYPI43755-RA
GO:0005886	plasma membrane	2.9623E-6	2.07359E-5	4.48634E-8	105	655	839	9904	ACYPI000001-RA,ACYPI000170-RA,ACYPI000177-RA,ACYPI000190-RA,ACYPI000238-RA,ACYPI000263-RA,ACYPI000370-RA,ACYPI000526-RA,ACYPI000537-RA,ACYPI000565-RA,ACYPI000584-RA,ACYPI000614-RA,ACYPI000677-RA,ACYPI000677-RB,ACYPI000699-RA,ACYPI000818-RA,ACYPI001148-RA,ACYPI001193-RA,ACYPI001210-RA,ACYPI001226-RA,ACYPI001268-RA,ACYPI001297-RA,ACYPI001303-RA,ACYPI001389-RA,ACYPI001390-RA,ACYPI001419-RA,ACYPI0014…
GO:0044459	plasma membrane part	3.80812E-5	5.8057E-4	1.1158E-6	137	994	807	9565	ACYPI000001-RA,ACYPI000177-RA,ACYPI000370-RA,ACYPI000584-RA,ACYPI000614-RA,ACYPI000677-RA,ACYPI000677-RB,ACYPI000818-RA,ACYPI001193-RA,ACYPI001268-RA,ACYPI001297-RA,ACYPI001389-RA,ACYPI001390-RA,ACYPI001507-RA,ACYPI001572-RA,ACYPI001590-RA,ACYPI001674-RA,ACYPI001803-RA,ACYPI001846-RA,ACYPI002137-RA,ACYPI002336-RA,ACYPI002512-RA,ACYPI002596-RA,ACYPI002633-RA,ACYPI002659-RA,ACYPI002709-RA,ACYPI0028…
GO:0031639	plasminogen activation	5.33665E-5	8.6683E-4	1.77079E-6	8	5	936	10554	ACYPI000190-RA,ACYPI002552-RA,ACYPI003916-RA,ACYPI004532-RA,ACYPI005371-RA,ACYPI007575-RA,ACYPI51884-RA,ACYPI42532-RA
GO:0031088	platelet dense granule membrane	3.63065E-4	0.00831574	1.41529E-5	8	8	936	10551	ACYPI001390-RA,ACYPI001507-RA,ACYPI003754-RA,ACYPI004533-RA,ACYPI004765-RA,ACYPI005339-RA,ACYPI006979-RA,ACYPI008595-RA
GO:0006967	positive regulation of antifungal peptide biosynthetic process	0.00450774	0.148615	2.10719E-4	4	1	940	10558	ACYPI001226-RA,ACYPI004807-RA,ACYPI006282-RA,ACYPI008538-RA
GO:0002807	positive regulation of antimicrobial peptide biosynthetic process	0.0384989	0.905444	0.00271091	5	8	939	10551	ACYPI000177-RA,ACYPI001226-RA,ACYPI004807-RA,ACYPI006282-RA,ACYPI008538-RA
GO:0051094	positive regulation of developmental process	0.0262364	0.766909	0.00199823	35	222	909	10337	ACYPI000143-RA,ACYPI000170-RA,ACYPI000749-RA,ACYPI001196-RA,ACYPI001215-RA,ACYPI001275-RA,ACYPI001856-RA,ACYPI001914-RA,ACYPI002137-RA,ACYPI003206-RA,ACYPI003251-RA,ACYPI003783-RA,ACYPI003897-RA,ACYPI004499-RA,ACYPI005150-RA,ACYPI005162-RA,ACYPI006110-RA,ACYPI006555-RA,ACYPI006817-RA,ACYPI008935-RA,ACYPI009481-RA,ACYPI009737-RA,ACYPI009753-RA,ACYPI009852-RA,ACYPI010124-RA,ACYPI21611-RA,ACYPI29703…
GO:0051919	positive regulation of fibrinolysis	0.00547207	0.191074	3.11737E-4	6	7	938	10552	ACYPI000190-RA,ACYPI002552-RA,ACYPI003916-RA,ACYPI005371-RA,ACYPI007575-RA,ACYPI42532-RA
GO:0010628	positive regulation of gene expression	0.0434033	0.939998	0.00377784	71	561	873	9998	ACYPI000143-RA,ACYPI000357-RA,ACYPI000398-RA,ACYPI000498-RA,ACYPI000502-RA,ACYPI000594-RA,ACYPI000749-RA,ACYPI000849-RA,ACYPI001196-RA,ACYPI001215-RA,ACYPI001225-RA,ACYPI001275-RA,ACYPI001458-RA,ACYPI001635-RA,ACYPI001652-RA,ACYPI001820-RA,ACYPI001856-RA,ACYPI001914-RA,ACYPI002171-RA,ACYPI003015-RA,ACYPI003064-RA,ACYPI003251-RA,ACYPI003590-RA,ACYPI003909-RA,ACYPI004381-RA,ACYPI004499-RA,ACYPI0049…
GO:0010552	positive regulation of gene-specific transcription from RNA polymerase II promoter	0.0434033	0.939318	0.00371271	17	85	927	10474	ACYPI000143-RA,ACYPI000594-RA,ACYPI001275-RA,ACYPI001856-RA,ACYPI001914-RA,ACYPI004499-RA,ACYPI005162-RA,ACYPI005969-RA,ACYPI005974-RA,ACYPI008376-RA,ACYPI009075-RA,ACYPI009409-RA,ACYPI009737-RA,ACYPI010124-RA,ACYPI23275-RA,ACYPI24157-RA,ACYPI45156-RA
GO:0051254	positive regulation of RNA metabolic process	0.0326679	0.844699	0.00214334	61	454	883	10105	ACYPI000143-RA,ACYPI000357-RA,ACYPI000398-RA,ACYPI000498-RA,ACYPI000502-RA,ACYPI000594-RA,ACYPI001196-RA,ACYPI001215-RA,ACYPI001225-RA,ACYPI001275-RA,ACYPI001458-RA,ACYPI001635-RA,ACYPI001652-RA,ACYPI001820-RA,ACYPI001856-RA,ACYPI001914-RA,ACYPI002171-RA,ACYPI003015-RA,ACYPI003064-RA,ACYPI003251-RA,ACYPI003590-RA,ACYPI003909-RA,ACYPI004381-RA,ACYPI004499-RA,ACYPI004907-RA,ACYPI005068-RA,ACYPI0051…
GO:0045944	positive regulation of transcription from RNA polymerase II promoter	0.00450774	0.148839	2.12757E-4	50	315	894	10244	ACYPI000143-RA,ACYPI000357-RA,ACYPI000398-RA,ACYPI000498-RA,ACYPI000502-RA,ACYPI000594-RA,ACYPI001196-RA,ACYPI001215-RA,ACYPI001225-RA,ACYPI001275-RA,ACYPI001458-RA,ACYPI001652-RA,ACYPI001856-RA,ACYPI001914-RA,ACYPI002171-RA,ACYPI003909-RA,ACYPI004499-RA,ACYPI004907-RA,ACYPI005068-RA,ACYPI005162-RA,ACYPI005263-RA,ACYPI005437-RA,ACYPI005548-RA,ACYPI005969-RA,ACYPI005974-RA,ACYPI006958-RA,ACYPI0083…
GO:0045893	positive regulation of transcription, DNA-dependent	0.0225001	0.691326	0.00154643	61	447	883	10112	ACYPI000143-RA,ACYPI000357-RA,ACYPI000398-RA,ACYPI000498-RA,ACYPI000502-RA,ACYPI000594-RA,ACYPI001196-RA,ACYPI001215-RA,ACYPI001225-RA,ACYPI001275-RA,ACYPI001458-RA,ACYPI001635-RA,ACYPI001652-RA,ACYPI001820-RA,ACYPI001856-RA,ACYPI001914-RA,ACYPI002171-RA,ACYPI003015-RA,ACYPI003064-RA,ACYPI003251-RA,ACYPI003590-RA,ACYPI003909-RA,ACYPI004381-RA,ACYPI004499-RA,ACYPI004907-RA,ACYPI005068-RA,ACYPI0051…
GO:0035127	post-embryonic limb morphogenesis	0.0251098	0.742338	0.00178815	5	7	939	10552	ACYPI001652-RA,ACYPI001856-RA,ACYPI007518-RA,ACYPI008391-RA,ACYPI009075-RA,ACYPI010124-RA,ACYPI34820-RA,ACYPI34460-RA,ACYPI52737-RA
GO:0009886	post-embryonic morphogenesis	0.0335901	0.85511	0.00234311	20	103	924	10456	ACYPI000502-RA,ACYPI000749-RA,ACYPI001240-RA,ACYPI001268-RA,ACYPI001590-RA,ACYPI001652-RA,ACYPI001856-RA,ACYPI001931-RA,ACYPI002099-RA,ACYPI003251-RA,ACYPI003364-RA,ACYPI005498-RA,ACYPI007518-RA,ACYPI008376-RA,ACYPI008391-RA,ACYPI009075-RA,ACYPI010124-RA,ACYPI34820-RA,ACYPI34460-RA,ACYPI24157-RA,ACYPI35258-RA,ACYPI52737-RA
GO:0051604	protein maturation	3.5851E-5	5.28662E-4	1.04254E-6	28	99	916	10460	ACYPI000190-RA,ACYPI000297-RA,ACYPI001226-RA,ACYPI001236-RA,ACYPI002552-RA,ACYPI003175-RA,ACYPI003807-RA,ACYPI003916-RA,ACYPI004424-RA,ACYPI004532-RA,ACYPI004807-RA,ACYPI004824-RA,ACYPI005371-RA,ACYPI005625-RA,ACYPI006282-RA,ACYPI006744-RA,ACYPI006995-RA,ACYPI007575-RA,ACYPI008285-RA,ACYPI008538-RA,ACYPI009131-RA,ACYPI39083-RA,ACYPI44102-RA,ACYPI51884-RA,ACYPI20348-RA,ACYPI44101-RA,ACYPI42532-RA,…
GO:0051605	protein maturation by peptide bond cleavage	8.25899E-7	5.16185E-6	1.22549E-8	24	56	920	10503	ACYPI000190-RA,ACYPI000297-RA,ACYPI001226-RA,ACYPI001236-RA,ACYPI002552-RA,ACYPI003175-RA,ACYPI003807-RA,ACYPI003916-RA,ACYPI004424-RA,ACYPI004532-RA,ACYPI004807-RA,ACYPI004824-RA,ACYPI005371-RA,ACYPI005625-RA,ACYPI006282-RA,ACYPI006744-RA,ACYPI006995-RA,ACYPI007575-RA,ACYPI008538-RA,ACYPI009131-RA,ACYPI51884-RA,ACYPI20348-RA,ACYPI42532-RA,ACYPI39079-RA
GO:0016485	protein processing	3.64093E-6	2.73066E-5	6.37166E-8	28	84	916	10475	ACYPI000190-RA,ACYPI000297-RA,ACYPI001226-RA,ACYPI001236-RA,ACYPI002552-RA,ACYPI003175-RA,ACYPI003807-RA,ACYPI003916-RA,ACYPI004424-RA,ACYPI004532-RA,ACYPI004807-RA,ACYPI004824-RA,ACYPI005371-RA,ACYPI005625-RA,ACYPI006282-RA,ACYPI006744-RA,ACYPI006995-RA,ACYPI007575-RA,ACYPI008285-RA,ACYPI008538-RA,ACYPI009131-RA,ACYPI39083-RA,ACYPI44102-RA,ACYPI51884-RA,ACYPI20348-RA,ACYPI44101-RA,ACYPI42532-RA,…
GO:0005578	proteinaceous extracellular matrix	0.00264338	0.0817171	1.41007E-4	9	17	935	10542	ACYPI000170-RA,ACYPI000745-RA,ACYPI001396-RA,ACYPI003956-RA,ACYPI004055-RA,ACYPI006403-RA,ACYPI009078-RA,ACYPI009172-RA,ACYPI38289-RA,ACYPI29620-RA,ACYPI49091-RA,ACYPI27300-RA,ACYPI51933-RA,ACYPI29525-RA
GO:0005427	proton-dependent oligopeptide secondary active transmembrane transporter activity	8.34809E-5	0.00141817	2.3612E-6	7	3	937	10556	ACYPI001709-RA,ACYPI003533-RA,ACYPI004721-RA,ACYPI005207-RA,ACYPI49903-RA,ACYPI50394-RA,ACYPI55161-RA
GO:0022897	proton-dependent peptide secondary active transmembrane transporter activity	3.16109E-5	4.26656E-4	7.62621E-7	7	2	937	10557	ACYPI003533-RA,ACYPI004595-RA,ACYPI004721-RA,ACYPI005207-RA,ACYPI49903-RA,ACYPI50394-RA,ACYPI55161-RA
GO:0009954	proximal/distal pattern formation	0.00600322	0.208743	3.48108E-4	7	11	937	10548	ACYPI000502-RA,ACYPI001268-RA,ACYPI003251-RA,ACYPI009075-RA,ACYPI34460-RA,ACYPI23275-RA,ACYPI45156-RA
GO:0007449	proximal/distal pattern formation, imaginal disc	0.0364525	0.88258	0.00241122	4	4	940	10555	ACYPI000502-RA,ACYPI003251-RA,ACYPI009075-RA,ACYPI34460-RA
GO:0003002	regionalization	2.44466E-4	0.00518145	8.66243E-6	52	289	892	10270	ACYPI000143-RA,ACYPI000170-RA,ACYPI000177-RA,ACYPI000398-RA,ACYPI000498-RA,ACYPI000502-RA,ACYPI000594-RA,ACYPI000614-RA,ACYPI000749-RA,ACYPI001196-RA,ACYPI001204-RA,ACYPI001225-RA,ACYPI001268-RA,ACYPI001529-RA,ACYPI001856-RA,ACYPI001981-RA,ACYPI002099-RA,ACYPI002376-RA,ACYPI002874-RA,ACYPI002943-RA,ACYPI003064-RA,ACYPI003175-RA,ACYPI003206-RA,ACYPI003251-RA,ACYPI003976-RA,ACYPI004499-RA,ACYPI0046…
GO:0002810	regulation of antifungal peptide biosynthetic process	0.00450774	0.148615	2.10719E-4	4	1	940	10558	ACYPI001226-RA,ACYPI004807-RA,ACYPI006282-RA,ACYPI008538-RA
GO:0002788	regulation of antifungal peptide production	0.00450774	0.148615	2.10719E-4	4	1	940	10558	ACYPI001226-RA,ACYPI004807-RA,ACYPI006282-RA,ACYPI008538-RA
GO:0002805	regulation of antimicrobial peptide biosynthetic process	0.0384989	0.905444	0.00271091	5	8	939	10551	ACYPI000177-RA,ACYPI001226-RA,ACYPI004807-RA,ACYPI006282-RA,ACYPI008538-RA
GO:0002784	regulation of antimicrobial peptide production	0.0384989	0.905444	0.00271091	5	8	939	10551	ACYPI000177-RA,ACYPI001226-RA,ACYPI004807-RA,ACYPI006282-RA,ACYPI008538-RA
GO:0065008	regulation of biological quality	0.0434033	0.940581	0.00386196	133	1171	811	9388	ACYPI000001-RA,ACYPI000139-RA,ACYPI000140-RA,ACYPI000143-RA,ACYPI000177-RA,ACYPI000190-RA,ACYPI000297-RA,ACYPI000334-RA,ACYPI000502-RA,ACYPI000547-RA,ACYPI000614-RA,ACYPI000699-RA,ACYPI001196-RA,ACYPI001204-RA,ACYPI001226-RA,ACYPI001236-RA,ACYPI001237-RA,ACYPI001268-RA,ACYPI001275-RA,ACYPI001297-RA,ACYPI001389-RA,ACYPI001390-RA,ACYPI001471-RA,ACYPI001507-RA,ACYPI001523-RA,ACYPI001635-RA,ACYPI0018…
GO:0030193	regulation of blood coagulation	4.87598E-8	2.19419E-7	4.60314E-10	22	37	922	10522	ACYPI000139-RA,ACYPI000190-RA,ACYPI000297-RA,ACYPI000334-RA,ACYPI001226-RA,ACYPI001236-RA,ACYPI002552-RA,ACYPI003807-RA,ACYPI003916-RA,ACYPI004690-RA,ACYPI004807-RA,ACYPI005371-RA,ACYPI005625-RA,ACYPI006282-RA,ACYPI007575-RA,ACYPI008538-RA,ACYPI008571-RA,ACYPI009131-RA,ACYPI39083-RA,ACYPI51884-RA,ACYPI44101-RA,ACYPI42532-RA
GO:0050878	regulation of body fluid levels	5.44241E-5	8.97594E-4	1.83581E-6	21	61	923	10498	ACYPI000139-RA,ACYPI000190-RA,ACYPI000297-RA,ACYPI000334-RA,ACYPI000547-RA,ACYPI001196-RA,ACYPI001226-RA,ACYPI001236-RA,ACYPI001914-RA,ACYPI002552-RA,ACYPI002602-RA,ACYPI002815-RA,ACYPI003807-RA,ACYPI003916-RA,ACYPI004690-RA,ACYPI004807-RA,ACYPI004931-RA,ACYPI005049-RA,ACYPI005371-RA,ACYPI005625-RA,ACYPI006282-RA,ACYPI007575-RA,ACYPI007698-RA,ACYPI008538-RA,ACYPI008571-RA,ACYPI009131-RA,ACYPI0094…
GO:0060043	regulation of cardiac muscle cell proliferation	0.044515	0.949297	0.00393486	5	9	939	10550	ACYPI000143-RA,ACYPI004499-RA,ACYPI005162-RA,ACYPI008935-RA,ACYPI009737-RA
GO:0055024	regulation of cardiac muscle tissue development	0.044515	0.949297	0.00393486	5	9	939	10550	ACYPI000143-RA,ACYPI004499-RA,ACYPI005162-RA,ACYPI008935-RA,ACYPI009737-RA
GO:0055021	regulation of cardiac muscle tissue growth	0.044515	0.949297	0.00393486	5	9	939	10550	ACYPI000143-RA,ACYPI004499-RA,ACYPI005162-RA,ACYPI008935-RA,ACYPI009737-RA
GO:0060284	regulation of cell development	0.00259369	0.0793947	1.37647E-4	42	243	902	10316	ACYPI000135-RA,ACYPI000143-RA,ACYPI000170-RA,ACYPI000292-RA,ACYPI000502-RA,ACYPI000594-RA,ACYPI000614-RA,ACYPI001196-RA,ACYPI002137-RA,ACYPI002157-RA,ACYPI002171-RA,ACYPI003206-RA,ACYPI003251-RA,ACYPI003783-RA,ACYPI003897-RA,ACYPI004442-RA,ACYPI004499-RA,ACYPI005150-RA,ACYPI005411-RA,ACYPI005974-RA,ACYPI006110-RA,ACYPI006817-RA,ACYPI006988-RA,ACYPI007216-RA,ACYPI007433-RA,ACYPI007658-RA,ACYPI0077…
GO:0045595	regulation of cell differentiation	7.18453E-4	0.0187564	3.03311E-5	66	421	878	10138	ACYPI000135-RA,ACYPI000143-RA,ACYPI000170-RA,ACYPI000177-RA,ACYPI000292-RA,ACYPI000498-RA,ACYPI000502-RA,ACYPI000594-RA,ACYPI000614-RA,ACYPI000749-RA,ACYPI001196-RA,ACYPI001204-RA,ACYPI001215-RA,ACYPI001225-RA,ACYPI001914-RA,ACYPI001981-RA,ACYPI002137-RA,ACYPI002157-RA,ACYPI002171-RA,ACYPI003206-RA,ACYPI003251-RA,ACYPI003590-RA,ACYPI003637-RA,ACYPI003783-RA,ACYPI003897-RA,ACYPI004037-RA,ACYPI0044…
GO:0010453	regulation of cell fate commitment	0.0186869	0.607189	0.00117374	6	10	938	10549	ACYPI001225-RA,ACYPI003251-RA,ACYPI005150-RA,ACYPI24157-RA,ACYPI28184-RA,ACYPI43755-RA
GO:0042659	regulation of cell fate specification	0.0186869	0.607189	0.00117374	6	10	938	10549	ACYPI001225-RA,ACYPI003251-RA,ACYPI005150-RA,ACYPI24157-RA,ACYPI28184-RA,ACYPI43755-RA
GO:0050818	regulation of coagulation	3.18775E-7	1.83295E-6	4.03829E-9	22	43	922	10516	ACYPI000139-RA,ACYPI000190-RA,ACYPI000297-RA,ACYPI000334-RA,ACYPI001226-RA,ACYPI001236-RA,ACYPI002552-RA,ACYPI003807-RA,ACYPI003916-RA,ACYPI004690-RA,ACYPI004807-RA,ACYPI005371-RA,ACYPI005625-RA,ACYPI006282-RA,ACYPI007575-RA,ACYPI008538-RA,ACYPI008571-RA,ACYPI009131-RA,ACYPI39083-RA,ACYPI51884-RA,ACYPI44101-RA,ACYPI42532-RA
GO:0050793	regulation of developmental process	0.00799105	0.282255	5.10047E-4	88	672	856	9887	ACYPI000135-RA,ACYPI000143-RA,ACYPI000170-RA,ACYPI000177-RA,ACYPI000292-RA,ACYPI000398-RA,ACYPI000498-RA,ACYPI000502-RA,ACYPI000565-RA,ACYPI000594-RA,ACYPI000614-RA,ACYPI000741-RA,ACYPI000749-RA,ACYPI001196-RA,ACYPI001204-RA,ACYPI001215-RA,ACYPI001225-RA,ACYPI001268-RA,ACYPI001275-RA,ACYPI001297-RA,ACYPI001803-RA,ACYPI001856-RA,ACYPI001881-RA,ACYPI001914-RA,ACYPI001981-RA,ACYPI002137-RA,ACYPI0021…
GO:0051917	regulation of fibrinolysis	0.0155234	0.504643	7.879E-4	6	9	938	10550	ACYPI000190-RA,ACYPI002552-RA,ACYPI003916-RA,ACYPI005371-RA,ACYPI007575-RA,ACYPI42532-RA
GO:0060420	regulation of heart growth	0.044515	0.949297	0.00393486	5	9	939	10550	ACYPI000143-RA,ACYPI004499-RA,ACYPI005162-RA,ACYPI008935-RA,ACYPI009737-RA
GO:0010817	regulation of hormone levels	0.00377397	0.122874	2.05831E-4	32	169	912	10390	ACYPI000140-RA,ACYPI000143-RA,ACYPI000502-RA,ACYPI000614-RA,ACYPI001204-RA,ACYPI001237-RA,ACYPI001523-RA,ACYPI002118-RA,ACYPI002171-RA,ACYPI002894-RA,ACYPI003175-RA,ACYPI003251-RA,ACYPI003754-RA,ACYPI003819-RA,ACYPI003892-RA,ACYPI003980-RA,ACYPI004424-RA,ACYPI004818-RA,ACYPI004824-RA,ACYPI005205-RA,ACYPI005463-RA,ACYPI005701-RA,ACYPI005805-RA,ACYPI006744-RA,ACYPI006995-RA,ACYPI007307-RA,ACYPI0089…
GO:0051239	regulation of multicellular organismal process	7.60568E-6	7.41527E-5	1.68139E-7	142	1003	802	9556	ACYPI000135-RA,ACYPI000139-RA,ACYPI000143-RA,ACYPI000170-RA,ACYPI000177-RA,ACYPI000190-RA,ACYPI000292-RA,ACYPI000297-RA,ACYPI000334-RA,ACYPI000398-RA,ACYPI000475-RA,ACYPI000502-RA,ACYPI000547-RA,ACYPI000594-RA,ACYPI000614-RA,ACYPI000741-RA,ACYPI000749-RA,ACYPI000818-RA,ACYPI001196-RA,ACYPI001210-RA,ACYPI001215-RA,ACYPI001225-RA,ACYPI001226-RA,ACYPI001236-RA,ACYPI001275-RA,ACYPI001325-RA,ACYPI0013…
GO:0051960	regulation of nervous system development	0.0161488	0.520408	8.29094E-4	37	226	907	10333	ACYPI000135-RA,ACYPI000292-RA,ACYPI000398-RA,ACYPI000502-RA,ACYPI000594-RA,ACYPI000741-RA,ACYPI001196-RA,ACYPI002157-RA,ACYPI002171-RA,ACYPI003206-RA,ACYPI003897-RA,ACYPI004499-RA,ACYPI005150-RA,ACYPI005974-RA,ACYPI006110-RA,ACYPI006817-RA,ACYPI006988-RA,ACYPI007216-RA,ACYPI007658-RA,ACYPI007765-RA,ACYPI009007-RA,ACYPI009360-RA,ACYPI009481-RA,ACYPI009737-RA,ACYPI009753-RA,ACYPI009852-RA,ACYPI0101…
GO:0050767	regulation of neurogenesis	0.0402668	0.917687	0.00305122	32	203	912	10356	ACYPI000135-RA,ACYPI000292-RA,ACYPI000502-RA,ACYPI000594-RA,ACYPI001196-RA,ACYPI002157-RA,ACYPI002171-RA,ACYPI003206-RA,ACYPI003897-RA,ACYPI004499-RA,ACYPI005150-RA,ACYPI005974-RA,ACYPI006110-RA,ACYPI006817-RA,ACYPI007216-RA,ACYPI007658-RA,ACYPI009007-RA,ACYPI009360-RA,ACYPI009481-RA,ACYPI009737-RA,ACYPI009753-RA,ACYPI009852-RA,ACYPI010124-RA,ACYPI21611-RA,ACYPI29703-RA,ACYPI21131-RA,ACYPI29702-R…
GO:0032101	regulation of response to external stimulus	7.76039E-6	8.14808E-5	1.77506E-7	29	95	915	10464	ACYPI000139-RA,ACYPI000177-RA,ACYPI000190-RA,ACYPI000297-RA,ACYPI000334-RA,ACYPI001226-RA,ACYPI001236-RA,ACYPI001303-RA,ACYPI002552-RA,ACYPI003590-RA,ACYPI003807-RA,ACYPI003897-RA,ACYPI003916-RA,ACYPI004690-RA,ACYPI004807-RA,ACYPI005371-RA,ACYPI005625-RA,ACYPI005805-RA,ACYPI006282-RA,ACYPI006308-RA,ACYPI007575-RA,ACYPI008538-RA,ACYPI008571-RA,ACYPI009131-RA,ACYPI39083-RA,ACYPI51884-RA,ACYPI44101-…
GO:0032006	regulation of TOR signaling pathway	0.00751223	0.265094	4.78611E-4	9	21	935	10538	ACYPI000370-RA,ACYPI000537-RA,ACYPI000584-RA,ACYPI002633-RA,ACYPI003240-RA,ACYPI003523-RA,ACYPI005156-RA,ACYPI006011-RA,ACYPI51811-RA
GO:0061041	regulation of wound healing	9.24791E-8	4.61434E-7	9.9959E-10	22	39	922	10520	ACYPI000139-RA,ACYPI000190-RA,ACYPI000297-RA,ACYPI000334-RA,ACYPI001226-RA,ACYPI001236-RA,ACYPI002552-RA,ACYPI003807-RA,ACYPI003916-RA,ACYPI004690-RA,ACYPI004807-RA,ACYPI005371-RA,ACYPI005625-RA,ACYPI006282-RA,ACYPI007575-RA,ACYPI008538-RA,ACYPI008571-RA,ACYPI009131-RA,ACYPI39083-RA,ACYPI51884-RA,ACYPI44101-RA,ACYPI42532-RA
GO:0042221	response to chemical stimulus	0.00377397	0.122912	2.06281E-4	152	1264	792	9295	ACYPI000140-RA,ACYPI000143-RA,ACYPI000177-RA,ACYPI000226-RA,ACYPI000334-RA,ACYPI000475-RA,ACYPI000499-RA,ACYPI000614-RA,ACYPI000677-RA,ACYPI000677-RB,ACYPI000699-RA,ACYPI000749-RA,ACYPI000817-RA,ACYPI000818-RA,ACYPI000915-RA,ACYPI000917-RA,ACYPI001032-RA,ACYPI001148-RA,ACYPI001215-RA,ACYPI001237-RA,ACYPI001275-RA,ACYPI001303-RA,ACYPI001390-RA,ACYPI001507-RA,ACYPI001519-RA,ACYPI001523-RA,ACYPI0015…
GO:0009620	response to fungus	0.00176147	0.0516926	7.10966E-5	11	24	933	10535	ACYPI000177-RA,ACYPI000297-RA,ACYPI000334-RA,ACYPI001226-RA,ACYPI004807-RA,ACYPI005417-RA,ACYPI005625-RA,ACYPI005701-RA,ACYPI006282-RA,ACYPI008538-RA,ACYPI008571-RA,ACYPI009430-RA,ACYPI010224-RA,ACYPI47337-RA,ACYPI44881-RA
GO:0051707	response to other organism	0.0162074	0.523619	8.72707E-4	28	154	916	10405	ACYPI000177-RA,ACYPI000297-RA,ACYPI000334-RA,ACYPI000817-RA,ACYPI001225-RA,ACYPI001226-RA,ACYPI001390-RA,ACYPI001396-RA,ACYPI001523-RA,ACYPI002118-RA,ACYPI003015-RA,ACYPI003061-RA,ACYPI003175-RA,ACYPI003242-RA,ACYPI003754-RA,ACYPI004381-RA,ACYPI004533-RA,ACYPI004807-RA,ACYPI005417-RA,ACYPI005463-RA,ACYPI005625-RA,ACYPI005701-RA,ACYPI006282-RA,ACYPI006387-RA,ACYPI006387-RB,ACYPI006403-RA,ACYPI0069…
GO:0050896	response to stimulus	4.40766E-6	3.85663E-5	8.15153E-8	307	2592	637	7967	ACYPI000001-RA,ACYPI000103-RA,ACYPI000139-RA,ACYPI000140-RA,ACYPI000143-RA,ACYPI000170-RA,ACYPI000177-RA,ACYPI000189-RA,ACYPI000190-RA,ACYPI000226-RA,ACYPI000267-RA,ACYPI000297-RA,ACYPI000334-RA,ACYPI000431-RA,ACYPI000458-RA,ACYPI000465-RA,ACYPI000475-RA,ACYPI000499-RA,ACYPI000502-RA,ACYPI000547-RA,ACYPI000565-RA,ACYPI000594-RA,ACYPI000614-RA,ACYPI000677-RA,ACYPI000677-RB,ACYPI000699-RA,ACYPI0007…
GO:0009611	response to wounding	3.63433E-4	0.00841423	1.45106E-5	32	144	912	10415	ACYPI000139-RA,ACYPI000177-RA,ACYPI000190-RA,ACYPI000297-RA,ACYPI000334-RA,ACYPI000502-RA,ACYPI000547-RA,ACYPI001196-RA,ACYPI001226-RA,ACYPI001236-RA,ACYPI001419-RA,ACYPI001631-RA,ACYPI001674-RA,ACYPI001931-RA,ACYPI002137-RA,ACYPI002171-RA,ACYPI002552-RA,ACYPI002602-RA,ACYPI002815-RA,ACYPI003175-RA,ACYPI003206-RA,ACYPI003251-RA,ACYPI003590-RA,ACYPI003807-RA,ACYPI003897-RA,ACYPI003916-RA,ACYPI0046…
GO:0015322	secondary active oligopeptide transmembrane transporter activity	8.34809E-5	0.00141817	2.3612E-6	7	3	937	10556	ACYPI001709-RA,ACYPI003533-RA,ACYPI004721-RA,ACYPI005207-RA,ACYPI49903-RA,ACYPI50394-RA,ACYPI55161-RA
GO:0015291	secondary active transmembrane transporter activity	1.40834E-4	0.00267226	4.04717E-6	29	114	915	10445	ACYPI001709-RA,ACYPI002859-RA,ACYPI002892-RA,ACYPI003046-RA,ACYPI003533-RA,ACYPI004595-RA,ACYPI004721-RA,ACYPI005094-RA,ACYPI005207-RA,ACYPI005252-RA,ACYPI005287-RA,ACYPI006529-RA,ACYPI007154-RA,ACYPI007654-RA,ACYPI007878-RA,ACYPI008179-RA,ACYPI008303-RA,ACYPI008957-RA,ACYPI009267-RA,ACYPI009637-RA,ACYPI53276-RA,ACYPI25673-RA,ACYPI43443-RA,ACYPI49903-RA,ACYPI38102-RA,ACYPI39278-RA,ACYPI50394-RA,A…
GO:0030667	secretory granule membrane	0.036985	0.890332	0.00247159	9	28	935	10531	ACYPI001390-RA,ACYPI001507-RA,ACYPI003754-RA,ACYPI004533-RA,ACYPI004765-RA,ACYPI005339-RA,ACYPI006979-RA,ACYPI007756-RA,ACYPI008595-RA
GO:0017171	serine hydrolase activity	0.00113914	0.0319442	4.52987E-5	19	66	925	10493	ACYPI000190-RA,ACYPI001226-RA,ACYPI002552-RA,ACYPI003175-RA,ACYPI003916-RA,ACYPI004690-RA,ACYPI004807-RA,ACYPI004819-RA,ACYPI005371-RA,ACYPI006110-RA,ACYPI006995-RA,ACYPI007575-RA,ACYPI008538-RA,ACYPI008571-RA,ACYPI21606-RA,ACYPI43512-RA,ACYPI28630-RA,ACYPI44101-RA,ACYPI39079-RA
GO:0008236	serine-type peptidase activity	0.0013809	0.0392551	5.45811E-5	18	61	926	10498	ACYPI000190-RA,ACYPI001226-RA,ACYPI002552-RA,ACYPI003175-RA,ACYPI003916-RA,ACYPI004690-RA,ACYPI004807-RA,ACYPI004819-RA,ACYPI005371-RA,ACYPI006995-RA,ACYPI007575-RA,ACYPI008538-RA,ACYPI008571-RA,ACYPI21606-RA,ACYPI43512-RA,ACYPI28630-RA,ACYPI44101-RA,ACYPI39079-RA
GO:0048705	skeletal system morphogenesis	0.00670965	0.232752	3.681E-4	16	60	928	10499	ACYPI000143-RA,ACYPI000357-RA,ACYPI000498-RA,ACYPI001856-RA,ACYPI002894-RA,ACYPI004818-RA,ACYPI004907-RA,ACYPI007518-RA,ACYPI008391-RA,ACYPI009481-RA,ACYPI009753-RA,ACYPI010124-RA,ACYPI34820-RA,ACYPI34905-RA,ACYPI45156-RA,ACYPI52737-RA,ACYPI43755-RA,ACYPI49087-RA,ACYPI29525-RA
GO:0015294	solute:cation symporter activity	7.32132E-4	0.019394	3.14299E-5	18	58	926	10501	ACYPI002859-RA,ACYPI003533-RA,ACYPI004595-RA,ACYPI004721-RA,ACYPI005207-RA,ACYPI005252-RA,ACYPI005287-RA,ACYPI007154-RA,ACYPI007654-RA,ACYPI007878-RA,ACYPI008179-RA,ACYPI009637-RA,ACYPI25673-RA,ACYPI43443-RA,ACYPI49903-RA,ACYPI50394-RA,ACYPI22153-RA,ACYPI55161-RA
GO:0015295	solute:hydrogen symporter activity	0.00173879	0.050414	6.85631E-5	9	15	935	10544	ACYPI003533-RA,ACYPI004595-RA,ACYPI004721-RA,ACYPI005207-RA,ACYPI007878-RA,ACYPI25673-RA,ACYPI49903-RA,ACYPI50394-RA,ACYPI55161-RA
GO:0008202	steroid metabolic process	2.45644E-5	3.07008E-4	5.91208E-7	35	140	909	10419	ACYPI001032-RA,ACYPI001237-RA,ACYPI001519-RA,ACYPI001846-RA,ACYPI002352-RA,ACYPI002709-RA,ACYPI003099-RA,ACYPI003819-RA,ACYPI003865-RA,ACYPI003892-RA,ACYPI004532-RA,ACYPI005058-RA,ACYPI005205-RA,ACYPI005816-RA,ACYPI006280-RA,ACYPI006729-RA,ACYPI006755-RA,ACYPI007307-RA,ACYPI007580-RA,ACYPI007977-RA,ACYPI007979-RA*,ACYPI008205-RA,ACYPI008376-RA,ACYPI008837-RA,ACYPI008955-RA,ACYPI009222-RA,ACYPI009…
GO:0015918	sterol transport	0.0261992	0.764636	0.00193856	12	45	932	10514	ACYPI001846-RA,ACYPI004659-RA,ACYPI005058-RA,ACYPI005816-RA,ACYPI005894-RA,ACYPI007979-RA*,ACYPI008205-RA,ACYPI008696-RA,ACYPI008955-RA,ACYPI009696-RA,ACYPI55697-RA,ACYPI44102-RA,ACYPI21663-RA,ACYPI50434-RA
GO:0015279	store-operated calcium channel activity	0.0480897	0.962939	0.00405966	4	5	940	10554	ACYPI002512-RA,ACYPI007867-RA,ACYPI008192-RA,ACYPI008404-RA
GO:0051146	striated muscle cell differentiation	0.044515	0.949297	0.00393486	5	9	939	10550	ACYPI000143-RA,ACYPI000170-RA,ACYPI000502-RA,ACYPI001803-RA,ACYPI002171-RA,ACYPI002547-RA,ACYPI002594-RA,ACYPI003897-RA,ACYPI005150-RA,ACYPI005162-RA,ACYPI006035-RA,ACYPI006850-RA,ACYPI006969-RB,ACYPI007525-RA,ACYPI008180-RA,ACYPI008736-RA,ACYPI009409-RA,ACYPI010124-RA,ACYPI29958-RA,ACYPI55872-RA,ACYPI24157-RA,ACYPI27300-RA
GO:0005214	structural constituent of chitin-based cuticle	1.41943E-8	3.90342E-8	0.0	43	14	901	10545	ACYPI000291-RA,ACYPI000300-RA*,ACYPI000889-RA,ACYPI000943-RA,ACYPI000961-RA,ACYPI000983-RA,ACYPI001095-RA,ACYPI001564-RA,ACYPI001599-RA*,ACYPI001610-RA,ACYPI001644-RA,ACYPI002200-RA,ACYPI002243-RA,ACYPI002889-RA,ACYPI002964-RA,ACYPI003073-RA,ACYPI003453-RA,ACYPI003527-RA,ACYPI003649-RA,ACYPI004074-RA,ACYPI004810-RA,ACYPI004893-RA,ACYPI004943-RA,ACYPI005387-RA,ACYPI005591-RA,ACYPI006015-RA,ACYPI00…
GO:0042302	structural constituent of cuticle	1.41943E-8	3.90342E-8	0.0	57	18	887	10541	ACYPI000291-RA,ACYPI000300-RA*,ACYPI000372-RA,ACYPI000889-RA,ACYPI000943-RA,ACYPI000961-RA,ACYPI000983-RA,ACYPI001084-RA,ACYPI001095-RA,ACYPI001564-RA,ACYPI001599-RA*,ACYPI001610-RA,ACYPI001644-RA,ACYPI001775-RA,ACYPI002200-RA,ACYPI002234-RA,ACYPI002243-RA,ACYPI002889-RA,ACYPI002964-RA,ACYPI003003-RA,ACYPI003073-RA,ACYPI003229-RA,ACYPI003453-RA,ACYPI003527-RA,ACYPI003649-RA,ACYPI003698-RA,ACYPI00…
GO:0008011	structural constituent of pupal chitin-based cuticle	1.41943E-8	3.90342E-8	0.0	28	8	916	10551	ACYPI000291-RA,ACYPI000300-RA*,ACYPI000889-RA,ACYPI000943-RA,ACYPI000961-RA,ACYPI000983-RA,ACYPI001564-RA,ACYPI002200-RA,ACYPI002889-RA,ACYPI002964-RA,ACYPI003073-RA,ACYPI003453-RA,ACYPI004074-RA,ACYPI004893-RA,ACYPI004943-RA,ACYPI005387-RA,ACYPI006015-RA,ACYPI006045-RA,ACYPI006046-RA,ACYPI006670-RA,ACYPI006712-RA,ACYPI006791-RA,ACYPI007928-RA,ACYPI008534-RA,ACYPI009260-RA,ACYPI009763-RA,ACYPI009…
GO:0005198	structural molecule activity	1.41943E-8	3.90342E-8	0.0	73	310	871	10249	ACYPI000291-RA,ACYPI000300-RA*,ACYPI000372-RA,ACYPI000889-RA,ACYPI000943-RA,ACYPI000961-RA,ACYPI000983-RA,ACYPI001007-RA,ACYPI001084-RA,ACYPI001095-RA,ACYPI001268-RA,ACYPI001396-RA,ACYPI001564-RA,ACYPI001599-RA*,ACYPI001610-RA,ACYPI001644-RA,ACYPI001775-RA,ACYPI002200-RA,ACYPI002234-RA,ACYPI002243-RA,ACYPI002889-RA,ACYPI002964-RA,ACYPI003003-RA,ACYPI003073-RA,ACYPI003229-RA,ACYPI003453-RA,ACYPI00…
GO:0022891	substrate-specific transmembrane transporter activity	1.27089E-7	6.98992E-7	1.56488E-9	86	458	858	10101	ACYPI000370-RA,ACYPI000537-RA,ACYPI000584-RA,ACYPI000614-RA,ACYPI000755-RA,ACYPI000827-RA,ACYPI001390-RA,ACYPI001507-RA,ACYPI002512-RA,ACYPI002596-RA,ACYPI002633-RA,ACYPI002646-RA*,ACYPI002659-RA,ACYPI002830-RA,ACYPI002859-RA,ACYPI002892-RA,ACYPI002898-RA,ACYPI003046-RA,ACYPI003132-RA,ACYPI003240-RA,ACYPI003452-RA,ACYPI003523-RA,ACYPI003533-RA,ACYPI003754-RA,ACYPI003822-RA,ACYPI003935-RA,ACYPI004…
GO:0022892	substrate-specific transporter activity	2.57548E-8	1.09458E-7	1.80434E-10	99	537	845	10022	ACYPI000370-RA,ACYPI000537-RA,ACYPI000584-RA,ACYPI000614-RA,ACYPI000755-RA,ACYPI000827-RA,ACYPI001390-RA,ACYPI001507-RA,ACYPI001709-RA,ACYPI001846-RA,ACYPI002352-RA,ACYPI002512-RA,ACYPI002596-RA,ACYPI002633-RA,ACYPI002646-RA*,ACYPI002659-RA,ACYPI002830-RA,ACYPI002859-RA,ACYPI002892-RA,ACYPI002898-RA,ACYPI003046-RA,ACYPI003132-RA,ACYPI003240-RA,ACYPI003452-RA,ACYPI003523-RA,ACYPI003533-RA,ACYPI003…
GO:0015116	sulfate transmembrane transporter activity	0.00366391	0.11437	1.80353E-4	6	6	938	10553	ACYPI002830-RA,ACYPI003046-RA,ACYPI005094-RA,ACYPI006235-RA,ACYPI009261-RA,ACYPI38102-RA
GO:0008272	sulfate transport	0.00547207	0.191074	3.11737E-4	6	7	938	10552	ACYPI002830-RA,ACYPI003046-RA,ACYPI003822-RA,ACYPI006235-RA,ACYPI009261-RA,ACYPI38102-RA
GO:0015293	symporter activity	2.47722E-4	0.00549665	9.03838E-6	21	69	923	10490	ACYPI002859-RA,ACYPI003533-RA,ACYPI004595-RA,ACYPI004721-RA,ACYPI005207-RA,ACYPI005252-RA,ACYPI005287-RA,ACYPI006529-RA,ACYPI007154-RA,ACYPI007654-RA,ACYPI007878-RA,ACYPI008179-RA,ACYPI008303-RA,ACYPI008957-RA,ACYPI009637-RA,ACYPI25673-RA,ACYPI43443-RA,ACYPI49903-RA,ACYPI50394-RA,ACYPI22153-RA,ACYPI55161-RA
GO:0009888	tissue development	8.56609E-4	0.0232815	4.27913E-5	52	309	892	10250	ACYPI000143-RA,ACYPI000170-RA,ACYPI000357-RA,ACYPI000398-RA,ACYPI000498-RA,ACYPI000502-RA,ACYPI000614-RA,ACYPI000749-RA,ACYPI000963-RA,ACYPI001187-RA,ACYPI001196-RA,ACYPI001198-RA,ACYPI001204-RA,ACYPI001225-RA,ACYPI001268-RA,ACYPI001275-RA,ACYPI001302-RA,ACYPI001529-RA,ACYPI001590-RA,ACYPI001803-RA,ACYPI001820-RA,ACYPI001856-RA,ACYPI001931-RA,ACYPI001981-RA,ACYPI002137-RA,ACYPI002171-RA,ACYPI0023…
GO:0048729	tissue morphogenesis	0.0148811	0.487963	7.52018E-4	41	258	903	10301	ACYPI000143-RA,ACYPI000170-RA,ACYPI000357-RA,ACYPI000749-RA,ACYPI001187-RA,ACYPI001196-RA,ACYPI001198-RA,ACYPI001204-RA,ACYPI001268-RA,ACYPI001529-RA,ACYPI001590-RA,ACYPI001856-RA,ACYPI001981-RA,ACYPI002352-RA,ACYPI003064-RA,ACYPI003206-RA,ACYPI003251-RA,ACYPI003531-RA,ACYPI003909-RA,ACYPI003956-RA,ACYPI003976-RA,ACYPI004055-RA,ACYPI004128-RA,ACYPI004359-RA,ACYPI004886-RA,ACYPI005150-RA,ACYPI0051…
GO:0003700	transcription factor activity	8.60893E-4	0.0236068	4.34469E-5	63	401	881	10158	ACYPI000143-RA,ACYPI000357-RA,ACYPI000498-RA,ACYPI000502-RA,ACYPI000594-RA,ACYPI000849-RA,ACYPI000963-RA,ACYPI001187-RA,ACYPI001196-RA,ACYPI001198-RA,ACYPI001215-RA,ACYPI001225-RA,ACYPI001275-RA,ACYPI001635-RA,ACYPI001652-RA,ACYPI001820-RA,ACYPI001856-RA,ACYPI001914-RA,ACYPI002171-RA,ACYPI002307-RA,ACYPI002874-RA,ACYPI003015-RA,ACYPI003064-RA,ACYPI003590-RA,ACYPI003909-RA,ACYPI004381-RA,ACYPI0049…
GO:0022857	transmembrane transporter activity	1.41943E-8	3.90342E-8	0.0	102	529	842	10030	ACYPI000370-RA,ACYPI000431-RA,ACYPI000537-RA,ACYPI000584-RA,ACYPI000614-RA,ACYPI000755-RA,ACYPI000827-RA,ACYPI001390-RA,ACYPI001507-RA,ACYPI001709-RA,ACYPI001846-RA,ACYPI002512-RA,ACYPI002596-RA,ACYPI002633-RA,ACYPI002646-RA*,ACYPI002659-RA,ACYPI002830-RA,ACYPI002859-RA,ACYPI002892-RA,ACYPI002898-RA,ACYPI003046-RA,ACYPI003132-RA,ACYPI003240-RA,ACYPI003452-RA,ACYPI003523-RA,ACYPI003533-RA,ACYPI003…
GO:0005215	transporter activity	2.57548E-8	1.03884E-7	1.53554E-10	121	712	823	9847	ACYPI000370-RA,ACYPI000431-RA,ACYPI000537-RA,ACYPI000584-RA,ACYPI000614-RA,ACYPI000755-RA,ACYPI000827-RA,ACYPI001390-RA,ACYPI001433-RA,ACYPI001507-RA,ACYPI001709-RA,ACYPI001802-RA,ACYPI001846-RA,ACYPI002352-RA,ACYPI002512-RA,ACYPI002540-RA,ACYPI002596-RA,ACYPI002621-RA,ACYPI002633-RA,ACYPI002646-RA*,ACYPI002659-RA,ACYPI002830-RA,ACYPI002859-RA,ACYPI002892-RA,ACYPI002898-RA,ACYPI003046-RA,ACYPI003…
GO:0035295	tube development	0.0145237	0.470303	6.86808E-4	12	39	932	10520	ACYPI000143-RA,ACYPI000357-RA,ACYPI000398-RA,ACYPI000594-RA,ACYPI001196-RA,ACYPI001204-RA,ACYPI001275-RA,ACYPI001635-RA,ACYPI001856-RA,ACYPI002137-RA,ACYPI002352-RA,ACYPI003064-RA,ACYPI003251-RA,ACYPI003531-RA,ACYPI003783-RA,ACYPI003909-RA,ACYPI003956-RA,ACYPI004055-RA,ACYPI004499-RA,ACYPI005162-RA,ACYPI005969-RA,ACYPI005974-RA,ACYPI006280-RA,ACYPI006817-RA,ACYPI007518-RA,ACYPI007525-RA,ACYPI0083…
GO:0035239	tube morphogenesis	0.00220616	0.0655901	9.69961E-5	20	77	924	10482	ACYPI000143-RA,ACYPI000357-RA,ACYPI001196-RA,ACYPI001204-RA,ACYPI001275-RA,ACYPI002137-RA,ACYPI002352-RA,ACYPI003064-RA,ACYPI003251-RA,ACYPI003783-RA,ACYPI003909-RA,ACYPI003956-RA,ACYPI005162-RA,ACYPI007525-RA,ACYPI008935-RA,ACYPI009007-RA,ACYPI009481-RA,ACYPI009753-RA,ACYPI23275-RA,ACYPI24157-RA,ACYPI28184-RA,ACYPI34905-RA,ACYPI45156-RA,ACYPI41428-RA
GO:0001657	ureteric bud development	0.0341049	0.860532	0.00235964	6	12	938	10547	ACYPI000398-RA,ACYPI007518-RA,ACYPI008391-RA,ACYPI34820-RA,ACYPI34905-RA,ACYPI45156-RA,ACYPI52737-RA
GO:0000038	very-long-chain fatty acid metabolic process	0.0148573	0.483764	7.32911E-4	7	13	937	10546	ACYPI002989-RA,ACYPI005018-RA,ACYPI005024-RA,ACYPI005454-RA,ACYPI007843-RA,ACYPI007931-RA,ACYPI22565-RA
GO:0042598	vesicular fraction	0.0434033	0.941477	0.00387143	23	132	921	10427	ACYPI000614-RA,ACYPI000639-RA,ACYPI001237-RA,ACYPI002209-RA,ACYPI002709-RA,ACYPI002989-RA,ACYPI003819-RA,ACYPI003894-RA,ACYPI004377-RA,ACYPI005018-RA,ACYPI005024-RA,ACYPI005629-RA,ACYPI006414-RA,ACYPI006691-RA,ACYPI007307-RA,ACYPI007931-RA,ACYPI008707-RA,ACYPI009835-RA,ACYPI21606-RA,ACYPI29354-RA,ACYPI34486-RA,ACYPI52652-RA,ACYPI22565-RA
GO:0019842	vitamin binding	0.0225001	0.693148	0.00154943	13	50	931	10509	ACYPI000267-RA,ACYPI000465-RA,ACYPI000881-RA,ACYPI002017-RA,ACYPI002253-RA,ACYPI004091-RA,ACYPI006466-RA,ACYPI006869-RA,ACYPI007130-RA,ACYPI009626-RA,ACYPI009852-RA,ACYPI38350-RA,ACYPI39278-RA
GO:0010025	wax biosynthetic process	2.47722E-4	0.00547266	8.91997E-6	10	14	934	10545	ACYPI001657-RA,ACYPI002672-RA,ACYPI003321-RA,ACYPI004092-RA,ACYPI006062-RA,ACYPI007169-RA,ACYPI007711-RA,ACYPI008029-RA,ACYPI008840-RA,ACYPI009897-RA
GO:0010166	wax metabolic process	2.47722E-4	0.00547266	8.91997E-6	10	14	934	10545	ACYPI001657-RA,ACYPI002672-RA,ACYPI003321-RA,ACYPI004092-RA,ACYPI006062-RA,ACYPI007169-RA,ACYPI007711-RA,ACYPI008029-RA,ACYPI008840-RA,ACYPI009897-RA
GO:0035220	wing disc development	0.0218218	0.673226	0.00139422	7	15	937	10544	ACYPI000502-RA,ACYPI000594-RA,ACYPI000749-RA,ACYPI001225-RA,ACYPI001268-RA,ACYPI001652-RA,ACYPI002099-RA,ACYPI003251-RA,ACYPI004499-RA,ACYPI005498-RA,ACYPI005974-RA,ACYPI007518-RA,ACYPI008376-RA,ACYPI008391-RA,ACYPI008789-RA,ACYPI009075-RA,ACYPI009737-RA,ACYPI009847-RA,ACYPI010124-RA,ACYPI34820-RA,ACYPI34460-RA,ACYPI24157-RA,ACYPI35258-RA,ACYPI52737-RA
GO:0048190	wing disc dorsal/ventral pattern formation	8.62873E-5	0.00150889	2.62107E-6	11	15	933	10544	ACYPI000502-RA,ACYPI000594-RA,ACYPI001225-RA,ACYPI002099-RA,ACYPI003251-RA,ACYPI004499-RA,ACYPI005974-RA,ACYPI009737-RA,ACYPI34460-RA,ACYPI24157-RA,ACYPI35258-RA
GO:0035222	wing disc pattern formation	1.04805E-5	1.15279E-4	2.25683E-7	13	17	931	10542	ACYPI000502-RA,ACYPI000594-RA,ACYPI000749-RA,ACYPI001225-RA,ACYPI002099-RA,ACYPI003251-RA,ACYPI004499-RA,ACYPI005974-RA,ACYPI009737-RA,ACYPI010124-RA,ACYPI34460-RA,ACYPI24157-RA,ACYPI35258-RA
GO:0007223	Wnt receptor signaling pathway, calcium modulating pathway	0.0145237	0.462699	6.53993E-4	5	5	939	10554	ACYPI003251-RA,ACYPI003531-RA,ACYPI003976-RA,ACYPI007525-RA,ACYPI009172-RA,ACYPI49087-RA
GO:0031638	zymogen activation	1.94731E-6	1.31442E-5	2.60035E-8	12	10	932	10549	ACYPI000190-RA,ACYPI000297-RA,ACYPI002552-RA,ACYPI003916-RA,ACYPI004532-RA,ACYPI004807-RA,ACYPI005371-RA,ACYPI005625-RA,ACYPI007575-RA,ACYPI009131-RA,ACYPI51884-RA,ACYPI42532-RA

## Sheet: C) LE-L1 comparison
Sheet C) GO classes enriched in significantly variant genes in the LE-L1 comparison
GO class	Name	FDR	FWER	p-Value	Annotated		Not annotated		TestSeqs
					Test	Ref	Test	Ref
GO:0005214	structural constituent of chitin-based cuticle	7.87666E-8	4.67291E-8	0.0	28	29	1068	10378	ACYPI000291-RA,ACYPI000300-RA*,ACYPI000670-RA,ACYPI000889-RA,ACYPI000943-RA,ACYPI000961-RA,ACYPI000983-RA,ACYPI001610-RA,ACYPI001908-RA,ACYPI002200-RA,ACYPI002889-RA,ACYPI003073-RA,ACYPI004893-RA,ACYPI006015-RA,ACYPI006046-RA,ACYPI006712-RA,ACYPI007329-RA,ACYPI007928-RA,ACYPI008534-RA,ACYPI009152-RA,ACYPI009260-RA,ACYPI009763-RA,ACYPI54769-RA,ACYPI35881-RA,ACYPI56307-RA,ACYPI52218-RA,ACYPI32811-R…
GO:0042302	structural constituent of cuticle	7.87666E-8	4.67291E-8	0.0	40	35	1056	10372	ACYPI000291-RA,ACYPI000300-RA*,ACYPI000372-RA,ACYPI000670-RA,ACYPI000889-RA,ACYPI000943-RA,ACYPI000961-RA,ACYPI000983-RA,ACYPI001084-RA,ACYPI001610-RA,ACYPI001908-RA,ACYPI002200-RA,ACYPI002889-RA,ACYPI003003-RA,ACYPI003073-RA,ACYPI003229-RA,ACYPI003698-RA,ACYPI004893-RA,ACYPI006015-RA,ACYPI006046-RA,ACYPI006276-RA,ACYPI006712-RA,ACYPI007329-RA,ACYPI007927-RA,ACYPI007928-RA,ACYPI008113-RA,ACYPI008…
GO:0008011	structural constituent of pupal chitin-based cuticle	7.87666E-8	5.9075E-8	5.07243E-11	19	17	1077	10390	ACYPI000291-RA,ACYPI000300-RA*,ACYPI000889-RA,ACYPI000943-RA,ACYPI000961-RA,ACYPI000983-RA,ACYPI002200-RA,ACYPI002889-RA,ACYPI003073-RA,ACYPI004893-RA,ACYPI006015-RA,ACYPI006046-RA,ACYPI006712-RA,ACYPI007928-RA,ACYPI008534-RA,ACYPI009260-RA,ACYPI009763-RA,ACYPI52218-RA,ACYPI32811-RA
GO:0006629	lipid metabolic process	1.17776E-7	1.17776E-7	1.99483E-10	117	573	979	9834	ACYPI000050-RA,ACYPI000246-RA,ACYPI000673-RA,ACYPI000745-RA,ACYPI000818-RA,ACYPI001032-RA,ACYPI001041-RA,ACYPI001144-RA,ACYPI001424-RA,ACYPI001695-RA,ACYPI001801-RA,ACYPI001814-RA,ACYPI001879-RA,ACYPI001922-RA,ACYPI001964-RA,ACYPI001978-RA,ACYPI002079-RA,ACYPI002137-RA,ACYPI002250-RA,ACYPI002352-RA,ACYPI002378-RA,ACYPI002402-RA,ACYPI002507-RA,ACYPI002721-RA,ACYPI002805-RA,ACYPI002894-RA,ACYPI0029…
GO:0010025	wax biosynthetic process	8.91323E-7	1.55981E-6	3.6689E-9	14	10	1082	10397	ACYPI002507-RA,ACYPI003321-RA,ACYPI003622-RA,ACYPI004092-RA,ACYPI006062-RA,ACYPI007169-RA,ACYPI008029-RA,ACYPI008288-RA,ACYPI008817-RA,ACYPI008840-RA,ACYPI009674-RA,ACYPI28767-RA,ACYPI27405-RA,ACYPI33904-RA
GO:0050062	long-chain-fatty-acyl-CoA reductase activity	8.91323E-7	1.55981E-6	3.6689E-9	14	10	1082	10397	ACYPI002507-RA,ACYPI003321-RA,ACYPI003622-RA,ACYPI004092-RA,ACYPI006062-RA,ACYPI007169-RA,ACYPI008029-RA,ACYPI008288-RA,ACYPI008817-RA,ACYPI008840-RA,ACYPI009674-RA,ACYPI28767-RA,ACYPI27405-RA,ACYPI33904-RA
GO:0010166	wax metabolic process	8.91323E-7	1.55981E-6	3.6689E-9	14	10	1082	10397	ACYPI002507-RA,ACYPI003321-RA,ACYPI003622-RA,ACYPI004092-RA,ACYPI006062-RA,ACYPI007169-RA,ACYPI008029-RA,ACYPI008288-RA,ACYPI008817-RA,ACYPI008840-RA,ACYPI009674-RA,ACYPI28767-RA,ACYPI27405-RA,ACYPI33904-RA
GO:0006952	defense response	4.63277E-6	9.2655E-6	2.20182E-8	56	217	1040	10190	ACYPI000177-RA,ACYPI000479-RA,ACYPI000578-RA,ACYPI001226-RA,ACYPI001260-RA,ACYPI001367-RA,ACYPI001394-RA,ACYPI001419-RA,ACYPI001674-RA,ACYPI002137-RA,ACYPI002684-RA,ACYPI002702-RA,ACYPI002815-RA,ACYPI002833-RA,ACYPI003092-RA,ACYPI003242-RA,ACYPI003287-RA,ACYPI003476-RA,ACYPI003590-RA,ACYPI003971-RA,ACYPI004234-RA,ACYPI004670-RA,ACYPI005007-RA,ACYPI005172-RA,ACYPI005301-RA,ACYPI005371-RA,ACYPI0053…
GO:0006633	fatty acid biosynthetic process	2.76296E-5	6.21646E-5	1.21291E-7	26	63	1070	10344	ACYPI000745-RA,ACYPI002507-RA,ACYPI002989-RA,ACYPI003321-RA,ACYPI003622-RA,ACYPI004092-RA,ACYPI004377-RA,ACYPI005018-RA,ACYPI005024-RA,ACYPI006047-RA,ACYPI006062-RA,ACYPI006451-RA,ACYPI006732-RA,ACYPI007169-RA,ACYPI007931-RA,ACYPI008029-RA,ACYPI008288-RA,ACYPI008807-RA,ACYPI008817-RA,ACYPI008840-RA,ACYPI009674-RA,ACYPI49226-RA,ACYPI36350-RA,ACYPI28767-RA,ACYPI27405-RA,ACYPI33904-RA,ACYPI29376-RA
GO:0005782	peroxisomal matrix	6.40687E-5	1.76174E-4	3.5761E-7	15	21	1081	10386	ACYPI002507-RA,ACYPI003321-RA,ACYPI003622-RA,ACYPI004092-RA,ACYPI006062-RA,ACYPI007169-RA,ACYPI008029-RA,ACYPI008288-RA,ACYPI008817-RA,ACYPI008840-RA,ACYPI009674-RA,ACYPI28767-RA,ACYPI49428-RA,ACYPI27405-RA,ACYPI33904-RA
GO:0031907	microbody lumen	6.40687E-5	1.76174E-4	3.5761E-7	15	21	1081	10386	ACYPI002507-RA,ACYPI003321-RA,ACYPI003622-RA,ACYPI004092-RA,ACYPI006062-RA,ACYPI007169-RA,ACYPI008029-RA,ACYPI008288-RA,ACYPI008817-RA,ACYPI008840-RA,ACYPI009674-RA,ACYPI28767-RA,ACYPI49428-RA,ACYPI27405-RA,ACYPI33904-RA
GO:0016053	organic acid biosynthetic process	7.33308E-5	2.38297E-4	5.09344E-7	38	133	1058	10274	ACYPI000304-RA,ACYPI000593-RA,ACYPI000745-RA,ACYPI001695-RA,ACYPI002507-RA,ACYPI002989-RA,ACYPI003321-RA,ACYPI003622-RA,ACYPI004092-RA,ACYPI004243-RA,ACYPI004377-RA,ACYPI005018-RA,ACYPI005024-RA,ACYPI005931-RA,ACYPI006047-RA,ACYPI006062-RA,ACYPI006451-RA,ACYPI006694-RA,ACYPI006732-RA,ACYPI007169-RA,ACYPI007298-RA,ACYPI007341-RA,ACYPI007829-RA,ACYPI007931-RA,ACYPI008029-RA,ACYPI008168-RA,ACYPI0082…
GO:0046394	carboxylic acid biosynthetic process	7.33308E-5	2.38297E-4	5.09344E-7	38	133	1058	10274	ACYPI000304-RA,ACYPI000593-RA,ACYPI000745-RA,ACYPI001695-RA,ACYPI002507-RA,ACYPI002989-RA,ACYPI003321-RA,ACYPI003622-RA,ACYPI004092-RA,ACYPI004243-RA,ACYPI004377-RA,ACYPI005018-RA,ACYPI005024-RA,ACYPI005931-RA,ACYPI006047-RA,ACYPI006062-RA,ACYPI006451-RA,ACYPI006694-RA,ACYPI006732-RA,ACYPI007169-RA,ACYPI007298-RA,ACYPI007341-RA,ACYPI007829-RA,ACYPI007931-RA,ACYPI008029-RA,ACYPI008168-RA,ACYPI0082…
GO:0044425	membrane part	9.25144E-5	3.23748E-4	6.62161E-7	267	1888	829	8519	ACYPI000115-RA,ACYPI000177-RA,ACYPI000212-RA,ACYPI000214-RA,ACYPI000359-RA,ACYPI000362-RA,ACYPI000496-RA,ACYPI000496-RB,ACYPI000526-RA,ACYPI000535-RA,ACYPI000576-RA,ACYPI000578-RA,ACYPI000617-RA,ACYPI000673-RA,ACYPI000735-RA,ACYPI000745-RA,ACYPI000768-RA,ACYPI000787-RA,ACYPI000818-RA,ACYPI000894-RA,ACYPI001047-RA,ACYPI001092-RA,ACYPI001164-RA,ACYPI001174-RA,ACYPI001193-RA,ACYPI001226-RA,ACYPI0012…
GO:0005624	membrane fraction	1.15491E-4	4.32998E-4	7.41382E-7	96	522	1000	9885	ACYPI000304-RA,ACYPI000359-RA,ACYPI000362-RA,ACYPI000735-RA,ACYPI000787-RA,ACYPI001142-RA,ACYPI001593-RA,ACYPI001747-RA,ACYPI001814-RA,ACYPI001879-RA,ACYPI001964-RA,ACYPI002300-RA,ACYPI002378-RA,ACYPI002498-RA,ACYPI002518-RA,ACYPI002537-RA,ACYPI002583-RA,ACYPI002613-RA,ACYPI002684-RA,ACYPI002731-RA,ACYPI002806-RA,ACYPI002953-RA,ACYPI002989-RA,ACYPI003165-RA,ACYPI003196-RA,ACYPI003343-RA,ACYPI0034…
GO:0016620	oxidoreductase activity, acting on the aldehyde or oxo group of donors, NAD or NADP as acceptor	1.35055E-4	5.64471E-4	8.73612E-7	19	39	1077	10368	ACYPI001144-RA,ACYPI001695-RA,ACYPI002507-RA,ACYPI003321-RA,ACYPI003622-RA,ACYPI004092-RA,ACYPI004919-RA,ACYPI005931-RA,ACYPI006062-RA,ACYPI007169-RA,ACYPI008029-RA,ACYPI008288-RA,ACYPI008817-RA,ACYPI008840-RA,ACYPI009674-RA,ACYPI28767-RA,ACYPI27405-RA,ACYPI33904-RA,ACYPI20721-RA
GO:0044459	plasma membrane part	1.35055E-4	6.02325E-4	1.00028E-6	155	976	941	9431	ACYPI000177-RA,ACYPI000212-RA,ACYPI000214-RA,ACYPI000359-RA,ACYPI000362-RA,ACYPI000496-RA,ACYPI000496-RB,ACYPI000673-RA,ACYPI000768-RA,ACYPI000787-RA,ACYPI000818-RA,ACYPI000894-RA,ACYPI001092-RA,ACYPI001193-RA,ACYPI001260-RA,ACYPI001297-RA,ACYPI001380-RA,ACYPI001674-RA,ACYPI001747-RA,ACYPI001803-RA,ACYPI001879-RA,ACYPI002136-RA,ACYPI002137-RA,ACYPI002334-RA,ACYPI002446-RA,ACYPI002498-RA,ACYPI0025…
GO:0044255	cellular lipid metabolic process	1.35055E-4	6.07564E-4	1.04364E-6	73	363	1023	10044	ACYPI000673-RA,ACYPI000745-RA,ACYPI000818-RA,ACYPI001032-RA,ACYPI001424-RA,ACYPI001922-RA,ACYPI001964-RA,ACYPI001978-RA,ACYPI002137-RA,ACYPI002378-RA,ACYPI002402-RA,ACYPI002507-RA,ACYPI002805-RA,ACYPI002894-RA,ACYPI002989-RA,ACYPI003078-RA,ACYPI003273-RA,ACYPI003321-RA,ACYPI003622-RA,ACYPI003692-RA,ACYPI003835-RA,ACYPI003849-RA,ACYPI003852-RA,ACYPI004092-RA,ACYPI004259-RA,ACYPI004352-RA,ACYPI0043…
GO:0006631	fatty acid metabolic process	1.55827E-4	7.39904E-4	1.42685E-6	37	134	1059	10273	ACYPI000745-RA,ACYPI002378-RA,ACYPI002507-RA,ACYPI002805-RA,ACYPI002989-RA,ACYPI003273-RA,ACYPI003321-RA,ACYPI003622-RA,ACYPI003849-RA,ACYPI004092-RA,ACYPI004377-RA,ACYPI004722-RA,ACYPI005018-RA,ACYPI005024-RA,ACYPI006047-RA,ACYPI006062-RA,ACYPI006280-RA,ACYPI006451-RA,ACYPI006691-RA,ACYPI006732-RA,ACYPI007169-RA,ACYPI007843-RA,ACYPI007931-RA,ACYPI008029-RA,ACYPI008288-RA,ACYPI008807-RA,ACYPI0088…
GO:0005626	insoluble fraction	1.93351E-4	9.66289E-4	1.88952E-6	99	557	997	9850	ACYPI000304-RA,ACYPI000359-RA,ACYPI000362-RA,ACYPI000735-RA,ACYPI000787-RA,ACYPI001142-RA,ACYPI001593-RA,ACYPI001747-RA,ACYPI001814-RA,ACYPI001879-RA,ACYPI001964-RA,ACYPI002300-RA,ACYPI002378-RA,ACYPI002498-RA,ACYPI002518-RA,ACYPI002537-RA,ACYPI002583-RA,ACYPI002613-RA,ACYPI002684-RA,ACYPI002731-RA,ACYPI002806-RA,ACYPI002953-RA,ACYPI002989-RA,ACYPI003165-RA,ACYPI003196-RA,ACYPI003343-RA,ACYPI0034…
GO:0016903	oxidoreductase activity, acting on the aldehyde or oxo group of donors	3.40241E-4	0.00178467	3.56125E-6	19	44	1077	10363	ACYPI001144-RA,ACYPI001695-RA,ACYPI002507-RA,ACYPI003321-RA,ACYPI003622-RA,ACYPI004092-RA,ACYPI004919-RA,ACYPI005931-RA,ACYPI006062-RA,ACYPI007169-RA,ACYPI008029-RA,ACYPI008288-RA,ACYPI008817-RA,ACYPI008840-RA,ACYPI009674-RA,ACYPI28767-RA,ACYPI27405-RA,ACYPI33904-RA,ACYPI20721-RA
GO:0050819	negative regulation of coagulation	5.14498E-4	0.00282574	4.92447E-6	16	32	1080	10375	ACYPI001226-RA,ACYPI001260-RA,ACYPI001789-RA,ACYPI004670-RA,ACYPI004798-RA,ACYPI005371-RA,ACYPI006282-RA,ACYPI007244-RA,ACYPI007575-RA,ACYPI008273-RA,ACYPI008571-RA,ACYPI009131-RA,ACYPI49140-RA,ACYPI51536-RA,ACYPI39649-RA,ACYPI42532-RA
GO:0050818	regulation of coagulation	5.87979E-4	0.00337517	5.94977E-6	19	46	1077	10361	ACYPI001226-RA,ACYPI001260-RA,ACYPI001789-RA,ACYPI004670-RA,ACYPI004798-RA,ACYPI005371-RA,ACYPI006282-RA,ACYPI007244-RA,ACYPI007575-RA,ACYPI008273-RA,ACYPI008571-RA,ACYPI009131-RA,ACYPI009492-RA,ACYPI49140-RA,ACYPI39083-RA,ACYPI51884-RA,ACYPI51536-RA,ACYPI39649-RA,ACYPI42532-RA
GO:0051704	multi-organism process	6.49669E-4	0.00389043	6.80049E-6	68	350	1028	10057	ACYPI000177-RA,ACYPI000479-RA,ACYPI000673-RA,ACYPI000682-RA,ACYPI000763-RA,ACYPI000894-RA,ACYPI000903-RA,ACYPI001035-RA,ACYPI001226-RA,ACYPI001245-RA,ACYPI001396-RA,ACYPI001597-RA,ACYPI002137-RA,ACYPI002148-RA,ACYPI002498-RA,ACYPI002613-RA,ACYPI002846-RA,ACYPI003092-RA,ACYPI003165-RA,ACYPI003242-RA,ACYPI003273-RA,ACYPI003476-RA,ACYPI003724-RA,ACYPI003782-RA,ACYPI003971-RA,ACYPI004234-RA,ACYPI0042…
GO:0050896	response to stimulus	6.71928E-4	0.00419075	7.49166E-6	337	2562	759	7845	ACYPI000103-RA,ACYPI000115-RA,ACYPI000177-RA,ACYPI000189-RA,ACYPI000226-RA,ACYPI000267-RA,ACYPI000304-RA,ACYPI000406-RA,ACYPI000431-RA,ACYPI000445-RA,ACYPI000479-RA,ACYPI000496-RA,ACYPI000496-RB,ACYPI000535-RA,ACYPI000565-RA,ACYPI000578-RA,ACYPI000624-RA,ACYPI000629-RA,ACYPI000651-RA,ACYPI000673-RA,ACYPI000699-RA,ACYPI000721-RA,ACYPI000735-RA,ACYPI000745-RA,ACYPI000763-RA,ACYPI000818-RA,ACYPI0009…
GO:0032101	regulation of response to external stimulus	0.00105478	0.00683261	1.14635E-5	28	96	1068	10311	ACYPI000177-RA,ACYPI000735-RA,ACYPI001226-RA,ACYPI001260-RA,ACYPI001789-RA,ACYPI002684-RA,ACYPI003590-RA,ACYPI004670-RA,ACYPI004798-RA,ACYPI005371-RA,ACYPI005642-RA,ACYPI005805-RA,ACYPI006282-RA,ACYPI007244-RA,ACYPI007549-RA,ACYPI007575-RA,ACYPI008571-RA,ACYPI009131-RA,ACYPI009492-RA,ACYPI009557-RA,ACYPI49140-RA,ACYPI39083-RA,ACYPI51884-RA,ACYPI45753-RA,ACYPI51536-RA,ACYPI39649-RA,ACYPI42532-RA,A…
GO:0005792	microsome	0.00147273	0.00989169	1.72383E-5	31	116	1065	10291	ACYPI001142-RA,ACYPI001593-RA,ACYPI002378-RA,ACYPI002498-RA,ACYPI002537-RA,ACYPI002731-RA,ACYPI002989-RA,ACYPI003165-RA,ACYPI003343-RA,ACYPI003602-RA,ACYPI004377-RA,ACYPI005018-RA,ACYPI005024-RA,ACYPI005137-RA,ACYPI005353-RA,ACYPI005508-RA,ACYPI005873-RA,ACYPI006451-RA,ACYPI006691-RA,ACYPI007252-RA,ACYPI007829-RA,ACYPI007868-RA,ACYPI007931-RA,ACYPI007980-RA,ACYPI009052-RA,ACYPI009339-RA,ACYPI0098…
GO:0030195	negative regulation of blood coagulation	0.00170562	0.0118683	1.92213E-5	14	28	1082	10379	ACYPI001226-RA,ACYPI001260-RA,ACYPI001789-RA,ACYPI004670-RA,ACYPI004798-RA,ACYPI005371-RA,ACYPI006282-RA,ACYPI007244-RA,ACYPI007575-RA,ACYPI008571-RA,ACYPI009131-RA,ACYPI49140-RA,ACYPI51536-RA,ACYPI42532-RA
GO:0008610	lipid biosynthetic process	0.0017196	0.0123897	2.03118E-5	43	192	1053	10215	ACYPI000050-RA,ACYPI000745-RA,ACYPI001695-RA,ACYPI001978-RA,ACYPI002137-RA,ACYPI002507-RA,ACYPI002989-RA,ACYPI003321-RA,ACYPI003622-RA,ACYPI003835-RA,ACYPI004092-RA,ACYPI004377-RA,ACYPI004919-RA,ACYPI005014-RA,ACYPI005018-RA,ACYPI005024-RA,ACYPI005179-RA,ACYPI006047-RA,ACYPI006062-RA,ACYPI006116-RA,ACYPI006432-RA,ACYPI006451-RA,ACYPI006525-RA,ACYPI006694-RA,ACYPI006732-RA,ACYPI007169-RA,ACYPI0072…
GO:0030193	regulation of blood coagulation	0.0017812	0.0132702	2.24988E-5	17	42	1079	10365	ACYPI001226-RA,ACYPI001260-RA,ACYPI001789-RA,ACYPI004670-RA,ACYPI004798-RA,ACYPI005371-RA,ACYPI006282-RA,ACYPI007244-RA,ACYPI007575-RA,ACYPI008571-RA,ACYPI009131-RA,ACYPI009492-RA,ACYPI49140-RA,ACYPI39083-RA,ACYPI51884-RA,ACYPI51536-RA,ACYPI42532-RA
GO:0000267	cell fraction	0.00192902	0.0148387	2.45788E-5	122	776	974	9631	ACYPI000304-RA,ACYPI000359-RA,ACYPI000362-RA,ACYPI000526-RA,ACYPI000576-RA,ACYPI000735-RA,ACYPI000787-RA,ACYPI001061-RA,ACYPI001092-RA,ACYPI001142-RA,ACYPI001593-RA,ACYPI001747-RA,ACYPI001814-RA,ACYPI001879-RA,ACYPI001914-RA,ACYPI001964-RA,ACYPI001978-RA,ACYPI002148-RA,ACYPI002300-RA,ACYPI002378-RA,ACYPI002498-RA,ACYPI002518-RA,ACYPI002537-RA,ACYPI002583-RA,ACYPI002613-RA,ACYPI002684-RA,ACYPI0027…
GO:0044439	peroxisomal part	0.00200779	0.0164278	2.86422E-5	17	43	1079	10364	ACYPI001032-RA,ACYPI002507-RA,ACYPI003321-RA,ACYPI003622-RA,ACYPI004092-RA,ACYPI006062-RA,ACYPI007169-RA,ACYPI008029-RA,ACYPI008288-RA,ACYPI008817-RA,ACYPI008840-RA,ACYPI008953-RA,ACYPI009674-RA,ACYPI28767-RA,ACYPI49428-RA,ACYPI27405-RA,ACYPI33904-RA
GO:0044438	microbody part	0.00200779	0.0164278	2.86422E-5	17	43	1079	10364	ACYPI001032-RA,ACYPI002507-RA,ACYPI003321-RA,ACYPI003622-RA,ACYPI004092-RA,ACYPI006062-RA,ACYPI007169-RA,ACYPI008029-RA,ACYPI008288-RA,ACYPI008817-RA,ACYPI008840-RA,ACYPI008953-RA,ACYPI009674-RA,ACYPI28767-RA,ACYPI49428-RA,ACYPI27405-RA,ACYPI33904-RA
GO:0061041	regulation of wound healing	0.00238307	0.0200524	3.62297E-5	17	44	1079	10363	ACYPI001226-RA,ACYPI001260-RA,ACYPI001789-RA,ACYPI004670-RA,ACYPI004798-RA,ACYPI005371-RA,ACYPI006282-RA,ACYPI007244-RA,ACYPI007575-RA,ACYPI008571-RA,ACYPI009131-RA,ACYPI009492-RA,ACYPI49140-RA,ACYPI39083-RA,ACYPI51884-RA,ACYPI51536-RA,ACYPI42532-RA
GO:0051241	negative regulation of multicellular organismal process	0.00247601	0.0225856	4.07155E-5	35	147	1061	10260	ACYPI000496-RA,ACYPI000496-RB,ACYPI000576-RA,ACYPI001026-RA,ACYPI001226-RA,ACYPI001260-RA,ACYPI001789-RA,ACYPI001801-RA,ACYPI001903-RA,ACYPI002148-RA,ACYPI002334-RA,ACYPI002684-RA,ACYPI003196-RA,ACYPI004670-RA,ACYPI004798-RA,ACYPI005371-RA,ACYPI005894-RA,ACYPI006282-RA,ACYPI007093-RA,ACYPI007244-RA,ACYPI007575-RA,ACYPI008264-RA,ACYPI008273-RA,ACYPI008571-RA,ACYPI008660-RA,ACYPI009131-RA,ACYPI0095…
GO:0051707	response to other organism	0.00247601	0.0225856	4.07155E-5	35	147	1061	10260	ACYPI000177-RA,ACYPI000479-RA,ACYPI000763-RA,ACYPI001226-RA,ACYPI001396-RA,ACYPI002148-RA,ACYPI003242-RA,ACYPI003724-RA,ACYPI003971-RA,ACYPI004346-RA,ACYPI004985-RA,ACYPI005172-RA,ACYPI005463-RA,ACYPI005642-RA,ACYPI005668-RA,ACYPI005719-RA,ACYPI006282-RA,ACYPI006403-RA,ACYPI007030-RA,ACYPI007600-RA,ACYPI007684-RA,ACYPI007951-RA,ACYPI008227-RA,ACYPI008264-RA,ACYPI008571-RA,ACYPI008698-RA,ACYPI0089…
GO:0016020	membrane	0.00247601	0.0226429	4.11274E-5	269	2018	827	8389	ACYPI000115-RA,ACYPI000126-RA,ACYPI000159-RA,ACYPI000177-RA,ACYPI000212-RA,ACYPI000214-RA,ACYPI000226-RA,ACYPI000280-RA,ACYPI000292-RA,ACYPI000359-RA,ACYPI000362-RA,ACYPI000401-RA,ACYPI000431-RA,ACYPI000460-RA,ACYPI000496-RA,ACYPI000496-RB,ACYPI000526-RA,ACYPI000535-RA,ACYPI000565-RA,ACYPI000576-RA,ACYPI000578-RA,ACYPI000617-RA,ACYPI000673-RA,ACYPI000699-RA,ACYPI000735-RA,ACYPI000745-RA,ACYPI0007…
GO:0060038	cardiac muscle cell proliferation	0.00293563	0.0287683	4.30312E-5	5	1	1091	10406	ACYPI001903-RA,ACYPI004234-RA,ACYPI005934-RA,ACYPI008133-RA,ACYPI009737-RA,ACYPI45753-RA,ACYPI39630-RA,ACYPI34905-RA
GO:0014855	striated muscle cell proliferation	0.00293563	0.0287683	4.30312E-5	5	1	1091	10406	ACYPI001903-RA,ACYPI004234-RA,ACYPI005934-RA,ACYPI008133-RA,ACYPI009737-RA,ACYPI45753-RA,ACYPI39630-RA,ACYPI34905-RA
GO:0051605	protein maturation by peptide bond cleavage	0.00293563	0.0289297	4.34362E-5	20	60	1076	10347	ACYPI000576-RA,ACYPI001226-RA,ACYPI001260-RA,ACYPI001789-RA,ACYPI002148-RA,ACYPI003092-RA,ACYPI004670-RA,ACYPI005371-RA,ACYPI006282-RA,ACYPI007244-RA,ACYPI007575-RA,ACYPI007618-RA,ACYPI009131-RA,ACYPI009358-RA,ACYPI49140-RA,ACYPI53968-RA,ACYPI51884-RA,ACYPI51536-RA,ACYPI42532-RA,ACYPI39079-RA
GO:0042598	vesicular fraction	0.00339392	0.0341897	5.09645E-5	31	124	1065	10283	ACYPI001142-RA,ACYPI001593-RA,ACYPI002378-RA,ACYPI002498-RA,ACYPI002537-RA,ACYPI002731-RA,ACYPI002989-RA,ACYPI003165-RA,ACYPI003343-RA,ACYPI003602-RA,ACYPI004377-RA,ACYPI005018-RA,ACYPI005024-RA,ACYPI005137-RA,ACYPI005353-RA,ACYPI005508-RA,ACYPI005873-RA,ACYPI006451-RA,ACYPI006691-RA,ACYPI007252-RA,ACYPI007829-RA,ACYPI007868-RA,ACYPI007931-RA,ACYPI007980-RA,ACYPI009052-RA,ACYPI009339-RA,ACYPI0098…
GO:0019842	vitamin binding	0.00360221	0.037117	5.69164E-5	17	46	1079	10361	ACYPI000267-RA,ACYPI000593-RA,ACYPI000881-RA,ACYPI001424-RA,ACYPI001824-RA,ACYPI002253-RA,ACYPI003325-RA,ACYPI006797-RA,ACYPI007130-RA,ACYPI008787-RA,ACYPI008879-RA,ACYPI009626-RA,ACYPI009833-RA,ACYPI38350-RA,ACYPI49677-RA,ACYPI52858-RA,ACYPI39278-RA
GO:0010817	regulation of hormone levels	0.00379689	0.039995	6.6081E-5	37	164	1059	10243	ACYPI000496-RA,ACYPI000496-RB,ACYPI000576-RA,ACYPI000735-RA,ACYPI001879-RA,ACYPI002148-RA,ACYPI002846-RA,ACYPI002894-RA,ACYPI003602-RA,ACYPI004537-RA,ACYPI004818-RA,ACYPI005205-RA,ACYPI005463-RA,ACYPI005642-RA,ACYPI005805-RA,ACYPI006694-RA,ACYPI007030-RA,ACYPI007204-RA,ACYPI007240-RA,ACYPI007618-RA,ACYPI008133-RA,ACYPI008227-RA,ACYPI008565-RA,ACYPI008985-RA,ACYPI009358-RA,ACYPI009430-RA,ACYPI0099…
GO:0044283	small molecule biosynthetic process	0.00380739	0.0410166	6.90057E-5	58	308	1038	10099	ACYPI000304-RA,ACYPI000593-RA,ACYPI000745-RA,ACYPI001695-RA,ACYPI001747-RA,ACYPI001978-RA,ACYPI002452-RA,ACYPI002507-RA,ACYPI002693-RA,ACYPI002989-RA,ACYPI003321-RA,ACYPI003325-RA,ACYPI003622-RA,ACYPI003909-RA,ACYPI004092-RA,ACYPI004243-RA,ACYPI004377-RA,ACYPI004621-RA,ACYPI005018-RA,ACYPI005024-RA,ACYPI005172-RA,ACYPI005667-RA,ACYPI005931-RA,ACYPI006047-RA,ACYPI006062-RA,ACYPI006105-RA,ACYPI0061…
GO:0031224	intrinsic to membrane	0.00403108	0.0443369	7.20574E-5	133	886	963	9521	ACYPI000177-RA,ACYPI000214-RA,ACYPI000359-RA,ACYPI000362-RA,ACYPI000535-RA,ACYPI000576-RA,ACYPI000617-RA,ACYPI000673-RA,ACYPI000735-RA,ACYPI000768-RA,ACYPI001226-RA,ACYPI001260-RA,ACYPI001380-RA,ACYPI001620-RA,ACYPI001789-RA,ACYPI001879-RA,ACYPI001922-RA,ACYPI002136-RA,ACYPI002148-RA,ACYPI002446-RA,ACYPI002452-RA,ACYPI002498-RA,ACYPI002537-RA,ACYPI002540-RA,ACYPI002989-RA,ACYPI003023-RA,ACYPI0030…
GO:0032787	monocarboxylic acid metabolic process	0.00427628	0.0479879	7.61694E-5	43	205	1053	10202	ACYPI000673-RA,ACYPI000745-RA,ACYPI001978-RA,ACYPI002378-RA,ACYPI002507-RA,ACYPI002805-RA,ACYPI002989-RA,ACYPI003273-RA,ACYPI003321-RA,ACYPI003622-RA,ACYPI003849-RA,ACYPI004092-RA,ACYPI004377-RA,ACYPI004722-RA,ACYPI005018-RA,ACYPI005024-RA,ACYPI005172-RA,ACYPI006047-RA,ACYPI006062-RA,ACYPI006280-RA,ACYPI006451-RA,ACYPI006691-RA,ACYPI006694-RA,ACYPI006732-RA,ACYPI007169-RA,ACYPI007298-RA,ACYPI0078…
GO:0005954	calcium- and calmodulin-dependent protein kinase complex	0.00535632	0.06318	8.20057E-5	4	0	1092	10407	ACYPI002613-RA,ACYPI002846-RA,ACYPI007716-RA,ACYPI49135-RA
GO:0007598	blood coagulation, extrinsic pathway	0.00535632	0.06318	8.20057E-5	4	0	1092	10407	ACYPI001260-RA,ACYPI001789-RA,ACYPI49591-RA,ACYPI39079-RA
GO:0032501	multicellular organismal process	0.00535632	0.063509	8.41752E-5	244	1823	852	8584	ACYPI000006-RA,ACYPI000115-RA,ACYPI000126-RA,ACYPI000168-RA,ACYPI000177-RA,ACYPI000212-RA,ACYPI000267-RA,ACYPI000292-RA,ACYPI000296-RA,ACYPI000304-RA,ACYPI000332-RA,ACYPI000357-RA,ACYPI000362-RA,ACYPI000401-RA,ACYPI000445-RA,ACYPI000479-RA,ACYPI000496-RA,ACYPI000496-RB,ACYPI000526-RA,ACYPI000535-RA,ACYPI000565-RA,ACYPI000576-RA,ACYPI000578-RA,ACYPI000624-RA,ACYPI000673-RA,ACYPI000699-RA,ACYPI0007…
GO:0016485	protein processing	0.00666455	0.0799319	1.14822E-4	24	88	1072	10319	ACYPI000576-RA,ACYPI001226-RA,ACYPI001260-RA,ACYPI001789-RA,ACYPI002148-RA,ACYPI003092-RA,ACYPI003818-RA,ACYPI004670-RA,ACYPI004798-RA,ACYPI005371-RA,ACYPI006282-RA,ACYPI007244-RA,ACYPI007575-RA,ACYPI007618-RA,ACYPI009131-RA,ACYPI009358-RA,ACYPI49140-RA,ACYPI39083-RA,ACYPI53968-RA,ACYPI51884-RA,ACYPI51536-RA,ACYPI33094-RA,ACYPI42532-RA,ACYPI39079-RA
GO:0030237	female sex determination	0.00736607	0.0896429	1.31555E-4	7	7	1089	10400	ACYPI002355-RA,ACYPI003233-RA,ACYPI005969-RA,ACYPI008133-RA,ACYPI39630-RA,ACYPI34905-RA,ACYPI45156-RA
GO:0044421	extracellular region part	0.00741281	0.0918698	1.36797E-4	45	225	1051	10182	ACYPI000576-RA,ACYPI000745-RA,ACYPI001260-RA,ACYPI001396-RA,ACYPI001814-RA,ACYPI001879-RA,ACYPI002148-RA,ACYPI003092-RA,ACYPI003244-RA,ACYPI003956-RA,ACYPI004055-RA,ACYPI004564-RA,ACYPI005007-RA,ACYPI005371-RA,ACYPI005683-RA,ACYPI006282-RA,ACYPI006403-RA,ACYPI006436-RA,ACYPI006460-RA,ACYPI006525-RA,ACYPI006569-RA,ACYPI006694-RA,ACYPI007204-RA,ACYPI007503-RA,ACYPI007575-RA,ACYPI009358-RA,ACYPI0094…
GO:0033002	muscle cell proliferation	0.00816695	0.102564	1.38729E-4	5	2	1091	10405	ACYPI001903-RA,ACYPI002684-RA,ACYPI004234-RA,ACYPI004330-RA,ACYPI005642-RA,ACYPI005890-RA,ACYPI005934-RA,ACYPI007240-RA,ACYPI008133-RA,ACYPI009557-RA,ACYPI009737-RA,ACYPI45753-RA,ACYPI39630-RA,ACYPI34905-RA
GO:0016491	oxidoreductase activity	0.00847454	0.108106	1.52035E-4	85	521	1011	9886	ACYPI000159-RA,ACYPI000214-RA,ACYPI000251-RA,ACYPI000935-RA,ACYPI001032-RA,ACYPI001112-RA,ACYPI001144-RA,ACYPI001336-RA,ACYPI001367-RA,ACYPI001593-RA,ACYPI001634-RA,ACYPI001695-RA,ACYPI001913-RA,ACYPI002100-RA,ACYPI002264-RA,ACYPI002378-RA,ACYPI002507-RA,ACYPI002714-RA,ACYPI002731-RA,ACYPI002805-RA,ACYPI002894-RA,ACYPI002943-RA,ACYPI003222-RA,ACYPI003273-RA,ACYPI003321-RA,ACYPI003371-RA,ACYPI0036…
GO:0005615	extracellular space	0.00882504	0.114272	1.692E-4	28	115	1068	10292	ACYPI000576-RA,ACYPI001260-RA,ACYPI001396-RA,ACYPI001814-RA,ACYPI001879-RA,ACYPI002148-RA,ACYPI005007-RA,ACYPI005371-RA,ACYPI005683-RA,ACYPI006403-RA,ACYPI006436-RA,ACYPI006460-RA,ACYPI006525-RA,ACYPI006569-RA,ACYPI006694-RA,ACYPI007204-RA,ACYPI007575-RA,ACYPI009358-RA,ACYPI009430-RA,ACYPI49127-RA,ACYPI44881-RA,ACYPI44842-RA,ACYPI53968-RA,ACYPI21666-RA,ACYPI45753-RA,ACYPI42532-RA,ACYPI37646-RA,AC…
GO:0007530	sex determination	0.00943089	0.124448	2.03145E-4	16	47	1080	10360	ACYPI002355-RA,ACYPI003233-RA,ACYPI005642-RA,ACYPI005969-RA,ACYPI006525-RA,ACYPI007684-RA,ACYPI007951-RA,ACYPI008133-RA,ACYPI009339-RA,ACYPI48949-RA,ACYPI45753-RA,ACYPI29521-RA,ACYPI49959-RA,ACYPI39630-RA,ACYPI34905-RA,ACYPI45156-RA
GO:0005576	extracellular region	0.00943089	0.125753	2.04169E-4	41	202	1055	10205	ACYPI000576-RA,ACYPI000699-RA,ACYPI000745-RA,ACYPI001226-RA,ACYPI001260-RA,ACYPI001367-RA,ACYPI001396-RA,ACYPI001789-RA,ACYPI001814-RA,ACYPI001879-RA,ACYPI001922-RA,ACYPI002148-RA,ACYPI002402-RA,ACYPI003092-RA,ACYPI003206-RA,ACYPI003244-RA,ACYPI003852-RA,ACYPI003956-RA,ACYPI004055-RA,ACYPI004259-RA,ACYPI004516-RA,ACYPI004556-RA,ACYPI004564-RA,ACYPI004670-RA,ACYPI005007-RA,ACYPI005371-RA,ACYPI0054…
GO:0019101	female somatic sex determination	0.0104226	0.142229	2.23819E-4	6	5	1090	10402	ACYPI003233-RA,ACYPI005969-RA,ACYPI008133-RA,ACYPI39630-RA,ACYPI34905-RA,ACYPI45156-RA
GO:0051185	coenzyme transporter activity	0.0104226	0.148421	2.26424E-4	7	8	1089	10399	ACYPI004066-RA,ACYPI004176-RA,ACYPI006357-RA,ACYPI47477-RA,ACYPI54694-RA,ACYPI20135-RA,ACYPI22332-RA
GO:0018993	somatic sex determination	0.0104226	0.148421	2.26424E-4	7	8	1089	10399	ACYPI002355-RA,ACYPI003233-RA,ACYPI005969-RA,ACYPI008133-RA,ACYPI39630-RA,ACYPI34905-RA,ACYPI45156-RA
GO:0043436	oxoacid metabolic process	0.0104226	0.149178	2.30053E-4	67	391	1029	10016	ACYPI000168-RA,ACYPI000304-RA,ACYPI000535-RA,ACYPI000593-RA,ACYPI000673-RA,ACYPI000745-RA,ACYPI001367-RA,ACYPI001695-RA,ACYPI001978-RA,ACYPI002378-RA,ACYPI002507-RA,ACYPI002805-RA,ACYPI002989-RA,ACYPI003242-RA,ACYPI003246-RA,ACYPI003273-RA,ACYPI003321-RA,ACYPI003325-RA,ACYPI003622-RA,ACYPI003849-RA,ACYPI004092-RA,ACYPI004243-RA,ACYPI004377-RA,ACYPI004722-RA,ACYPI005018-RA,ACYPI005024-RA,ACYPI0051…
GO:0019752	carboxylic acid metabolic process	0.0104226	0.149178	2.30053E-4	67	391	1029	10016	ACYPI000168-RA,ACYPI000304-RA,ACYPI000535-RA,ACYPI000593-RA,ACYPI000673-RA,ACYPI000745-RA,ACYPI001367-RA,ACYPI001695-RA,ACYPI001978-RA,ACYPI002378-RA,ACYPI002507-RA,ACYPI002805-RA,ACYPI002989-RA,ACYPI003242-RA,ACYPI003246-RA,ACYPI003273-RA,ACYPI003321-RA,ACYPI003325-RA,ACYPI003622-RA,ACYPI003849-RA,ACYPI004092-RA,ACYPI004243-RA,ACYPI004377-RA,ACYPI004722-RA,ACYPI005018-RA,ACYPI005024-RA,ACYPI0051…
GO:0006082	organic acid metabolic process	0.0117628	0.169119	2.95884E-4	67	395	1029	10012	ACYPI000168-RA,ACYPI000304-RA,ACYPI000535-RA,ACYPI000593-RA,ACYPI000673-RA,ACYPI000745-RA,ACYPI001367-RA,ACYPI001695-RA,ACYPI001978-RA,ACYPI002378-RA,ACYPI002507-RA,ACYPI002805-RA,ACYPI002989-RA,ACYPI003242-RA,ACYPI003246-RA,ACYPI003273-RA,ACYPI003321-RA,ACYPI003325-RA,ACYPI003622-RA,ACYPI003849-RA,ACYPI004092-RA,ACYPI004243-RA,ACYPI004377-RA,ACYPI004722-RA,ACYPI005018-RA,ACYPI005024-RA,ACYPI0051…
GO:0009607	response to biotic stimulus	0.012812	0.185351	3.3567E-4	48	257	1048	10150	ACYPI000177-RA,ACYPI000479-RA,ACYPI000763-RA,ACYPI000903-RA,ACYPI001226-RA,ACYPI001396-RA,ACYPI001597-RA,ACYPI002148-RA,ACYPI002334-RA,ACYPI003242-RA,ACYPI003476-RA,ACYPI003724-RA,ACYPI003971-RA,ACYPI004346-RA,ACYPI004985-RA,ACYPI005172-RA,ACYPI005463-RA,ACYPI005642-RA,ACYPI005668-RA,ACYPI005719-RA,ACYPI006282-RA,ACYPI006403-RA,ACYPI007030-RA,ACYPI007600-RA,ACYPI007684-RA,ACYPI007951-RA,ACYPI0082…
GO:0042180	cellular ketone metabolic process	0.0146212	0.211483	3.65273E-4	68	406	1028	10001	ACYPI000168-RA,ACYPI000304-RA,ACYPI000535-RA,ACYPI000593-RA,ACYPI000673-RA,ACYPI000745-RA,ACYPI001367-RA,ACYPI001695-RA,ACYPI001978-RA,ACYPI002378-RA,ACYPI002507-RA,ACYPI002805-RA,ACYPI002989-RA,ACYPI003242-RA,ACYPI003246-RA,ACYPI003273-RA,ACYPI003321-RA,ACYPI003325-RA,ACYPI003622-RA,ACYPI003849-RA,ACYPI004092-RA,ACYPI004243-RA,ACYPI004377-RA,ACYPI004722-RA,ACYPI005018-RA,ACYPI005024-RA,ACYPI0051…
GO:0016021	integral to membrane	0.0150603	0.220031	3.71282E-4	116	785	980	9622	ACYPI000177-RA,ACYPI000214-RA,ACYPI000359-RA,ACYPI000362-RA,ACYPI000535-RA,ACYPI000576-RA,ACYPI000617-RA,ACYPI000673-RA,ACYPI000735-RA,ACYPI000768-RA,ACYPI001226-RA,ACYPI001380-RA,ACYPI001620-RA,ACYPI001789-RA,ACYPI001879-RA,ACYPI002136-RA,ACYPI002148-RA,ACYPI002446-RA,ACYPI002498-RA,ACYPI002537-RA,ACYPI002540-RA,ACYPI002989-RA,ACYPI003023-RA,ACYPI003032-RA,ACYPI003046-RA,ACYPI003092-RA,ACYPI0031…
GO:0009636	response to toxin	0.0199236	0.283755	4.26297E-4	18	62	1078	10345	ACYPI001146-RA,ACYPI002137-RA,ACYPI002334-RA,ACYPI002684-RA,ACYPI003196-RA,ACYPI003325-RA,ACYPI003909-RA,ACYPI004295-RA,ACYPI005299-RA,ACYPI005353-RA,ACYPI008660-RA,ACYPI009467-RA,ACYPI009508-RA,ACYPI009557-RA,ACYPI009626-RA,ACYPI49140-RA,ACYPI47738-RA,ACYPI36091-RA
GO:0048771	tissue remodeling	0.0236914	0.331535	5.76845E-4	7	10	1089	10397	ACYPI002137-RA,ACYPI005642-RA,ACYPI006280-RA,ACYPI008133-RA,ACYPI29653-RA,ACYPI45753-RA,ACYPI39630-RA,ACYPI34905-RA
GO:0051239	regulation of multicellular organismal process	0.0246959	0.348421	6.21241E-4	141	1004	955	9403	ACYPI000177-RA,ACYPI000292-RA,ACYPI000496-RA,ACYPI000496-RB,ACYPI000576-RA,ACYPI000673-RA,ACYPI000735-RA,ACYPI000741-RA,ACYPI000818-RA,ACYPI001026-RA,ACYPI001067-RA,ACYPI001226-RA,ACYPI001260-RA,ACYPI001380-RA,ACYPI001400-RA,ACYPI001789-RA,ACYPI001801-RA,ACYPI001856-RA,ACYPI001903-RA,ACYPI001914-RA,ACYPI001969-RA,ACYPI002136-RA,ACYPI002137-RA,ACYPI002148-RA,ACYPI002300-RA,ACYPI002334-RA,ACYPI0024…
GO:0050679	positive regulation of epithelial cell proliferation	0.0246959	0.354915	6.25989E-4	8	14	1088	10393	ACYPI001903-RA,ACYPI002137-RA,ACYPI005890-RA,ACYPI008613-RA,ACYPI009481-RA,ACYPI45753-RA,ACYPI36102-RA,ACYPI27300-RA
GO:0031638	zymogen activation	0.0246959	0.354915	6.25989E-4	8	14	1088	10393	ACYPI001260-RA,ACYPI003092-RA,ACYPI005371-RA,ACYPI007244-RA,ACYPI007575-RA,ACYPI009131-RA,ACYPI51884-RA,ACYPI42532-RA
GO:0051094	positive regulation of developmental process	0.0248874	0.361092	6.71531E-4	41	216	1055	10191	ACYPI001026-RA,ACYPI001856-RA,ACYPI001903-RA,ACYPI001914-RA,ACYPI001969-RA,ACYPI002137-RA,ACYPI002334-RA,ACYPI002613-RA,ACYPI002684-RA,ACYPI002806-RA,ACYPI002880-RA,ACYPI003165-RA,ACYPI003206-RA,ACYPI003219-RA,ACYPI003795-RA,ACYPI003857-RA,ACYPI004330-RA,ACYPI004842-RA,ACYPI004933-RA,ACYPI005642-RA,ACYPI005890-RA,ACYPI006525-RA,ACYPI006937-RA,ACYPI007009-RA,ACYPI007240-RA,ACYPI007716-RA,ACYPI0078…
GO:0010517	regulation of phospholipase activity	0.0258657	0.380313	7.0296E-4	6	7	1090	10400	ACYPI000735-RA,ACYPI002684-RA,ACYPI005805-RA,ACYPI005890-RA,ACYPI007093-RA,ACYPI43600-RA,ACYPI40062-RA
GO:0008521	acetyl-CoA transporter activity	0.0258657	0.380313	7.0296E-4	6	7	1090	10400	ACYPI004066-RA,ACYPI004176-RA,ACYPI006357-RA,ACYPI47477-RA,ACYPI54694-RA,ACYPI20135-RA
GO:0014032	neural crest cell development	0.0278067	0.406314	7.06674E-4	5	4	1091	10403	ACYPI007895-RA,ACYPI008133-RA,ACYPI009244-RA,ACYPI48949-RA,ACYPI39630-RA,ACYPI34905-RA
GO:0007154	cell communication	0.0287759	0.42727	8.04406E-4	61	366	1035	10041	ACYPI000126-RA,ACYPI000177-RA,ACYPI000357-RA,ACYPI000445-RA,ACYPI000496-RA,ACYPI000496-RB,ACYPI000526-RA,ACYPI000576-RA,ACYPI000629-RA,ACYPI000735-RA,ACYPI000787-RA,ACYPI000818-RA,ACYPI001032-RA,ACYPI001070-RA,ACYPI001240-RA,ACYPI001260-RA,ACYPI001380-RA,ACYPI001400-RA,ACYPI001620-RA,ACYPI001801-RA,ACYPI001879-RA,ACYPI001903-RA,ACYPI001922-RA,ACYPI002136-RA,ACYPI002137-RA,ACYPI002148-RA,ACYPI0023…
GO:0042730	fibrinolysis	0.0287759	0.43183	8.1247E-4	9	19	1087	10388	ACYPI001226-RA,ACYPI001260-RA,ACYPI001789-RA,ACYPI004670-RA,ACYPI005371-RA,ACYPI006282-RA,ACYPI007244-RA,ACYPI007575-RA,ACYPI008571-RA,ACYPI009131-RA,ACYPI49140-RA,ACYPI51536-RA,ACYPI42532-RA
GO:0051604	protein maturation	0.0287759	0.432473	8.19309E-4	24	103	1072	10304	ACYPI000576-RA,ACYPI001226-RA,ACYPI001260-RA,ACYPI001789-RA,ACYPI002148-RA,ACYPI003092-RA,ACYPI003818-RA,ACYPI004670-RA,ACYPI004798-RA,ACYPI005371-RA,ACYPI006282-RA,ACYPI007244-RA,ACYPI007575-RA,ACYPI007618-RA,ACYPI009131-RA,ACYPI009358-RA,ACYPI49140-RA,ACYPI39083-RA,ACYPI53968-RA,ACYPI51884-RA,ACYPI51536-RA,ACYPI33094-RA,ACYPI42532-RA,ACYPI39079-RA
GO:0007267	cell-cell signaling	0.0287759	0.433546	8.50307E-4	41	219	1055	10188	ACYPI000126-RA,ACYPI000357-RA,ACYPI000496-RA,ACYPI000496-RB,ACYPI000576-RA,ACYPI000735-RA,ACYPI000787-RA,ACYPI000818-RA,ACYPI001380-RA,ACYPI001400-RA,ACYPI001620-RA,ACYPI001879-RA,ACYPI001903-RA,ACYPI001922-RA,ACYPI002136-RA,ACYPI002148-RA,ACYPI002446-RA,ACYPI002498-RA,ACYPI002583-RA,ACYPI002613-RA,ACYPI002684-RA,ACYPI002846-RA,ACYPI002947-RA,ACYPI003165-RA,ACYPI003196-RA,ACYPI003343-RA,ACYPI0036…
GO:0048010	vascular endothelial growth factor receptor signaling pathway	0.0387932	0.544164	8.62823E-4	3	0	1093	10407	ACYPI006525-RA,ACYPI008133-RA,ACYPI45753-RA,ACYPI39630-RA,ACYPI34905-RA
GO:0048752	semicircular canal morphogenesis	0.0387932	0.544164	8.62823E-4	3	0	1093	10407	ACYPI001903-RA,ACYPI003909-RA,ACYPI008613-RA
GO:0051184	cofactor transporter activity	0.0399423	0.559075	8.80439E-4	8	15	1088	10392	ACYPI000673-RA,ACYPI004066-RA,ACYPI004176-RA,ACYPI006357-RA,ACYPI47477-RA,ACYPI54694-RA,ACYPI20135-RA,ACYPI22332-RA
GO:0001946	lymphangiogenesis	0.0473798	0.628699	0.00105057	4	2	1092	10405	ACYPI008133-RA,ACYPI48949-RA,ACYPI39630-RA,ACYPI34905-RA
GO:0008202	steroid metabolic process	0.0473798	0.630301	0.0010678	30	145	1066	10262	ACYPI000050-RA,ACYPI000246-RA,ACYPI001032-RA,ACYPI001879-RA,ACYPI002352-RA,ACYPI002378-RA,ACYPI004234-RA,ACYPI004537-RA,ACYPI005014-RA,ACYPI005058-RA,ACYPI005205-RA,ACYPI005642-RA,ACYPI005816-RA,ACYPI005934-RA,ACYPI006116-RA,ACYPI006280-RA,ACYPI006525-RA,ACYPI006694-RA,ACYPI008133-RA,ACYPI008565-RA,ACYPI008955-RA,ACYPI009222-RA,ACYPI009335-RA,ACYPI010204-RA,ACYPI010230-RA,ACYPI40850-RA,ACYPI30846…
GO:0034367	macromolecular complex remodeling	0.047496	0.653254	0.00113151	6	8	1090	10399	ACYPI005007-RA,ACYPI009430-RA,ACYPI44881-RA,ACYPI44842-RA,ACYPI21666-RA,ACYPI37646-RA
GO:0010813	neuropeptide catabolic process	0.047496	0.653254	0.00113151	6	8	1090	10399	ACYPI002498-RA,ACYPI003165-RA,ACYPI007868-RA,ACYPI009358-RA,ACYPI53968-RA,ACYPI34486-RA
GO:0034369	plasma lipoprotein particle remodeling	0.047496	0.653254	0.00113151	6	8	1090	10399	ACYPI005007-RA,ACYPI009430-RA,ACYPI44881-RA,ACYPI44842-RA,ACYPI21666-RA,ACYPI37646-RA
GO:0051897	positive regulation of protein kinase B signaling cascade	0.047496	0.653254	0.00113151	6	8	1090	10399	ACYPI001260-RA,ACYPI002420-RA,ACYPI004330-RA,ACYPI009339-RA,ACYPI49591-RA,ACYPI39079-RA
GO:0034368	protein-lipid complex remodeling	0.047496	0.653254	0.00113151	6	8	1090	10399	ACYPI005007-RA,ACYPI009430-RA,ACYPI44881-RA,ACYPI44842-RA,ACYPI21666-RA,ACYPI37646-RA
GO:0048568	embryonic organ development	0.047496	0.656567	0.00117839	16	57	1080	10350	ACYPI000357-RA,ACYPI000576-RA,ACYPI001067-RA,ACYPI001400-RA,ACYPI001424-RA,ACYPI001856-RA,ACYPI001903-RA,ACYPI002148-RA,ACYPI002880-RA,ACYPI003909-RA,ACYPI003971-RA,ACYPI005890-RA,ACYPI005969-RA,ACYPI006525-RA,ACYPI006937-RA,ACYPI007895-RA,ACYPI008133-RA,ACYPI008613-RA,ACYPI009244-RA,ACYPI009481-RA,ACYPI38350-RA,ACYPI29653-RA,ACYPI45753-RA,ACYPI36102-RA,ACYPI39630-RA,ACYPI34905-RA,ACYPI45156-RA,A…
GO:0009620	response to fungus	0.0475782	0.661255	0.00118069	10	25	1086	10382	ACYPI000177-RA,ACYPI001226-RA,ACYPI006282-RA,ACYPI008227-RA,ACYPI008571-RA,ACYPI008698-RA,ACYPI009430-RA,ACYPI010224-RA,ACYPI44881-RA,ACYPI51536-RA,ACYPI39649-RA,ACYPI37646-RA
GO:0080134	regulation of response to stress	0.0482651	0.671636	0.00121548	36	188	1060	10219	ACYPI000177-RA,ACYPI001226-RA,ACYPI001260-RA,ACYPI001367-RA,ACYPI001789-RA,ACYPI002684-RA,ACYPI002953-RA,ACYPI003590-RA,ACYPI003626-RA,ACYPI003971-RA,ACYPI004670-RA,ACYPI004798-RA,ACYPI005371-RA,ACYPI005642-RA,ACYPI005890-RA,ACYPI006282-RA,ACYPI007244-RA,ACYPI007549-RA,ACYPI007575-RA,ACYPI007600-RA,ACYPI008264-RA,ACYPI008571-RA,ACYPI008698-RA,ACYPI009039-RA,ACYPI009131-RA,ACYPI009492-RA,ACYPI0095…
GO:0009617	response to bacterium	0.0482651	0.674462	0.00123877	14	46	1082	10361	ACYPI000177-RA,ACYPI000479-RA,ACYPI002148-RA,ACYPI003242-RA,ACYPI003971-RA,ACYPI004346-RA,ACYPI005172-RA,ACYPI005642-RA,ACYPI006403-RA,ACYPI008227-RA,ACYPI008264-RA,ACYPI008698-RA,ACYPI009430-RA,ACYPI010054-RA,ACYPI44881-RA,ACYPI34486-RA,ACYPI44579-RA,ACYPI36091-RA,ACYPI37646-RA
GO:0005198	structural molecule activity	0.0486672	0.681393	0.00126447	55	328	1041	10079	ACYPI000291-RA,ACYPI000300-RA*,ACYPI000372-RA,ACYPI000670-RA,ACYPI000889-RA,ACYPI000894-RA,ACYPI000943-RA,ACYPI000961-RA,ACYPI000983-RA,ACYPI001084-RA,ACYPI001396-RA,ACYPI001610-RA,ACYPI001908-RA,ACYPI002200-RA,ACYPI002753-RA,ACYPI002889-RA,ACYPI003003-RA,ACYPI003073-RA,ACYPI003229-RA,ACYPI003698-RA,ACYPI003956-RA,ACYPI004129-RA,ACYPI004388-RB,ACYPI004694-RA,ACYPI004893-RA,ACYPI006015-RA,ACYPI006…
