# Supplementary material for: Tyrosine pathway regulation is host-mediated in the pea aphid symbiosis during late embryonic and early larval development
Source: BMC Genomics. 2013 Apr 10;14:235. doi: 10.1186/1471-2164-14-235 (PMC3660198; doi:10.1186/1471-2164-14-235)
Supplement: Additional file 5: Table S5 — List of significant variant genes involved in metabolism from AcypiCyc. Result of the metabolism analysis performed in the AcypiCyc database ([56]; http://acypicyc.cycadsys.org/) on the list of significant variant genes for the three pair-wise comparisons A) EE vs. IE, B) IE vs. LE and C) LE vs. L1. [file 1471-2164-14-235-S5.xls]

## Sheet: A) EE-IE comparison
Sheet A) Significantly variant genes involved in metabolism in the EE-IE comparison
	Pathway in AcypiCyc	Metabolism class	# Reactions in pathway	# Reactions in list	EC in list	# Genes in pathway	# Genes in list	ID Genes in list
-	gamma-glutamyl cycle	Others	6	2	2.3.2.2; 3.4.11.2	21	5	ACYPI000535;ACYPI006848;ACYPI009427;ACYPI004955;ACYPI53117;
+	gamma-linolenate biosynthesis II (animals)	Lipids	1	1	6.2.1.3	11	1	ACYPI001830;
-	gamma-linolenate biosynthesis II (animals)	Lipids	1	1	6.2.1.3	11	1	ACYPI001166;
+	trans,trans-farnesyl diphosphate biosynthesis	Others	3	2	2.5.1.1; 2.5.1.10	6	1	ACYPI007080;
-	3-phosphoinositide biosynthesis	Lipids	8	1	2.7.1.68	17	1	ACYPI003078;
-	4-hydroxybenzoate biosynthesis I (eukaryotes)	Others	5	1	6.2.1.12	3	1	ACYPI007419;
-	acetate conversion to acetyl-CoA	Others	1	1	6.2.1.1	3	1	ACYPI001166;
-	acetyl-CoA biosynthesis (from pyruvate)	Others	3	1	1.2.4.1	7	1	ACYPI002620;
-	betanidin degradation	Others	1	1	1.11.1.7	35	5	ACYPI006801;ACYPI001415;ACYPI007389;ACYPI006734;ACYPI005652;
+	cysteine biosynthesis III (mammalia)	Amino acids	5	1	2.1.1.37	19	1	ACYPI29975;
-	D-myo-inositol (1,4,5)-trisphosphate biosynthesis	Others	5	1	2.7.1.68	20	1	ACYPI003078;
-	dopamine degradation	Amino acids	5	1	1.2.1.3	11	1	ACYPI005866;
-	fatty acid &alpha;-oxidation	Lipids	4	1	1.2.1.3	6	1	ACYPI005866;
+	fatty acid &beta;-oxidation I	Lipids	7	1	6.2.1.3	32	1	ACYPI001830;
-	fatty acid &beta;-oxidation I	Lipids	7	1	6.2.1.3	32	1	ACYPI001166;
+	fatty acid &beta;-oxidation II (core pathway)	Lipids	5	1	6.2.1.3	25	1	ACYPI001830;
-	fatty acid &beta;-oxidation II (core pathway)	Lipids	5	1	6.2.1.3	25	1	ACYPI001166;
+	fatty acid activation	Lipids	1	1	6.2.1.3	11	1	ACYPI001830;
-	fatty acid activation	Lipids	1	1	6.2.1.3	11	1	ACYPI001166;
+	geranyldiphosphate biosynthesis	Others	1	1	2.5.1.1	4	1	ACYPI007080;
-	glutathione redox reactions I	Others	3	1	1.11.1.9	16	3	ACYPI000794;ACYPI002439;ACYPI26400;
+	glutathione redox reactions I	Others	3	1	1.11.1.9	16	1	ACYPI001068;
-	glutathione-mediated detoxification	Others	5	2	2.5.1.18; 3.4.11.2	26	5	ACYPI008550;ACYPI000794;ACYPI009427;ACYPI26400;ACYPI008042;
+	glutathione-mediated detoxification	Others	5	1	2.5.1.18	26	1	ACYPI001068;
-	glycogen degradation I	Sugars	7	1	3.2.1.20	30	8	ACYPI007122;ACYPI002659;ACYPI000779;ACYPI002020;ACYPI007467;ACYPI001436;ACYPI009042;ACYPI000002;
-	lactose degradation III	Sugars	1	1	3.2.1.23	8	1	ACYPI004475;
-	melatonin degradation I	Others	5	1	2.4.1.17	67	11	ACYPI000939;ACYPI003147;ACYPI002464;ACYPI001517;ACYPI003827;ACYPI005205;ACYPI001041;ACYPI010204;ACYPI008565;ACYPI006035;ACYPI004295;
+	melatonin degradation I	Others	5	1	2.4.1.17	67	2	ACYPI009255; ACYPI008837;
-	melibiose degradation	Sugars	1	1	3.2.1.22	6	1	ACYPI001302;
+	methionine degradation I (to homocysteine)	Amino acids	3	1	2.1.1.37	10	1	ACYPI29975;
-	NAD salvage pathway II	Others	5	1	3.1.3.5	24	3	ACYPI001944;ACYPI010172;ACYPI003837;
+	oleate biosynthesis II (animals)	Lipids	2	1	1.14.19.1	11	1	ACYPI009848;
-	oxidative ethanol degradation I	Others	3	2	1.2.1.3; 6.2.1.1	16	2	ACYPI005866;ACYPI001166;
-	oxidative ethanol degradation III	Others	3	2	1.2.1.3; 6.2.1.1	16	2	ACYPI005866;ACYPI001166;
-	phenylalanine degradation IV (mammalian, via side chain)	Amino acids	9	1	1.2.1.3	14	1	ACYPI005866;
-	phosphate acquisition II	Others	2	1	1.11.1.7	47	5	ACYPI006801;ACYPI001415;ACYPI007389;ACYPI006734;ACYPI005652;
-	phospholipases	Lipids	5	2	3.1.1.4; 3.1.1.32	24	2	ACYPI24846;ACYPI39989;
+	polyisoprenoid biosynthesis (E. coli)	Others	16	2	2.5.1.1; 2.5.1.10	12	1	ACYPI007080;
+	pyrimidine deoxyribonucleotides de novo biosynthesis	Nucleotides	13	1	2.7.4.9	16	1	ACYPI007604;
-	seed germination protein turnover	Amino acids	1	1	3.4.11.1	2	1	ACYPI003165;
-	serine biosynthesis	Amino acids	3	1	1.1.1.95	11	1	ACYPI002000;
+	serotonin and melatonin biosynthesis	Others	4	1	2.3.1.87 GOpredicted	13	1	ACYPI000856;
+	superpathway of geranylgeranyldiphosphate biosynthesis I (via mevalonate)	Others	11	2	2.5.1.1; 2.5.1.10	25	1	ACYPI007080;
-	trehalose degradation II (trehalase)	Sugars	2	1	3.2.1.28	12	2	ACYPI002298;ACYPI009351;
-	triacylglycerol biosynthesis	Lipids	5	1	3.1.3.4	9	1	ACYPI23897;
-	triacylglycerol degradation	Lipids	4	2	3.1.1.3; 3.1.1.-	20	3	ACYPI001551;ACYPI000650;ACYPI008868;
-	tRNA charging pathway	Amino acids	20	1	6.1.1.12	41	1	ACYPI007430;
-	wound-induced proteolysis I	Amino acids	1	1	3.4.11.1	2	1	ACYPI003165;
+	xylose degradation I	Sugars	2	1	5.3.1.5 GOpredicted	4	1	ACYPI002137;
-	xylose degradation I	Sugars	2	1	5.3.1.5 GOpredicted	4	1	ACYPI006328;
-	zymosterol biosynthesis	Lipids	12	1	1.14.13.70	3	2	ACYPI002079;ACYPI000608;

## Sheet: B) IE-LE comparison
Sheet B) Significantly variant genes involved in metabolism in the IE-LE comparison
	Pathway in AcypiCyc	Metabolism class	# Reactions in pathway	# Reactions in list	EC in list	# Genes in pathway	# Genes in list	ID Genes in list
+	beta-alanine biosynthesis IV	Amino acids	1	1	4.1.1.11	1	1	ACYPI009960;
+	gamma-glutamyl cycle	Others	6	1	2.3.2.2	21	5	ACYPI001148;ACYPI53117;ACYPI009366;ACYPI004955;ACYPI006848;
+	&gamma;-linolenate biosynthesis II (animals)	Lipids	2	1	6.2.1.3	11	1	ACYPI003714;
+	2-methylbutyrate biosynthesis	Others	5	1	2.3.1.9	14	1	ACYPI002843;
+	4-hydroxybenzoate biosynthesis I (eukaryotes)	Others	5	1	6.2.1.12 GO Predicted	3	2	ACYPI007419;ACYPI001176;
+	acyl-ACP thioesterase pathway	Lipids	1	1	3.1.2.14	10	1	ACYPI001634;
-	acyl-ACP thioesterase pathway	Lipids	1	1	3.1.2.14	10	2	ACYPI005765;ACYPI007298;
+	arginine biosynthesis IV	Amino acids	6	1	2.6.1.13 GO Predicted	4	2	ACYPI006227*;ACYPI005679;
+	arginine degradation I (arginase pathway)	Amino acids	4	1	2.6.1.13 GO Predicted	7	2	ACYPI006227*;ACYPI005679;
+	arginine degradation VI (arginase 2 pathway)	Amino acids	4	1	2.6.1.13 GO Predicted	6	2	ACYPI006227*;ACYPI005679;
+	aspartate biosynthesis	Amino acids	1	1	2.6.1.1	4	1	ACYPI004243;
+	aspartate degradation II	Amino acids	2	1	2.6.1.1	10	1	ACYPI004243;
+	aspartate superpathway	Amino acids	8	1	2.6.1.1	7	1	ACYPI004243;
-	betanidin degradation	Others	1	1	1.11.1.7	35	4	ACYPI009430;ACYPI006801;ACYPI002376;ACYPI001523;
+	betanidin degradation	Others	1	1	1.11.1.7	35	5	ACYPI005701;ACYPI002118;ACYPI008985;ACYPI005463;ACYPI010224;
+	betaxanthin biosynthesis (via dopamine)	Others	2	1	4.1.1.28	7	1	ACYPI009626;
+	camptothecin biosynthesis	Others	5	1	4.1.1.28	9	1	ACYPI009626;
-	catecholamine biosynthesis	Others	4	1	1.14.17.1	17	1	ACYPI009466;
+	catecholamine biosynthesis	Others	4	2	1.14.16.2; 4.1.1.28	17	2	ACYPI009626;ACYPI008168;
-	CDP-diacylglycerol biosynthesis I	Lipids	4	1	2.3.1.15	8	1	ACYPI007520;
-	cuticular wax biosynthesis	Lipids	6	1	1.2.1.50	14	1	ACYPI004092;
+	cuticular wax biosynthesis	Lipids	6	1	1.2.1.50	14	7	ACYPI007711;ACYPI006062;ACYPI003321;ACYPI008029;ACYPI002672;ACYPI007169;ACYPI001657;
+	cysteine biosynthesis III (mammalia)	Amino acids	5	1	2.1.1.37	19	1	ACYPI29975;
+	fatty acid &beta;-oxidation I	Lipids	7	1	6.2.1.3 GO Predicted	32	1	ACYPI003714;
-	fatty acid &beta;-oxidation I	Lipids	7	1	1.3.99.3 GO Predicted	32	1	ACYPI008821;
+	fatty acid &beta;-oxidation II (core pathway)	Lipids	5	1	6.2.1.3 GO Predicted	25	1	ACYPI003714;
-	fatty acid &beta;-oxidation II (core pathway)	Lipids	5	1	1.3.3.6	25	1	ACYPI008821;
+	fatty acid activation	Lipids	1	1	6.2.1.3 GO Predicted	11	1	ACYPI003714;
+	fatty acid biosynthesis initiation II	Lipids	2	1	2.3.1.38	11	1	ACYPI001634;
-	fatty acid biosynthesis initiation II	Lipids	2	1	2.3.1.38	11	2	ACYPI005765;ACYPI007298;
+	folate polyglutamylation II	Others	2	1	3.4.19.9	3	1	ACYPI002440;
+	formaldehyde oxidation II (glutathione-dependent)	Others	3	1	3.1.2.12	5	1	ACYPI003128;
-	GDP-glucose biosynthesis	Sugars	4	1	2.7.1.2	5	1	ACYPI000140;
-	glucose and glucose-1-phosphate degradation	Sugars	4	1	2.7.1.2	5	1	ACYPI000140;
+	glutamate dependent acid resistance	Amino acids	1	1	4.1.1.15	2	1	ACYPI009960;
+	glutaryl-CoA degradation	Sugars	5	1	2.3.1.9	11	1	ACYPI002843;
+	glutathione redox reactions I	Others	3	1	1.11.1.9	16	4	ACYPI26400;ACYPI009519;ACYPI000794;ACYPI002439;
+	glutathione-mediated detoxification	Others	5	2	2.5.1.18; 3.4.19.9	26	5	ACYPI26400;ACYPI009519;ACYPI000794;ACYPI002440;ACYPI006691;
-	glycine biosynthesis III	Amino acids	1	1	2.6.1.44	3	1	ACYPI004296*;
+	glycine biosynthesis III	Amino acids	1	1	2.6.1.44	3	2	ACYPI006227*;ACYPI005679;
+	glycine biosynthesis IV	Amino acids	1	1	4.1.2.5	2	1	ACYPI000540;
-	glycogen degradation I	Sugars	7	1	2.7.1.2	30	1	ACYPI000140;
+	glycogen degradation I	Sugars	7	1	3.2.1.20	30	4	ACYPI002659;ACYPI009924;ACYPI009042;ACYPI007122;
-	glycolysis III (Thermotoga)	Sugars	10	1	2.7.1.2	34	1	ACYPI000140;
-	homolactic fermentation	Sugars	14	1	2.7.1.2	39	1	ACYPI000140;
+	isoleucine degradation I	Amino acids	6	1	2.3.1.9	15	1	ACYPI002843;
+	L-cysteine degradation I	Amino acids	3	1	2.6.1.1	5	1	ACYPI004243;
-	lactose degradation III	Sugars	1	1	3.2.1.23	8	1	ACYPI006264;
-	melatonin degradation I	Others	5	3	2.4.1.17; 1.14.14.1	67	4	ACYPI008837;ACYPI000917;ACYPI003882;ACYPI000226;
+	melatonin degradation I	Others	5	3	2.4.1.17; 1.14.14.1	67	15	ACYPI004295;ACYPI006035;ACYPI005205;ACYPI001041;ACYPI009807;ACYPI010204;ACYPI002709;ACYPI001237;ACYPI009222;ACYPI003865;ACYPI009284;ACYPI008746;ACYPI003827;ACYPI31408;ACYPI007580;
-	melibiose degradation	Sugars	1	1	3.2.1.22	6	1	ACYPI001302;
+	melibiose degradation	Sugars	1	1	3.2.1.22	6	2	ACYPI002402;ACYPI002881;
+	methionine degradation I (to homocysteine)	Amino acids	3	1	2.1.1.37	10	1	ACYPI29975;
+	mevalonate pathway I	Lipids	7	1	2.3.1.9	20	1	ACYPI002843;
-	NAD salvage pathway II	Others	5	1	3.1.3.2 GO Predicted	24	1	ACYPI003197;
+	NAD salvage pathway II	Others	5	1	3.1.3.5	24	3	ACYPI010172;ACYPI001944;ACYPI003837;
+	oleate biosynthesis II (animals)	Lipids	2	1	1.14.19.1	11	1	ACYPI004377;
+	oxidative ethanol degradation III	Others	3	1	1.11.1.6	16	2	ACYPI001032;ACYPI008985;
+	palmitate biosynthesis I (animals)	Lipids	29	2	3.1.2.14; 4.2.1.61	12	1	ACYPI001634;
-	palmitate biosynthesis I (animals)	Lipids	29	2	3.1.2.14; 4.2.1.61	12	2	ACYPI005765;ACYPI007298;
+	palmitoleate biosynthesis II	Lipids	2	1	3.1.2.14	10	1	ACYPI001634;
-	palmitoleate biosynthesis II	Lipids	2	1	3.1.2.14	10	2	ACYPI005765;ACYPI007298;
+	phenylalanine degradation I (aerobic)	Amino acids	3	1	1.14.16.1	5	2	ACYPI007803;ACYPI008168;
+	phenylalanine degradation IV (mammalian, via side chain)	Amino acids	9	1	2.6.1.1	14	1	ACYPI004243;
-	phosphate acquisition I	Others	1	1	3.1.3.2 GO Predicted	12	1	ACYPI003197;
-	phosphate acquisition II	Others	2	2	3.1.3.2 GO Predicted; 1.11.1.7	47	5	ACYPI003197;ACYPI009430;ACYPI006801;ACYPI002376;ACYPI001523;
+	phosphate acquisition II	Others	2	1	1.11.1.7	47	5	ACYPI005701;ACYPI002118;ACYPI008985;ACYPI005463;ACYPI010224;
-	phosphate utilization in cell wall regeneration	Others	1	1	3.1.3.2 GO Predicted	12	1	ACYPI003197;
-	phosphatidylglycerol biosynthesis II	Lipids	6	1	2.3.1.15	10	1	ACYPI007520;
+	phospholipases	Lipids	5	2	3.1.1.32; 3.1.1.4	24	3	ACYPI39989;ACYPI007756;ACYPI006091;
+	purine nucleotides de novo biosynthesis II	Nucleotides	14	1	6.3.4.4	10	1	ACYPI006616;
+	pyrimidine ribonucleotides <i>de novo</i> biosynthesis	Nucleotides	10	1	2.7.4.14	11	1	ACYPI002577;
+	pyrimidine ribonucleotides interconversion	Nucleotides	4	1	2.7.4.14	7	1	ACYPI002577;
+	rutin biosynthesis	Others	1	1	2.4.1.159	1	1	ACYPI007580;
+	salvage pathways of pyrimidine ribonucleotides	Nucleotides	8	2	2.7.4.14; 2.7.1.48	13	1	ACYPI002577;
+	serine biosynthesis	Amino acids	3	1	1.1.1.95 GO Predicted	11	1	ACYPI002000;
+	serotonin and melatonin biosynthesis	Others	4	3	2.3.1.87; 4.1.1.28; 1.14.16.4 GO Predicted	13	6	ACYPI000655;ACYPI009626;ACYPI007803;ACYPI000856;ACYPI002492;ACYPI002543;
-	spermidine biosynthesis	Amino acids	2	1	2.5.1.16	5	1	ACYPI005973;
-	spermine biosynthesis	Amino acids	2	1	2.5.1.22	3	1	ACYPI005973;
+	superoxide radicals degradation	Others	2	1	1.11.1.6	8	2	ACYPI001032;ACYPI008985;
+	superpathway of geranylgeranyldiphosphate biosynthesis I (via mevalonate)	Others	11	1	2.3.1.9	25	1	ACYPI002843;
+	tetrahydrofolate biosynthesis	Others	12	1	2.7.6.3 GO Predicted	9	1	ACYPI010055;
-	trehalose degradation II (trehalase)	Sugars	2	1	2.7.1.2	12	1	ACYPI000140;
+	trehalose degradation II (trehalase)	Sugars	2	1	3.2.1.28	12	2	ACYPI009351;ACYPI004345;
-	triacylglycerol biosynthesis	Lipids	5	1	2.3.1.15	9	1	ACYPI007520;
+	triacylglycerol degradation	Lipids	4	1	3.1.1.3	20	5	ACYPI004350;ACYPI005887;ACYPI007756;ACYPI21663;ACYPI006280;
+	tRNA charging pathway	Amino acids	20	1	6.1.1.12	41	1	ACYPI007430;
-	tRNA charging pathway	Amino acids	20	1	6.1.1.19	41	1	ACYPI009687;
+	tyrosine biosynthesis IV	Amino acids	1	1	1.14.16.1	4	2	ACYPI007803;ACYPI008168;
+	xylose degradation I	Sugars	2	1	5.3.1.5	4	1	ACYPI002137;
+	zymosterol biosynthesis	Lipids	12	1	1.14.13.70	3	1	ACYPI000608;

## Sheet: C) LE-L1 comparison
Sheet C) Significantly variant genes involved in metabolism in the LE-L1 comparison
	Pathway in AcypiCyc	Metabolism class	# Reactions in pathway	# Reactions in list	EC in list	# Genes in pathway	# Genes in list	ID Genes in list
-	beta-alanine biosynthesis IV	Amino acids	1	1	4.1.1.11 GO Predicted	1	1	ACYPI009960;
-	gamma-glutamyl cycle	Others	6	1	2.3.2.2	21	2	ACYPI005837;ACYPI000535;
-	myo-inositol biosynthesis	Others	2	1	5.5.1.4	1	1	ACYPI006105;
-	N-acetylglucosamine degradation	Sugars	2	1	3.5.99.6	4	1	ACYPI55014;
-	trans,trans-farnesyl diphosphate biosynthesis	Others	3	2	2.5.1.1; 2.5.1.10	6	1	ACYPI000050;
+	2-methylbutyrate biosynthesis	Others	5	1	4.2.1.17	14	1	ACYPI008095*;
-	3-phosphoinositide biosynthesis	Lipids	8	2	2.7.1.67 GO Predicted; 2.7.1.68	17	2	ACYPI33367;ACYPI003078;
-	3-phosphoinositide degradation	Lipids	9	1	3.1.3.36	7	1	ACYPI001964;
-	4-hydroxyproline degradation I	Amino acids	4	1	1.5.1.12	2	1	ACYPI005931;
-	5-aminoimidazole ribonucleotide biosynthesis I	Nucleotides	5	3	6.3.4.13 GO Predicted; 2.1.2.2 GO Predicted; 6.3.3.1 GO Predicted	3	1	ACYPI48475;
-	acetyl-CoA biosynthesis (from pyruvate)	Others	3	1	1.2.4.1	7	1	ACYPI42033;
-	acyl-ACP thioesterase pathway	Lipids	1	1	3.1.2.14	10	1	ACYPI001634;
+	acyl-ACP thioesterase pathway	Lipids	1	1	3.1.2.14	10	1	ACYPI007298;
-	arginine degradation I (arginase pathway)	Amino acids	4	1	1.5.1.12	7	1	ACYPI005931;
+	asparagine degradation I	Amino acids	1	1	3.5.1.1	5	1	ACYPI000168;
+	aspartate biosynthesis	Amino acids	1	1	2.6.1.1	4	1	ACYPI004243;
+	aspartate degradation II	Amino acids	2	1	2.6.1.1	10	1	ACYPI004243;
+	aspartate superpathway	Amino acids	8	1	2.6.1.1	7	1	ACYPI004243;
-	betanidin degradation	Others	1	1	1.11.1.7	35	6	ACYPI005463;ACYPI007030;ACYPI010224;ACYPI007389;ACYPI008985;ACYPI010010;
+	betanidin degradation	Others	1	1	1.11.1.7	35	3	ACYPI009430;ACYPI34208;ACYPI008227;
-	betaxanthin biosynthesis (via dopamine)	Others	2	1	4.1.1.28	7	2	ACYPI009626;ACYPI003325;
+	branched-chain &alpha;-keto acid dehydrogenase complex	Amino acids	3	1	2.3.1.168	4	1	ACYPI006025;
-	camptothecin biosynthesis	Others	5	1	4.1.1.28	9	2	ACYPI009626;ACYPI003325;
-	catecholamine biosynthesis	Others	4	3	1.14.16.2; 4.1.1.28; 1.14.17.1 GO Predicted	17	4	ACYPI001688;ACYPI009626;ACYPI008168;ACYPI003325;
-	colanic acid building blocks biosynthesis	Sugars	11	1	4.2.1.47	16	1	ACYPI009508;
+	cuticular wax biosynthesis	Lipids	6	1	1.2.1.50	14	1	ACYPI004092;
-	cuticular wax biosynthesis	Lipids	6	1	1.2.1.50	14	7	ACYPI007169;ACYPI002507;ACYPI003321;ACYPI008029;ACYPI006062;ACYPI003622;ACYPI008288;
+	cysteine biosynthesis III (mammalia)	Amino acids	5	2	2.1.1.37; 4.4.1.1	19	2	ACYPI29975;ACYPI000593;
+	cysteine biosynthesis/homocysteine degradation	Amino acids	2	1	4.4.1.1	9	1	ACYPI000593;
-	D-<i>myo</i>-inositol (1,4,5)-trisphosphate biosynthesis	Others	5	2	2.7.1.67 GO Predicted; 2.7.1.68	20	2	ACYPI33367;ACYPI003078;
-	dopamine degradation	Amino acids	5	1	1.2.1.3	11	1	ACYPI005931;
-	fatty acid &alpha;-oxidation	Lipids	4	1	1.2.1.3	6	1	ACYPI005931;
+	fatty acid &beta;-oxidation I	Lipids	7	3	4.2.1.17; 1.3.99.3	32	2	ACYPI008095*;ACYPI002805;
+	fatty acid &beta;-oxidation II (core pathway)	Lipids	5	1	4.2.1.17	25	1	ACYPI008095*;
-	fatty acid biosynthesis initiation II	Lipids	2	1	2.3.1.38	11	1	ACYPI001634;
+	fatty acid biosynthesis initiation II	Lipids	2	1	2.3.1.38	11	1	ACYPI007298;
-	galactose degradation I (Leloir pathway)	Amino acids	6	1	5.1.3.3	10	1	ACYPI000643;
-	GDP-D-rhamnose biosynthesis	Sugars	2	1	4.2.1.47	3	1	ACYPI009508;
-	GDP-L-fucose biosynthesis I (from GDP-D-mannose)	Sugars	2	1	4.2.1.47	3	1	ACYPI009508;
-	geranyldiphosphate biosynthesis	Others	1	1	2.5.1.1	4	1	ACYPI000050;
+	gluconeogenesis I	Sugars	13	2	5.4.2.1; 2.7.9.2	36	2	ACYPI003463;ACYPI47476;
-	glutamate dependent acid resistance	Amino acids	1	1	4.1.1.15	2	1	ACYPI009960;
-	glutathione redox reactions I	Others	3	1	1.11.1.9 GO Predicted	16	1	ACYPI009326;
-	glutathione-mediated detoxification	Others	5	1	2.5.1.18	26	2	ACYPI006691;ACYPI009326;
+	glycine biosynthesis III	Amino acids	1	1	2.6.1.44	3	1	ACYPI004296*;
+	glycogen degradation I	Sugars	7	1	3.2.1.20 GO Predicted	30	3	ACYPI007122;ACYPI000768;ACYPI001718;
-	glycogen degradation I	Sugars	7	1	3.2.1.20	30	1	ACYPI009924;
+	glycolysis I	Sugars	11	3	5.4.2.1; 2.7.9.2; 2.7.1.40	36	3	ACYPI003463;ACYPI47476;ACYPI003724;
+	glycolysis II	Sugars	10	3	5.4.2.1; 2.7.9.2; 2.7.1.40	35	3	ACYPI003463;ACYPI47476;ACYPI003724;
+	glycolysis III (Thermotoga)	Sugars	10	2	5.4.2.1; 2.7.1.40	34	2	ACYPI003463;ACYPI003724;
-	histamine biosynthesis	Amino acids	1	1	4.1.1.22	4	1	ACYPI003325;
+	homolactic fermentation	Sugars	14	4	2.7.5.3; 5.4.2.1; 2.7.9.2; 2.7.1.40	39	3	ACYPI003463;ACYPI47476;ACYPI003724;
+	isoleucine degradation I	Amino acids	6	1	4.2.1.17	15	1	ACYPI008095*;
+	L-cysteine degradation I	Amino acids	3	2	1.13.11.20; 2.6.1.1	5	2	ACYPI004243;ACYPI007341;
+	L-cysteine degradation II	Amino acids	1	1	4.4.1.1	6	1	ACYPI000593;
+	leucine degradation I	Amino acids	6	2	4.2.1.18; 1.3.99.10	8	2	ACYPI008095*;ACYPI009436;
-	melatonin degradation I	Others	5	3	2.4.1.17; 1.14.1.1	67	7	ACYPI001464;ACYPI001628;ACYPI008565;ACYPI004537;ACYPI009807;ACYPI009222;ACYPI005205;
+	melatonin degradation I	Others	5	3	2.4.1.17; 1.14.1.1	67	7	ACYPI010204;ACYPI000246;ACYPI001041;ACYPI000401;ACYPI003407;ACYPI004295;ACYPI000226;
-	melibiose degradation	Sugars	1	1	3.2.1.22	6	2	ACYPI009513;ACYPI002402;
+	methionine degradation I (to homocysteine)	Amino acids	3	1	2.1.1.37	10	1	ACYPI29975;
+	mevalonate pathway I	Lipids	7	1	2.3.3.10	20	1	ACYPI006116;
-	NAD salvage pathway II	Others	5	1	3.1.3.5	24	1	ACYPI002452;
+	oleate biosynthesis II (animals)	Lipids	2	1	1.14.19.1	11	1	ACYPI004377;
-	oleate biosynthesis II (animals)	Lipids	2	1	1.14.19.1	11	1	ACYPI006451;
-	oxidative ethanol degradation I	Others	3	1	1.2.1.3	16	1	ACYPI005931;
-	oxidative ethanol degradation III	Others	3	2	1.11.1.6; 1.2.1.3	16	4	ACYPI001032;ACYPI005931;ACYPI008985;ACYPI010010;
-	palmitate biosynthesis I (animals)	Lipids	29	2	3.1.2.14; 4.2.1.61	12	1	ACYPI001634;
+	palmitate biosynthesis I (animals)	Lipids	29	2	3.1.2.14; 4.2.1.61	12	1	ACYPI007298;
-	palmitoleate biosynthesis II	Lipids	2	1	3.1.2.14	10	1	ACYPI001634;
+	palmitoleate biosynthesis II	Lipids	2	1	3.1.2.14	10	1	ACYPI007298;
+	pentose phosphate pathway	Sugars	8	1	1.1.1.44 GO Predicted	10	1	ACYPI007096;
+	pentose phosphate pathway (oxidative branch)	Sugars	3	1	1.1.1.44 GO Predicted	6	1	ACYPI007096;
-	phenylalanine degradation I (aerobic)	Amino acids	3	1	1.14.16.1	5	1	ACYPI008168;
+	phenylalanine degradation IV (mammalian, via side chain)	Amino acids	9	1	2.6.1.1	14	1	ACYPI004243;
-	phenylalanine degradation IV (mammalian, via side chain)	Amino acids	9	1	1.2.1.3	14	1	ACYPI005931;
-	phosphate acquisition II	Others	2	1	1.11.1.7	47	6	ACYPI005463;ACYPI007030;ACYPI010224;ACYPI007389;ACYPI008985;ACYPI010010;
+	phosphate acquisition II	Others	2	1	1.11.1.7	47	3	ACYPI009430;ACYPI34208;ACYPI008227;
-	phospholipases	Lipids	5	2	3.1.1.32; 3.1.1.4	24	2	ACYPI39989;ACYPI006091;
-	polyisoprenoid biosynthesis (E. coli)	Others	16	2	2.5.1.1; 2.5.1.10	12	1	ACYPI000050;
-	proline degradation I	Amino acids	2	1	1.5.1.12	3	1	ACYPI005931;
-	proline degradation II	Amino acids	2	1	1.5.1.12	3	1	ACYPI005931;
-	purine nucleotides de novo biosynthesis II	Nucleotides	14	3	6.3.4.13 GO Predicted; 2.1.2.2 GO Predicted; 6.3.3.1 GO Predicted	10	1	ACYPI48475;
-	pyrimidine deoxyribonucleotides <i>de novo</i> biosynthesis	Nucleotides	13	1	2.7.4.9	16	2	ACYPI007604;ACYPI007604;
-	seed germination protein turnover	Amino acids	1	1	3.4.11.1	2	1	ACYPI003165;
-	serine biosynthesis	Amino acids	3	1	3.1.3.3	11	1	ACYPI000304;
-	serotonin and melatonin biosynthesis	Others	4	1	4.1.1.28	13	2	ACYPI009626;ACYPI003325;
-	sphingomyelin metabolism	Lipids	2	1	2.7.8.27	6	1	ACYPI003835;
-	sulfate activation for sulfonation	Others	2	1	2.7.1.25	1	1	ACYPI009394;
-	superoxide radicals degradation	Others	2	1	1.11.1.6	8	3	ACYPI001032;ACYPI008985;ACYPI010010;
-	superpathway of geranylgeranyldiphosphate biosynthesis I (via mevalonate)	Others	11	2	2.5.1.1; 2.5.1.10	25	1	ACYPI000050;
+	superpathway of geranylgeranyldiphosphate biosynthesis I (via mevalonate)	Others	11	1	2.3.3.10	25	1	ACYPI006116;
-	tetrahydrobiopterin biosynthesis I	Others	3	1	3.5.4.16	5	1	ACYPI005172;
-	tetrahydrofolate biosynthesis	Others	12	3	3.5.4.16; 2.7.6.3; 2.1.2.2 GO Predicted	9	4	ACYPI005172;ACYPI010055;ACYPI48475;ACYPI005137;
-	trehalose degradation II (trehalase)	Sugars	2	1	3.2.1.28	12	2	ACYPI009351;ACYPI004345;
+	trehalose degradation II (trehalase)	Sugars	2	1	3.2.1.28 GO Predicted	12	1	ACYPI54863;
-	triacylglycerol degradation	Lipids	4	1	3.1.1.3	20	2	ACYPI006280;ACYPI005007;
+	triacylglycerol degradation	Lipids	4	1	3.1.1.3	20	3	ACYPI21666;ACYPI003852;ACYPI008868;
-	tryptophan degradation to 2-amino-3-carboxymuconate semialdehyde	Amino acids	5	1	1.14.13.9	4	1	ACYPI007395;
-	tyrosine biosynthesis IV	Amino acids	1	1	1.14.16.1	4	1	ACYPI008168;
-	UDP-N-acetyl-D-glucosamine biosynthesis II	Sugars	4	2	2.6.1.16; 2.7.7.23	4	2	ACYPI003246;ACYPI004621;
-	valine degradation I	Amino acids	7	2	1.1.1.31 GP Predicted; 4.2.1.17	15	2	ACYPI007096;ACYPI008095*;
-	wound-induced proteolysis I	Amino acids	1	1	3.4.11.1	2	1	ACYPI003165;
-	xylose degradation I	Sugars	2	1	5.3.1.5 GO Predicted	4	1	ACYPI002137;
+	zymosterol biosynthesis	Lipids	12	1	1.14.13.70	3	1	ACYPI002079;
