# Supplementary material for: Tyrosine pathway regulation is host-mediated in the pea aphid symbiosis during late embryonic and early larval development
Source: BMC Genomics. 2013 Apr 10;14:235. doi: 10.1186/1471-2164-14-235 (PMC3660198; doi:10.1186/1471-2164-14-235)
Supplement: Additional file 6: Table S6 — List of significant variant genes involved in the biosynthesis or the degradation of amino acids. Summary table of annotated amino acids metabolism genes (modified from [29]) showing differential gene expression in the three pair-wise comparisons EE vs. IE, IE vs. LE and LE vs. L1. [file 1471-2164-14-235-S6.xls]

## Sheet: Table S6
A) Amino acid biosynthesis
mRNA ID	EE-IE	IE-LE	LE-L1	EC	BRENDA enzyme name
Aspartate biosynthetic family (aspartic acid, asparagine, methionine and cysteine, threonine, isoleucine, lysine)
ACYPI006025-RA			1.01	2.3.1.12	dihydrolipoyllysine-residue acetyltransferase
ACYPI004243-RA		2.37	2.91	2.6.1.1	aspartate transaminase
ACYPI006616-RA		1.11		6.3.4.4	adenylosuccinate synthase
Phosophoenolpyruvate biosynthetic family (phenylalanine, tyrosine, tryptophan)
ACYPI007803-RA		3.36		1.14.16.1	phenylalanine 4-monooxygenase
ACYPI004243-RA		2.37	2.91	2.6.1.1	aspartate transaminase
Glutamate biosynthetic family (glutamic acid, glutamine, proline, arginine), also known as α-ketoglutarate family
ACYPI008912-RA			1.2	1.4.3.1	D-aspartate oxidase
ACYPI004243-RA		2.37	2.91	2.6.1.1	aspartate transaminase
ACYPI009960-RA		2.96	-2.19	4.1.1.15	glutamate decarboxylase
ACYPI009687-RA		-1.16		6.1.1.19	arginine-tRNA ligase
3-phosphoglycerate biosynthetic family (serine, cysteine, glycine)
ACYPI002000-RA	1.04	1.32		1.1.1.29	glycerate dehydrogenase
ACYPI008912-RA			1.2	1.4.3.1	D-aspartate oxidase
ACYPI006227-RA*		1.72		2.6.1.44	alanine-glyoxylate transaminase
ACYPI004296-RA*	-1.73		1.51	2.6.1.44	alanine-glyoxylate transaminase
ACYPI005679-RA		2.02		2.6.1.44	alanine-glyoxylate transaminase
ACYPI007966-RA			1.16	2.7.1.31	glycerate kinase
ACYPI000304-RA			-1.01	3.1.3.3	phosphoserine phosphatase
ACYPI000540-RA		1.09		4.1.2.5	threonine aldolase
ACYPI000593-RA			1.18	4.4.1.1	cystathionine gamma-lyase
B) Amino acid degradation
mRNA ID	EE-IE	IE-LE	LE-L1	EC	BRENDA enzyme name
α-ketoglutarate degradation family (arginine, glutamine, glutamate, histidine, proline)
ACYPI004243-RA		2.37	2.91	2.6.1.1	aspartate transaminase
ACYPI003246-RA			-2.01	2.6.1.16	glutamine-fructose-6-phosphate transaminase (isomerizing)
ACYPI009960-RA		2.96	-2.19	4.1.1.15	glutamate decarboxylase
Succinyl-CoA degradation family (isoleucine, methionine, threonine, valine)
ACYPI005866-RA	1.52			1.2.1.3	aldehyde dehydrogenase (NAD+)
ACYPI008095-RA*			1.05	4.2.1.17	enoyl-CoA hydratase
Oxaloacetate degradation family (aspartic acid, asparagine)
ACYPI008912-RA			1.2	1.4.3.1	D-aspartate oxidase
ACYPI006025-RA			1.01	2.3.1.12	dihydrolipoyllysine-residue acetyltransferase
ACYPI004243-RA		2.37	2.91	2.6.1.1	aspartate transaminase
ACYPI006227-RA*		1.72		2.6.1.44	alanine-glyoxylate transaminase
ACYPI004296-RA*	-1.73		1.51	2.6.1.44	alanine-glyoxylate transaminase
ACYPI005679-RA		2.02		2.6.1.44	alanine-glyoxylate transaminase
ACYPI000168-RA			1.3	3.5.1.1	asparaginase
ACYPI006616-RA		1.11		6.3.4.4	adenylosuccinate synthase
Pyruvate degradation family (alanine, cysteine, glycine, serine)
ACYPI006025-RA			1.01	2.3.1.12	dihydrolipoyllysine-residue acetyltransferase
Acetyl-CoA and acetoacetyl-CoA degradation family (isoleucine, leucine, lysine, phenylalanine, tryptophan, tyrosine)
ACYPI007395-RA			-1.38	1.14.13.9	kynurenine 3-monooxygenase
ACYPI009436-RA			1.21	1.3.99.10	isovaleryl-CoA dehydrogenase
ACYPI002843-RA		1.89		2.3.1.9	acetyl-CoA C-acetyltransferase
ACYPI006116-RA			1.27	2.3.3.10	hydroxymethylglutaryl-CoA synthase
ACYPI004243-RA		2.37	2.91	2.6.1.1	aspartate transaminase
ACYPI008095-RA*			1.05	4.2.1.17	enoyl-CoA hydratase
