# Supplementary material for: Tyrosine pathway regulation is host-mediated in the pea aphid symbiosis during late embryonic and early larval development
Source: BMC Genomics. 2013 Apr 10;14:235. doi: 10.1186/1471-2164-14-235 (PMC3660198; doi:10.1186/1471-2164-14-235)
Supplement: Additional file 7: Table S7 — List of amino acid transporter genes and their gene expression data. A) Expressions of amino acid transporter genes (as annotated by Price et al.[57]) with, in bold, the genes showing a significant gene expression change during development. Data are presented as log2 intensities for each replicate. B) Summary table of transporter genes showing differential gene expression in the three pair-wise comparisons EE vs. IE, IE vs. LE and LE vs. L1. [file 1471-2164-14-235-S7.xls]

## Sheet: A) Gene expressions
Sheet A) Expressions of amino acid transporter genes (log2 intensities, with in bold, the genes showing a significant gene expression change during development)
Class	mRNA ID	Early embryos			Intermediate embryos			Late embryos			First instar larvae
		EE-1	EE-2	EE-3	IE-1	IE-2	IE-3	LE-1	LE-2	LE-3	L1-1	L1-2	L1-3
AAAP	ACYPI000153-RA	10.81	10.76	10.80	10.47	10.71	10.06	6.70	6.93	7.01	4.83	4.73	6.47
AAAP	ACYPI000333-RA	12.48	12.16	12.09	12.30	12.15	12.45	12.82	12.90	13.02	11.42	11.27	11.82
AAAP	ACYPI000536-RA	12.36	11.69	12.77	11.62	10.49	11.99	11.74	12.32	11.84	11.86	11.75	12.23
AAAP	ACYPI001366-RA	11.91	12.05	11.88	13.02	12.48	12.72	13.42	13.68	13.70	13.85	13.83	14.39
AAAP	ACYPI002742-RA	6.40	5.44	5.10	5.73	6.00	5.56	5.12	5.44	4.62	4.69	4.23	5.38
AAAP	ACYPI004184-RA	11.31	11.39	11.24	11.80	11.46	12.02	12.46	12.55	12.65	12.55	12.78	12.61
AAAP	ACYPI004320-RA	8.84	10.33	8.74	11.24	10.95	10.31	12.76	12.91	12.94	13.85	13.64	13.52
AAAP	ACYPI006258-RA	7.79	7.29	6.87	8.25	8.63	8.54	9.23	9.39	9.04	5.94	4.82	6.47
AAAP	ACYPI007681-RA	9.17	9.32	9.01	9.39	9.54	9.54	8.88	9.04	9.00	8.22	7.48	8.47
AAAP	ACYPI008849-RA	13.11	12.83	14.10	14.65	14.35	14.66	14.73	14.60	14.64	14.73	14.30	14.39
AAAP	ACYPI008957-RA	11.40	12.09	11.30	12.49	12.81	12.16	10.90	11.01	10.72	7.27	7.00	7.32
AAAP	ACYPI008971-RA	13.73	13.39	14.17	13.29	13.44	13.85	13.28	13.49	13.37	12.48	12.93	12.41
AAAP	ACYPI53198-RA	7.00	5.86	5.73	5.19	5.77	4.93	5.29	4.39	4.44	4.80	4.86	5.19
APC	ACYPI000537-RA	4.80	4.81	4.47	7.03	5.39	7.19	9.66	9.58	9.85	10.09	9.81	9.75
APC	ACYPI000584-RA	8.99	8.71	8.16	10.00	9.83	9.70	11.26	11.24	11.12	10.86	10.91	11.45
APC	ACYPI002633-RA	9.17	9.83	9.49	11.17	10.91	10.77	12.11	12.66	11.93	12.17	11.83	12.73
APC	ACYPI003130-RA	14.57	14.75	14.44	14.25	14.32	14.13	13.41	13.42	13.62	13.34	13.46	13.59
APC	ACYPI003240-RA	4.89	9.04	3.96	9.91	9.04	9.17	13.07	13.20	13.40	13.26	13.54	13.20
APC	ACYPI003523-RA	5.14	8.26	4.84	8.67	8.16	8.63	12.92	13.00	13.05	11.94	12.39	12.51
APC	ACYPI003923-RA	12.07	12.67	12.90	12.73	12.97	12.91	12.70	13.08	13.32	13.95	14.38	14.33
APC	ACYPI005156-RA	9.01	9.71	7.63	11.25	10.63	10.31	13.23	13.25	13.52	12.79	12.83	12.81
APC	ACYPI005472-RA	8.68	9.00	7.22	10.64	9.79	10.01	11.24	11.74	11.18	11.14	11.30	11.05
APC	ACYPI005720-RA	9.76	9.73	9.77	11.07	11.39	10.92	10.20	10.79	10.40	10.19	10.30	10.10
APC	ACYPI006356-RA	10.50	10.78	11.09	12.88	12.98	12.16	12.86	12.80	12.68	12.52	12.36	12.53
APC	ACYPI008323-RA	6.61	6.68	6.90	5.52	7.23	6.52	6.10	5.83	5.83	5.63	6.32	6.21
APC	ACYPI008904-RA	12.13	11.71	11.84	11.78	11.15	11.68	10.65	11.15	10.52	9.23	9.32	10.95
APC	ACYPI009467-RA	8.55	8.69	8.74	9.00	9.07	8.88	8.49	8.64	9.00	7.22	7.27	7.88
APC	ACYPI009985-RA	9.63	9.40	10.48	10.79	10.95	11.70	11.99	11.98	10.93	11.96	11.48	11.53
Na-K-Cl	ACYPI000370-RA	11.39	11.32	10.71	11.34	11.46	11.01	9.92	10.22	9.58	10.97	10.69	10.77
Na-K-Cl	ACYPI001649-RA	9.35	8.96	8.76	8.70	8.80	8.38	8.03	8.07	7.58	7.33	7.10	8.36
Na-K-Cl	ACYPI007138-RA	4.31	3.91	4.42	6.22	5.19	5.44	6.60	6.91	6.57	5.07	5.17	6.04
Na-K-Cl	ACYPI007154-RA	3.77	3.13	3.24	5.55	4.26	5.01	6.37	6.46	6.52	4.46	4.44	5.61

## Sheet: B) Significant genes
Sheet B) Transporter genes showing differential gene expression in the three pair-wise comparisons (In bold, genes from the slimfast family expansion)
mRNA ID	EE-IE	IE-LE	LE-L1	Class	Name
ACYPI000153-RA		-3.53	-1.54	AAAP	similar to Y4C6B.2a (LOC100158713), mRNA
ACYPI000333-RA			-1.40	AAAP	similar to MGC81406 protein (LOC100158916), mRNA
ACYPI004320-RA	1.53	2.04		AAAP	similar to amino acid transporter (LOC100163220), mRNA
ACYPI006258-RA			-3.47	AAAP	similar to GA21321-PA (LOC100165301), mRNA
ACYPI008849-RA	1.21			AAAP	similar to putative amino acid transporter (LOC100168122), mRNA
ACYPI008957-RA		-1.61	-3.68	AAAP	similar to conserved hypothetical protein (LOC100168237), mRNA
ACYPI000537-RA	1.84	3.16		APC	similar to slimfast CG11128-PC (LOC100159139), mRNA
ACYPI000584-RA	1.23	1.36		APC	similar to slimfast CG11128-PC (LOC100159188), mRNA
ACYPI002633-RA	1.46	1.28		APC	similar to slimfast CG11128-PC (LOC100161412), partial mRNA
ACYPI003240-RA	3.41	3.85		APC	similar to slimfast CG11128-PC (LOC100162060), partial mRNA
ACYPI003523-RA	2.41	4.50		APC	similar to GA18954-PA (LOC100162367), mRNA
ACYPI003923-RA			1.18	APC	similar to AGAP010563-PA (LOC100162798), mRNA
ACYPI005156-RA	1.94	2.60		APC	similar to slimfast CG11128-PC (LOC100164115), mRNA
ACYPI005472-RA	1.85			APC	similar to slimfast CG11128-PC (LOC100164454), mRNA
ACYPI005720-RA	1.37			APC	similar to AGAP001627-PA (LOC100164730), mRNA
ACYPI006356-RA	1.88			APC	similar to AGAP001870-PA (LOC100165403), mRNA
ACYPI009467-RA			-1.25	APC	similar to amino acids transporter (LOC100168793), mRNA
ACYPI000370-RA		-1.36		Na-K-Cl	similar to cationic amino acid transporter (LOC100158953), mRNA
ACYPI007138-RA	1.40		-1.27	Na-K-Cl	similar to bumetanide-sensitive Na-K-Cl cotransport protein (LOC100166253), mRNA
ACYPI007154-RA	1.56	1.51	-1.61	Na-K-Cl	similar to kidney-specific Na-K-Cl cotransport protein splice isoform A, putative (LOC100166270), partial mRNA
