# Supplementary material for: Tyrosine pathway regulation is host-mediated in the pea aphid symbiosis during late embryonic and early larval development
Source: BMC Genomics. 2013 Apr 10;14:235. doi: 10.1186/1471-2164-14-235 (PMC3660198; doi:10.1186/1471-2164-14-235)
Supplement: Additional file 10: Table S11 — Cuticle precursor and cuticular protein genes. Expression levels of the mRNA (log2 intensities for each replicate) and fold-change differences (in log2) for mRNA showing differential expression in the three pair-wise comparisons EE vs. IE, IE vs. LE and LE vs. L1: in red, increasing expression during development and, in blue, decreasing expression during development. A) Genes coding for the enzymes involved in the synthesis of DOPA and dopamine starting from tyrosine. B) Genes coding for cuticular proteins. [file 1471-2164-14-235-S10.xls]

## Sheet: A) Enzymatic activities
Sheet A) Genes coding for the enzymatic activities involved in the synthesis of DOPA and dopamine starting from tyrosine
mRNA ID	Comparisons (Log2 FC Diff.)			EC	BRENDA enzyme name	Expressions of mRNA (log2 intensities)
						Early embryos			Intermediate embryos			Late embryos			First instar larvae
	EE-IE	IE-LE	LE-L1			EE-1	EE-2	EE-3	IE-1	IE-2	IE-3	LE-1	LE-2	LE-3	L1-1	L1-2	L1-3
ACYPI008168-RA		5.34	-1.59	1.14.16.2	tyrosine 3-monooxygenase	9.27	9.45	9.06	8.92	9.88	9.23	14.61	14.82	14.63	13.95	12.36	12.98
ACYPI009626-RA		2.36	-2.33	4.1.1.28	aromatic-L-amino-acid decarboxylase	10.64	10.79	10.93	11.98	11.81	11.63	13.94	14.46	14.10	11.74	11.86	11.91
ACYPI003325-RA			-1.51	4.1.1.28	aromatic-L-amino-acid decarboxylase	5.77	7.15	6.18	6.52	6.86	6.55	7.11	7.57	6.99	4.72	6.58	5.83
ACYPI52551-RA				4.1.1.28	aromatic-L-amino-acid decarboxylase	7.83	8.84	7.67	8.65	8.85	8.74	9.30	9.04	8.81	8.17	8.45	8.67
ACYPI34207-RA				4.1.1.28	aromatic-L-amino-acid decarboxylase	12.23	12.97	10.30	10.36	10.53	10.07	11.31	11.24	11.21	11.99	10.94	12.44
ACYPI007031-RA				4.1.1.28	aromatic-L-amino-acid decarboxylase	8.86	9.40	8.62	8.88	9.73	8.85	8.25	8.51	8.10	7.70	6.69	7.63
ACYPI001761-RA				4.1.1.28	aromatic-L-amino-acid decarboxylase	10.56	11.25	8.39	8.68	8.59	8.60	8.84	9.45	9.19	8.52	6.78	9.61
ACYPI000916-RA				4.1.1.28	aromatic-L-amino-acid decarboxylase	10.29	10.45	9.95	10.30	10.86	10.34	10.02	9.96	9.81	9.57	8.90	9.28

## Sheet: B) Significant cuticular genes
Sheet B) Genes coding for cuticular proteins
mRNA ID	Comparisons (Log2 FC Diff.)			Expressions of mRNA (log2 intensities)
				Early embryos			Intermediate embryos			Late embryos			First instar larvae
	EE-IE	IE-LE	LE-L1	EE-1	EE-2	EE-3	IE-1	IE-2	IE-3	LE-1	LE-2	LE-3	L1-1	L1-2	L1-3
ACYPI000291-RA		3.92	-2.36	9.24	10.26	9.95	12.58	9.75	10.20	14.89	15.07	14.34	13.36	12.30	11.59
ACYPI000300-RA*		2.21	-2.88	5.95	6.49	6.20	8.54	7.74	6.28	10.62	9.54	9.03	6.74	7.56	6.24
ACYPI000372-RA		5.21	-5.34	6.46	6.88	7.26	9.37	6.61	5.98	12.77	12.78	12.06	7.57	7.29	6.72
ACYPI000670-RA	1.79		-2.20	6.00	6.03	5.20	7.91	7.72	6.97	9.34	8.94	8.75	6.67	6.43	7.32
ACYPI000889-RA	4.10	3.50		6.40	6.57	6.69	11.03	10.61	10.31	14.16	14.14	14.14	11.56	11.34	11.43
ACYPI000943-RA		2.20	-4.66	6.55	5.29	6.69	7.84	7.90	7.42	9.55	10.32	9.90	5.56	4.38	5.85
ACYPI000961-RA		1.65	-3.49	10.31	10.62	10.75	11.16	12.13	11.11	12.99	13.26	13.11	9.98	9.19	9.73
ACYPI000983-RA		4.17	-4.04	9.10	8.68	9.70	12.16	9.32	9.05	14.44	14.49	14.12	10.41	10.83	9.69
ACYPI001084-RA		4.05	-4.20	8.20	8.19	7.27	8.56	7.52	6.72	11.72	11.55	11.66	7.38	7.04	7.89
ACYPI001095-RA	1.36	6.33		5.61	6.62	5.80	7.21	7.83	7.06	13.81	13.31	13.97	14.29	14.10	14.55
ACYPI001564-RA		3.78		10.46	10.88	11.00	14.29	10.76	10.60	15.79	15.53	15.68	14.97	14.99	14.85
ACYPI001599-RA*	2.44	2.77		9.69	10.12	10.21	13.48	12.07	11.79	15.42	15.12	15.09	14.53	14.39	14.55
ACYPI001610-RA	1.91	4.11	-1.97	9.01	9.23	9.68	12.74	10.86	10.06	15.29	15.33	15.36	13.82	13.03	13.22
ACYPI001644-RA		3.79		10.75	11.30	11.15	13.58	10.57	11.21	15.51	15.68	15.53	15.04	15.39	14.78
ACYPI001775-RA	4.56	2.96		6.90	8.34	7.51	12.28	12.38	11.78	15.15	15.11	15.07	15.10	15.57	15.37
ACYPI001908-RA			-2.87	8.07	7.48	7.76	10.37	9.81	8.52	11.15	10.63	10.98	8.41	7.31	8.41
ACYPI002200-RA		4.06	-4.29	5.60	6.40	6.18	6.51	5.14	5.72	10.14	10.03	9.39	5.43	5.27	5.98
ACYPI002234-RA		4.71		10.02	9.90	10.05	12.91	10.02	9.53	15.42	15.60	15.55	14.66	14.18	14.39
ACYPI002243-RA		5.17		8.95	8.84	9.72	11.76	8.68	11.17	15.72	15.69	15.69	14.00	13.90	13.97
ACYPI002889-RA		4.86	-5.15	8.02	8.79	9.61	10.04	9.06	8.16	14.21	13.97	13.66	8.99	8.62	8.78
ACYPI002964-RA		2.28		11.79	12.27	12.75	15.40	12.08	13.07	15.83	15.79	15.78	14.77	15.34	14.66
ACYPI003003-RA		4.19	-4.86	6.13	5.94	5.38	10.58	7.19	6.21	12.52	12.12	11.92	7.15	7.81	7.00
ACYPI003073-RA		2.93	-4.73	11.09	11.61	11.50	11.58	11.37	10.41	14.07	14.32	13.75	9.58	9.07	9.29
ACYPI003229-RA		4.56	-4.95	6.23	7.11	6.95	10.00	8.03	7.19	13.51	13.06	12.34	8.79	8.30	6.98
ACYPI003453-RA		5.07		8.03	7.74	8.69	12.93	8.54	8.18	14.68	15.23	14.95	13.30	13.48	13.74
ACYPI003527-RA		3.76		10.46	10.99	11.26	13.50	10.09	11.39	15.33	15.45	15.49	15.21	15.16	14.87
ACYPI003649-RA		2.83		11.40	12.37	12.22	13.25	12.36	11.71	15.41	15.14	15.27	14.86	15.23	15.05
ACYPI003698-RA		4.70	-5.53	6.76	7.66	7.36	11.12	8.95	7.76	14.33	13.97	13.63	8.47	8.50	8.37
ACYPI004074-RA		4.73		8.22	8.32	8.43	12.86	9.12	9.08	15.12	15.14	14.98	14.46	14.43	14.10
ACYPI004893-RA		3.33	-3.04	8.85	9.17	9.82	12.62	10.59	10.76	14.87	14.60	14.50	11.40	12.67	10.79
ACYPI004943-RA	2.42	4.35		8.06	8.40	8.41	12.94	9.90	9.29	15.16	15.09	14.95	13.87	14.34	13.94
ACYPI005071-RA				7.95	7.70	7.42	12.08	8.41	8.77	13.09	12.00	12.86	11.70	10.76	9.72
ACYPI005387-RA		5.53		8.84	8.69	8.61	10.04	8.26	8.72	14.55	14.48	14.59	14.36	13.95	14.25
ACYPI005443-RA				5.31	5.42	5.59	5.62	4.92	5.98	6.24	6.07	6.39	5.77	6.44	5.81
ACYPI005591-RA		-4.70		14.83	15.50	15.42	14.91	15.53	15.58	10.79	10.81	10.33	10.51	10.52	10.68
ACYPI005967-RA				13.36	13.51	13.44	13.42	13.19	13.51	13.47	13.08	13.41	13.50	13.82	13.50
ACYPI006015-RA		3.73	-2.63	7.09	7.96	7.19	7.75	7.39	6.97	11.13	11.42	10.77	8.40	8.77	8.26
ACYPI006045-RA		2.71		11.49	12.22	13.16	15.02	11.68	12.62	15.86	15.83	15.76	15.15	15.47	14.63
ACYPI006046-RA		7.44	-4.33	3.14	3.69	3.03	7.93	3.20	3.39	12.33	12.33	12.17	7.91	7.77	8.16
ACYPI006099-RA				8.73	8.12	7.41	13.23	9.23	10.09	13.35	12.83	13.70	12.91	12.58	11.82
ACYPI006250-RA		6.95		7.41	6.53	6.95	8.31	8.10	7.03	14.89	14.73	14.66	14.92	14.25	14.93
ACYPI006250-RB	1.09	5.36		8.24	8.87	8.46	9.84	9.81	9.20	14.71	15.10	15.14	14.99	14.89	15.10
ACYPI006276-RA		2.6	-3.05	9.34	9.57	9.28	12.23	10.68	9.92	13.75	13.56	13.33	10.44	10.58	10.47
ACYPI006670-RA		2.23		12.43	12.64	13.32	14.98	12.82	13.12	15.97	15.80	15.86	15.87	15.75	15.51
ACYPI006712-RA		2.72	-3.95	9.77	10.39	10.48	11.80	10.81	11.07	13.92	14.40	13.50	10.05	10.19	9.72
ACYPI006791-RA		4.28		8.61	9.31	9.31	13.79	9.90	9.65	15.34	15.54	15.30	14.15	13.96	13.80
ACYPI007329-RA		6.35	-7.65	6.69	7.14	6.94	10.53	7.02	5.91	14.22	14.22	14.08	6.54	6.30	6.73
ACYPI007888-RA		4.69		9.53	9.88	9.72	12.68	10.00	9.38	15.39	15.36	15.37	14.52	14.11	14.39
ACYPI007927-RA		3.59	-4.72	10.55	10.57	9.99	11.85	10.60	9.32	14.31	14.48	13.75	10.09	9.57	8.72
ACYPI007928-RA		4.56	-4.03	3.96	4.70	3.03	4.72	3.75	3.49	8.48	8.97	8.19	4.51	4.63	4.39
ACYPI008113-RA			-1.36	14.10	14.20	14.28	14.80	14.68	14.78	14.92	15.07	15.01	13.56	13.46	13.91
ACYPI008156-RA				10.11	10.22	9.95	12.61	11.08	10.36	13.21	13.16	12.63	11.77	10.93	9.47
ACYPI008524-RA		7.36	-2.41	7.13	7.25	7.31	7.14	7.25	6.95	14.57	14.07	14.79	12.70	11.49	12.00
ACYPI008534-RA		5.71	-1.95	7.27	6.26	8.53	8.60	7.85	7.62	13.89	13.84	13.46	12.06	11.94	11.32
ACYPI008570-RA		4.81		9.40	10.60	10.38	12.73	10.02	9.61	15.74	15.59	15.46	15.69	15.53	15.44
ACYPI009006-RA		2.05		12.28	13.03	12.45	13.98	12.41	12.66	15.34	15.08	14.78	15.10	14.75	15.17
ACYPI009152-RA	2.75	2.66	-3.65	9.79	10.33	10.25	14.24	12.20	12.19	15.64	15.81	15.16	12.04	11.55	12.06
ACYPI009260-RA		7.82	-7.09	3.27	3.22	3.20	8.99	3.24	3.57	13.11	13.35	12.80	6.04	6.04	5.91
ACYPI009763-RA		3.59	-2.03	9.97	10.39	11.31	13.52	10.71	11.18	15.45	15.55	15.20	13.29	13.60	13.21
ACYPI009803-RA		3.89	-3.50	8.00	7.79	8.02	10.93	9.01	8.56	13.69	13.64	12.85	10.31	10.25	9.12
ACYPI009804-RA		5.49		7.08	7.18	7.52	12.26	8.18	7.86	14.63	15.27	14.87	12.81	13.10	12.52
ACYPI009812-RA				13.55	14.36	14.40	14.67	14.98	14.89	15.17	15.08	14.77	14.82	14.92	15.25
ACYPI010234-RA	2.82			7.46	7.76	7.66	11.23	10.10	10.02	11.84	12.10	11.69	13.07	13.31	13.19
ACYPI23843-RA				8.98	9.42	8.92	11.79	10.05	9.42	12.34	12.02	12.33	11.45	11.35	11.41
ACYPI26371-RA				6.02	6.40	5.87	5.29	5.73	5.47	4.93	5.06	5.23	5.55	5.73	4.76
ACYPI29043-RA*				6.69	6.05	6.31	6.38	6.51	5.96	6.17	5.83	6.23	6.33	6.51	6.28
ACYPI32811-RA		3.03	-2.98	4.60	5.74	4.55	5.76	6.23	4.62	8.57	8.83	8.29	5.01	5.09	6.65
ACYPI32812-RA			-3.04	6.83	6.72	5.73	8.93	7.37	7.25	9.35	10.18	9.13	6.63	6.74	6.18
ACYPI35873-RA		3.07	-3.84	5.43	6.38	5.82	8.19	5.51	5.50	9.77	9.08	9.54	6.43	5.24	5.21
ACYPI35881-RA		1.86	-2.11	7.21	6.99	8.36	8.78	8.73	7.97	10.26	10.51	10.29	8.46	8.43	7.83
ACYPI38155-RA				5.02	4.23	4.50	4.08	5.48	4.68	4.93	4.35	4.68	5.12	5.48	5.05
ACYPI42531-RA		3.16	-4.25	9.56	10.34	9.86	10.14	10.30	8.74	13.11	13.05	12.50	9.26	8.90	7.76
ACYPI52218-RA	1.90		1.58	7.57	7.75	7.50	10.16	9.32	9.06	8.24	7.94	9.16	9.87	10.27	9.95
ACYPI54769-RA			-1.46	7.69	8.45	8.24	8.79	8.41	8.21	9.28	9.91	8.44	7.80	7.82	7.64
ACYPI56307-RA			-1.61	5.92	6.51	5.64	7.54	6.64	5.93	8.78	7.68	7.22	6.68	6.60	5.56
